# Supplementary material for: Assessing Reptile Conservation Status under Global Climate Change
Source: Biology (Basel). 2024 Jun 13;13(6):436. doi: 10.3390/biology13060436 (PMC11200438; doi:10.3390/biology13060436)
Supplement: Supplementary file 1 [file biology-13-00436-s001.zip]

Archive with 8 entries (8 files):
- Supplementary Material.pdf
- Table S1 Species without occurrence points.csv
- Table S2 Species with three occurrence points.csv
- Table S3 Species with two occurrence points.csv
- Table S4 Species with one occurrence point.csv
- Table S5 List of species range area reductions in the 2050s.csv
- Table S6 List of species range area reductions in the 2070s.csv
- Table S7 List of species range area expansions.csv
