# Supplementary material for: Assessing Reptile Conservation Status under Global Climate Change
Source: Biology (Basel). 2024 Jun 13;13(6):436. doi: 10.3390/biology13060436 (PMC11200438; doi:10.3390/biology13060436)
Supplement: Supplementary file 1 [file biology-13-00436-s001.zip › Table S1 Species without occurrence points.csv]

Species	Order	endangered.category
Ablepharus_darvazi	Squamata	DD
Ablepharus_eremchenkoi	Squamata	LC
Ablepharus_ladacensis	Squamata	LC
Ablepharus_lindbergi	Squamata	LC
Ablepharus_mahabharatus	Squamata	DD
Ablepharus_nepalensis	Squamata	DD
Ablepharus_tragbulensis	Squamata	DD
Abronia_antauges	Squamata	DD
Abronia_anzuetoi	Squamata	VU
Abronia_aurita	Squamata	EN
Abronia_bogerti	Squamata	DD
Abronia_cuchumatanus	Squamata	NE
Abronia_cuetzpali	Squamata	NE
Abronia_fimbriata	Squamata	EN
Abronia_leurolepis	Squamata	DD
Abronia_meledona	Squamata	EN
Abronia_mitchelli	Squamata	DD
Abronia_morenica	Squamata	NE
Abronia_ochoterenai	Squamata	DD
Abronia_ornelasi	Squamata	DD
Abronia_ramirezi	Squamata	DD
Abronia_reidi	Squamata	DD
Abronia_zongolica	Squamata	NE
Acanthocercus_ceriacoi	Squamata	NE
Acanthocercus_margaritae	Squamata	NE
Acanthocercus_minutus	Squamata	LC
Acanthodactylus_ahmaddisii	Squamata	EN
Acanthodactylus_haasi	Squamata	LC
Acanthodactylus_hardyi	Squamata	NE
Acanthodactylus_khamirensis	Squamata	NE
Acanthodactylus_lacrymae	Squamata	NE
Acanthodactylus_masirae	Squamata	DD
Acanthodactylus_nilsoni	Squamata	DD
Acanthodactylus_orientalis	Squamata	LC
Acanthodactylus_robustus	Squamata	LC
Acanthodactylus_scutellatus	Squamata	LC
Acanthodactylus_yemenicus	Squamata	LC
Acanthodactylus_zagrosicus	Squamata	NE
Acanthosaura_brachypoda	Squamata	DD
Acanthosaura_liui	Squamata	NE
Acanthosaura_meridiona	Squamata	NE
Acanthosaura_tongbiguanensis	Squamata	NE
Achalinus_ater	Squamata	LC
Achalinus_dehuaensis	Squamata	NE
Achalinus_emilyae	Squamata	NE
Achalinus_formosanus	Squamata	LC
Achalinus_hainanus	Squamata	VU
Achalinus_huangjietangi	Squamata	NE
Achalinus_jinggangensis	Squamata	CR
Achalinus_juliani	Squamata	NE
Achalinus_meiguensis	Squamata	LC
Achalinus_niger	Squamata	LC
Achalinus_panzhihuaensis	Squamata	NE
Achalinus_pingbianensis	Squamata	NE
Achalinus_rufescens	Squamata	LC
Achalinus_spinalis	Squamata	LC
Achalinus_timi	Squamata	NE
Achalinus_tranganensis	Squamata	NE
Achalinus_werneri	Squamata	NT
Achalinus_yangdatongi	Squamata	NE
Achalinus_yunkaiensis	Squamata	NE
Achalinus_zugorum	Squamata	NE
Acontias_albigularis	Squamata	DD
Acontias_fitzsimonsi	Squamata	LC
Acontias_richardi	Squamata	NT
Acontias_schmitzi	Squamata	LC
Acontias_subtaeniatus	Squamata	NE
Acontias_wakkerstroomensis	Squamata	DD
Acratosaura_spinosa	Squamata	DD
Actinemys_pallida	Testudines	NE
Acutotyphlops_banaorum	Squamata	DD
Acutotyphlops_infralabialis	Squamata	DD
Adelophis_foxi	Squamata	DD
Adelphicos_daryi	Squamata	EN
Adelphicos_ibarrorum	Squamata	EN
Adelphicos_newmanorum	Squamata	NE
Adercosaurus_vixadnexus	Squamata	LC
Adolfus_mathewsensis	Squamata	NE
Advenus_montisilvestris	Squamata	DD
Aeluroglena_cucullata	Squamata	DD
Afroedura_broadleyi	Squamata	LC
Afroedura_granitica	Squamata	LC
Afroedura_leoloensis	Squamata	LC
Afroedura_loveridgei	Squamata	LC
Afroedura_praedicta	Squamata	NE
Afroedura_rondavelica	Squamata	DD
Afroedura_tirasensis	Squamata	LC
Afroedura_vazpintorum	Squamata	NE
Afroedura_wulfhaackei	Squamata	NE
Afrotyphlops_anomalus	Squamata	LC
Afrotyphlops_chirioi	Squamata	DD
Afrotyphlops_cuneirostris	Squamata	DD
Afrotyphlops_kaimosae	Squamata	DD
Afrotyphlops_nanus	Squamata	DD
Afrotyphlops_platyrhynchus	Squamata	DD
Afrotyphlops_rondoensis	Squamata	DD
Afrotyphlops_rouxestevae	Squamata	DD
Afrotyphlops_tanganicanus	Squamata	LC
Afrotyphlops_usambaricus	Squamata	EN
Agama_bottegi	Squamata	DD
Agama_cristata	Squamata	LC
Agama_hartmanni	Squamata	LC
Agama_insularis	Squamata	LC
Agama_lucyae	Squamata	DD
Agama_robecchii	Squamata	LC
Agama_wachirai	Squamata	NE
Agamodon_compressus	Squamata	DD
Agamura_cruralis	Squamata	NE
Ahaetulla_rufusoculara	Squamata	NE
Ahaetulla_travancorica	Squamata	NE
Ailuronyx_trachygaster	Squamata	CR
Aipysurus_apraefrontalis	Squamata	DD
Aipysurus_foliosquama	Squamata	DD
Alexandresaurus_camacan	Squamata	NT
Alinea_lanceolata	Squamata	CR
Alinea_luciae	Squamata	EX
Alligator_sinensis	Crocodylia	CR
Alluaudina_bellyi	Squamata	LC
Alluaudina_mocquardi	Squamata	EN
Alopoglossus_andeanus	Squamata	NE
Alopoglossus_bilineatus	Squamata	DD
Alopoglossus_carinicaudatus	Squamata	NE
Alopoglossus_collii	Squamata	NE
Alopoglossus_embera	Squamata	NE
Alopoglossus_gansorum	Squamata	NE
Alopoglossus_gorgonae	Squamata	DD
Alopoglossus_grandisquamatus	Squamata	DD
Alopoglossus_harrisi	Squamata	LC
Alopoglossus_indigenorum	Squamata	NE
Alopoglossus_kugleri	Squamata	LC
Alopoglossus_meloi	Squamata	NE
Alopoglossus_tapajosensis	Squamata	NE
Alpinoscincus_subalpinus	Squamata	LC
Alsophis_manselli	Squamata	NT
Alsophis_rijgersmaei	Squamata	EN
Alsophis_sanctonum	Squamata	EN
Alsophylax_szczerbaki	Squamata	VU
Altiphylax_baturensis	Squamata	DD
Altiphylax_mintoni	Squamata	DD
Altiphylax_tokobajevi	Squamata	LC
Amblyodipsas_dimidiata	Squamata	LC
Amblyodipsas_katangensis	Squamata	LC
Amblyodipsas_rodhaini	Squamata	LC
Amblyodipsas_teitana	Squamata	DD
Ameiva_concolor	Squamata	LC
Ameiva_fuliginosa	Squamata	NE
Ameiva_jacuba	Squamata	NE
Ameiva_pantherina	Squamata	DD
Ameiva_provitaae	Squamata	EN
Ameiva_reticulata	Squamata	NE
Ameivula_apipensis	Squamata	NE
Ameivula_confusioniba	Squamata	LC
Amerotyphlops_amoipira	Squamata	LC
Amerotyphlops_lehneri	Squamata	DD
Amerotyphlops_paucisquamus	Squamata	LC
Amerotyphlops_tasymicris	Squamata	EN
Amerotyphlops_yonenagae	Squamata	LC
Amnesteophis_melanauchen	Squamata	DD
Amphiesmoides_ornaticeps	Squamata	LC
Amphisbaena_acangaoba	Squamata	NE
Amphisbaena_acrobeles	Squamata	LC
Amphisbaena_albocingulata	Squamata	LC
Amphisbaena_anomala	Squamata	LC
Amphisbaena_arda	Squamata	EN
Amphisbaena_arenaria	Squamata	DD
Amphisbaena_bahiana	Squamata	EN
Amphisbaena_bilabialata	Squamata	LC
Amphisbaena_borelli	Squamata	LC
Amphisbaena_caetitensis	Squamata	NE
Amphisbaena_caiari	Squamata	DD
Amphisbaena_carlgansi	Squamata	NT
Amphisbaena_cayemite	Squamata	CR
Amphisbaena_cegei	Squamata	LC
Amphisbaena_crisae	Squamata	DD
Amphisbaena_elbakyanae	Squamata	NE
Amphisbaena_filiformis	Squamata	NE
Amphisbaena_frontalis	Squamata	EN
Amphisbaena_gracilis	Squamata	LC
Amphisbaena_hoogmoedi	Squamata	NE
Amphisbaena_kiriri	Squamata	NE
Amphisbaena_kraoh	Squamata	LC
Amphisbaena_leali	Squamata	CR
Amphisbaena_leucocephala	Squamata	LC
Amphisbaena_longinqua	Squamata	NE
Amphisbaena_lumbricalis	Squamata	EN
Amphisbaena_maranhensis	Squamata	DD
Amphisbaena_mebengokre	Squamata	NE
Amphisbaena_metallurga	Squamata	NE
Amphisbaena_miringoera	Squamata	LC
Amphisbaena_mongoyo	Squamata	NE
Amphisbaena_myersi	Squamata	DD
Amphisbaena_nana	Squamata	NE
Amphisbaena_neglecta	Squamata	DD
Amphisbaena_persephone	Squamata	NE
Amphisbaena_polygrammica	Squamata	DD
Amphisbaena_rozei	Squamata	DD
Amphisbaena_sanctaeritae	Squamata	CR
Amphisbaena_saxosa	Squamata	NT
Amphisbaena_slateri	Squamata	DD
Amphisbaena_spurelli	Squamata	DD
Amphisbaena_steindachneri	Squamata	LC
Amphisbaena_stejnegeri	Squamata	DD
Amphisbaena_supernumeraria	Squamata	EN
Amphisbaena_talisiae	Squamata	LC
Amphisbaena_tiaraju	Squamata	NE
Amphisbaena_tragorrhectes	Squamata	LC
Amphisbaena_uroxena	Squamata	EN
Amplorhinus_multimaculatus	Squamata	LC
Anadia_altaserrania	Squamata	LC
Anadia_blakei	Squamata	EN
Anadia_brevifrontalis	Squamata	EN
Anadia_bumanguesa	Squamata	DD
Anadia_escalerae	Squamata	LC
Anadia_hobarti	Squamata	LC
Anadia_hollandi	Squamata	NE
Anadia_marmorata	Squamata	LC
Anadia_pariaensis	Squamata	EN
Anadia_steyeri	Squamata	LC
Ancylocranium_barkeri	Squamata	DD
Ancylocranium_ionidesi	Squamata	DD
Ancylocranium_somalicum	Squamata	DD
Ancylodactylus_alantika	Squamata	EN
Ancylodactylus_chyuluensis	Squamata	NE
Ancylodactylus_dilepis	Squamata	NT
Ancylodactylus_elgonensis	Squamata	VU
Ancylodactylus_gigas	Squamata	DD
Ancylodactylus_kenyaensis	Squamata	NE
Ancylodactylus_kituiensis	Squamata	NE
Ancylodactylus_koehleri	Squamata	LC
Ancylodactylus_laikipiensis	Squamata	NE
Ancylodactylus_mathewsensis	Squamata	NE
Ancylodactylus_occidentalis	Squamata	EN
Ancylodactylus_petrodroma	Squamata	DD
Ancylodactylus_spawlsi	Squamata	NE
Ancylodactylus_uzungwae	Squamata	DD
Andinosaura_afrania	Squamata	DD
Andinosaura_aurea	Squamata	VU
Andinosaura_hyposticta	Squamata	DD
Andinosaura_kiziriani	Squamata	EN
Andinosaura_petrorum	Squamata	EN
Andinosaura_stellae	Squamata	DD
Andinosaura_vieta	Squamata	DD
Anilios_erycinus	Squamata	LC
Anilios_fossor	Squamata	LC
Anilios_splendidus	Squamata	DD
Anilios_systenos	Squamata	NE
Anilios_vagurima	Squamata	NE
Anilios_yampiensis	Squamata	DD
Anilios_zonula	Squamata	DD
Anilius_scytale	Squamata	LC
Anolis_acutus	Squamata	LC
Anolis_aeneus	Squamata	LC
Anolis_aequatorialis	Squamata	LC
Anolis_agassizi	Squamata	LC
Anolis_agueroi	Squamata	EN
Anolis_ahli	Squamata	EN
Anolis_alayoni	Squamata	LC
Anolis_alfaroi	Squamata	DD
Anolis_aliniger	Squamata	LC
Anolis_allisoni	Squamata	LC
Anolis_allogus	Squamata	LC
Anolis_alocomyos	Squamata	NE
Anolis_altae	Squamata	LC
Anolis_altavelensis	Squamata	CR
Anolis_altitudinalis	Squamata	NT
Anolis_alumina	Squamata	NT
Anolis_alutaceus	Squamata	LC
Anolis_alvarezdeltoroi	Squamata	DD
Anolis_amplisquamosus	Squamata	CR
Anolis_anatoloros	Squamata	LC
Anolis_anchicayae	Squamata	LC
Anolis_anfiloquioi	Squamata	LC
Anolis_angusticeps	Squamata	LC
Anolis_anisolepis	Squamata	LC
Anolis_annectens	Squamata	LC
Anolis_anoriensis	Squamata	LC
Anolis_antioquiae	Squamata	NT
Anolis_antonii	Squamata	LC
Anolis_apletolepis	Squamata	NE
Anolis_apletophallus	Squamata	LC
Anolis_apollinaris	Squamata	LC
Anolis_aquaticus	Squamata	LC
Anolis_arenal	Squamata	NE
Anolis_argenteolus	Squamata	LC
Anolis_argillaceus	Squamata	LC
Anolis_aridius	Squamata	NE
Anolis_armouri	Squamata	EN
Anolis_auratus	Squamata	LC
Anolis_aurifer	Squamata	NE
Anolis_australis	Squamata	NE
Anolis_bahorucoensis	Squamata	VU
Anolis_baleatus	Squamata	LC
Anolis_baracoae	Squamata	NT
Anolis_barahonae	Squamata	EN
Anolis_barbatus	Squamata	NT
Anolis_barbouri	Squamata	VU
Anolis_barkeri	Squamata	VU
Anolis_bartschi	Squamata	LC
Anolis_beckeri	Squamata	LC
Anolis_bellipeniculus	Squamata	LC
Anolis_benedikti	Squamata	EN
Anolis_bicaorum	Squamata	CR
Anolis_bimaculatus	Squamata	LC
Anolis_binotatus	Squamata	LC
Anolis_biporcatus	Squamata	LC
Anolis_birama	Squamata	EN
Anolis_bitectus	Squamata	EN
Anolis_blanquillanus	Squamata	LC
Anolis_boettgeri	Squamata	LC
Anolis_bombiceps	Squamata	LC
Anolis_bonairensis	Squamata	VU
Anolis_boulengerianus	Squamata	DD
Anolis_brasiliensis	Squamata	LC
Anolis_bremeri	Squamata	LC
Anolis_breslini	Squamata	EN
Anolis_brevirostris	Squamata	LC
Anolis_brianjuliani	Squamata	NE
Anolis_brooksi	Squamata	NE
Anolis_brunneus	Squamata	NT
Anolis_caceresae	Squamata	NE
Anolis_calimae	Squamata	VU
Anolis_callainus	Squamata	LC
Anolis_campbelli	Squamata	EN
Anolis_capito	Squamata	LC
Anolis_caquetae	Squamata	DD
Anolis_carlliebi	Squamata	LC
Anolis_carlostoddi	Squamata	LC
Anolis_carolinensis	Squamata	LC
Anolis_carpenteri	Squamata	LC
Anolis_casildae	Squamata	EN
Anolis_caudalis	Squamata	LC
Anolis_centralis	Squamata	LC
Anolis_chamaeleonides	Squamata	LC
Anolis_charlesmyersi	Squamata	LC
Anolis_chloris	Squamata	LC
Anolis_chlorocyanus	Squamata	LC
Anolis_chlorodius	Squamata	NE
Anolis_christophei	Squamata	NT
Anolis_chrysolepis	Squamata	LC
Anolis_chrysops	Squamata	VU
Anolis_clivicola	Squamata	NT
Anolis_cobanensis	Squamata	VU
Anolis_compressicauda	Squamata	LC
Anolis_concolor	Squamata	LC
Anolis_confusus	Squamata	EN
Anolis_conspersus	Squamata	LC
Anolis_cooki	Squamata	EN
Anolis_crassulus	Squamata	LC
Anolis_cristatellus	Squamata	LC
Anolis_cristifer	Squamata	DD
Anolis_cryptolimifrons	Squamata	LC
Anolis_cupeyalensis	Squamata	LC
Anolis_cupreus	Squamata	LC
Anolis_cuprinus	Squamata	LC
Anolis_cuscoensis	Squamata	LC
Anolis_cusuco	Squamata	CR
Anolis_cuvieri	Squamata	LC
Anolis_cyanopleurus	Squamata	LC
Anolis_cyanostictus	Squamata	NE
Anolis_cybotes	Squamata	LC
Anolis_cymbops	Squamata	DD
Anolis_damulus	Squamata	NE
Anolis_danieli	Squamata	LC
Anolis_darlingtoni	Squamata	CR
Anolis_datzorum	Squamata	EN
Anolis_delafuentei	Squamata	DD
Anolis_deltae	Squamata	DD
Anolis_demissus	Squamata	NE
Anolis_desechensis	Squamata	LC
Anolis_desiradei	Squamata	LC
Anolis_dissimilis	Squamata	LC
Anolis_distichus	Squamata	LC
Anolis_divius	Squamata	NE
Anolis_dolichocephalus	Squamata	EN
Anolis_dollfusianus	Squamata	LC
Anolis_dominicensis	Squamata	NE
Anolis_doris	Squamata	NE
Anolis_dracula	Squamata	NE
Anolis_duellmani	Squamata	DD
Anolis_dunni	Squamata	LC
Anolis_eladioi	Squamata	NE
Anolis_elcopeensis	Squamata	NE
Anolis_equestris	Squamata	LC
Anolis_ernestwilliamsi	Squamata	CR
Anolis_etheridgei	Squamata	VU
Anolis_eugenegrahami	Squamata	CR
Anolis_eulaemus	Squamata	LC
Anolis_euskalerriari	Squamata	NT
Anolis_evermanni	Squamata	LC
Anolis_extremus	Squamata	LC
Anolis_fairchildi	Squamata	VU
Anolis_fasciatus	Squamata	LC
Anolis_favillarum	Squamata	NE
Anolis_ferreus	Squamata	LC
Anolis_festae	Squamata	NT
Anolis_fitchi	Squamata	LC
Anolis_forresti	Squamata	DD
Anolis_fortunensis	Squamata	LC
Anolis_fowleri	Squamata	EN
Anolis_fraseri	Squamata	LC
Anolis_frenatus	Squamata	LC
Anolis_fugitivus	Squamata	NT
Anolis_fungosus	Squamata	NT
Anolis_fuscoauratus	Squamata	LC
Anolis_gadovii	Squamata	LC
Anolis_gaigei	Squamata	LC
Anolis_garmani	Squamata	LC
Anolis_garridoi	Squamata	EN
Anolis_gemmosus	Squamata	LC
Anolis_gibbiceps	Squamata	NE
Anolis_ginaelisae	Squamata	NE
Anolis_gingivinus	Squamata	LC
Anolis_gonavensis	Squamata	NE
Anolis_gorgonae	Squamata	NT
Anolis_gracilipes	Squamata	LC
Anolis_grahami	Squamata	LC
Anolis_granuliceps	Squamata	LC
Anolis_griseus	Squamata	LC
Anolis_gruuo	Squamata	EN
Anolis_guafe	Squamata	EN
Anolis_guamuhaya	Squamata	EN
Anolis_guazuma	Squamata	LC
Anolis_gundlachi	Squamata	LC
Anolis_haguei	Squamata	NT
Anolis_hendersoni	Squamata	VU
Anolis_heteropholidotus	Squamata	LC
Anolis_higuey	Squamata	NE
Anolis_hispaniolae	Squamata	NE
Anolis_hobartsmithi	Squamata	EN
Anolis_homolechis	Squamata	LC
Anolis_huilae	Squamata	LC
Anolis_humilis	Squamata	LC
Anolis_hyacinthogularis	Squamata	NE
Anolis_ibague	Squamata	DD
Anolis_ibanezi	Squamata	LC
Anolis_ignigularis	Squamata	NE
Anolis_imias	Squamata	LC
Anolis_immaculogularis	Squamata	NE
Anolis_impetigosus	Squamata	NE
Anolis_incredulus	Squamata	DD
Anolis_inderenae	Squamata	DD
Anolis_inexpectatus	Squamata	EN
Anolis_insignis	Squamata	LC
Anolis_insolitus	Squamata	EN
Anolis_isolepis	Squamata	LC
Anolis_jacare	Squamata	LC
Anolis_johnmeyeri	Squamata	EN
Anolis_juangundlachi	Squamata	CR
Anolis_jubar	Squamata	LC
Anolis_kahouannensis	Squamata	NT
Anolis_kathydayae	Squamata	NE
Anolis_kemptoni	Squamata	LC
Anolis_koopmani	Squamata	CR
Anolis_kreutzi	Squamata	CR
Anolis_krugi	Squamata	LC
Anolis_kunayalae	Squamata	LC
Anolis_laevis	Squamata	DD
Anolis_laeviventris	Squamata	LC
Anolis_lamari	Squamata	DD
Anolis_landestoyi	Squamata	NE
Anolis_latifrons	Squamata	LC
Anolis_leachii	Squamata	LC
Anolis_leditzigorum	Squamata	NE
Anolis_lemniscatus	Squamata	DD
Anolis_lemurinus	Squamata	LC
Anolis_leucodera	Squamata	NE
Anolis_limifrons	Squamata	LC
Anolis_limon	Squamata	NE
Anolis_lineatopus	Squamata	LC
Anolis_lineatus	Squamata	NT
Anolis_liogaster	Squamata	LC
Anolis_lionotus	Squamata	LC
Anolis_litoralis	Squamata	LC
Anolis_lividus	Squamata	NT
Anolis_longiceps	Squamata	LC
Anolis_longitibialis	Squamata	EN
Anolis_lososi	Squamata	NE
Anolis_loveridgei	Squamata	EN
Anolis_loysiana	Squamata	LC
Anolis_luciae	Squamata	EN
Anolis_lucius	Squamata	LC
Anolis_luteogularis	Squamata	LC
Anolis_luteosignifer	Squamata	LC
Anolis_lynchi	Squamata	LC
Anolis_lyra	Squamata	LC
Anolis_macilentus	Squamata	DD
Anolis_macrinii	Squamata	LC
Anolis_macrolepis	Squamata	NT
Anolis_macrophallus	Squamata	LC
Anolis_maculigula	Squamata	NT
Anolis_maculiventris	Squamata	LC
Anolis_magnaphallus	Squamata	LC
Anolis_maia	Squamata	NE
Anolis_marcanoi	Squamata	NT
Anolis_mariarum	Squamata	LC
Anolis_marmoratus	Squamata	LC
Anolis_marron	Squamata	LC
Anolis_marsupialis	Squamata	NE
Anolis_matudai	Squamata	LC
Anolis_maynardii	Squamata	LC
Anolis_mccraniei	Squamata	NE
Anolis_medemi	Squamata	LC
Anolis_megalopithecus	Squamata	LC
Anolis_megapholidotus	Squamata	LC
Anolis_menta	Squamata	NT
Anolis_meridionalis	Squamata	LC
Anolis_mestrei	Squamata	LC
Anolis_microlepidotus	Squamata	LC
Anolis_microlepis	Squamata	DD
Anolis_microtus	Squamata	LC
Anolis_milleri	Squamata	DD
Anolis_mirus	Squamata	DD
Anolis_monensis	Squamata	LC
Anolis_monteverde	Squamata	CR
Anolis_monticola	Squamata	VU
Anolis_morazani	Squamata	CR
Anolis_muralla	Squamata	CR
Anolis_nasofrontalis	Squamata	EN
Anolis_naufragus	Squamata	VU
Anolis_neblininus	Squamata	LC
Anolis_nebuloides	Squamata	LC
Anolis_nebulosus	Squamata	LC
Anolis_neglectus	Squamata	NE
Anolis_nelsoni	Squamata	CR
Anolis_nemonteae	Squamata	NE
Anolis_nicefori	Squamata	LC
Anolis_nietoi	Squamata	NE
Anolis_nigrolineatus	Squamata	DD
Anolis_noblei	Squamata	NT
Anolis_notopholis	Squamata	LC
Anolis_nubilus	Squamata	CR
Anolis_occultus	Squamata	LC
Anolis_ocelloscapularis	Squamata	VU
Anolis_oculatus	Squamata	NT
Anolis_oligaspis	Squamata	NE
Anolis_olssoni	Squamata	LC
Anolis_omiltemanus	Squamata	LC
Anolis_onca	Squamata	LC
Anolis_opalinus	Squamata	LC
Anolis_ophiolepis	Squamata	LC
Anolis_oporinus	Squamata	DD
Anolis_orcesi	Squamata	NT
Anolis_ortonii	Squamata	LC
Anolis_osa	Squamata	LC
Anolis_otongae	Squamata	VU
Anolis_oxylophus	Squamata	LC
Anolis_pachypus	Squamata	LC
Anolis_paravertebralis	Squamata	DD
Anolis_parilis	Squamata	VU
Anolis_parvauritus	Squamata	NE
Anolis_parvicirculatus	Squamata	LC
Anolis_paternus	Squamata	LC
Anolis_pecuarius	Squamata	NE
Anolis_pentaprion	Squamata	LC
Anolis_peraccae	Squamata	LC
Anolis_peruensis	Squamata	NE
Anolis_petersii	Squamata	NT
Anolis_peucephilus	Squamata	NE
Anolis_peynadoi	Squamata	LC
Anolis_phyllorhinus	Squamata	LC
Anolis_pigmaequestris	Squamata	EN
Anolis_pijolense	Squamata	EN
Anolis_pinchoti	Squamata	LC
Anolis_placidus	Squamata	EN
Anolis_planiceps	Squamata	LC
Anolis_podocarpus	Squamata	VU
Anolis_poecilopus	Squamata	LC
Anolis_poei	Squamata	DD
Anolis_pogus	Squamata	NT
Anolis_polylepis	Squamata	LC
Anolis_poncensis	Squamata	LC
Anolis_porcatus	Squamata	LC
Anolis_porcus	Squamata	LC
Anolis_prasinorius	Squamata	NE
Anolis_princeps	Squamata	LC
Anolis_proboscis	Squamata	EN
Anolis_properus	Squamata	NE
Anolis_propinquus	Squamata	DD
Anolis_pseudokemptoni	Squamata	EN
Anolis_pseudopachypus	Squamata	LC
Anolis_pseudotigrinus	Squamata	EN
Anolis_pulchellus	Squamata	LC
Anolis_pumilus	Squamata	LC
Anolis_punctatus	Squamata	LC
Anolis_purpurescens	Squamata	LC
Anolis_purpurgularis	Squamata	EN
Anolis_purpuronectes	Squamata	NE
Anolis_pygmaeus	Squamata	EN
Anolis_quadriocellifer	Squamata	LC
Anolis_quaggulus	Squamata	LC
Anolis_quercorum	Squamata	LC
Anolis_ravifaux	Squamata	NE
Anolis_ravitergum	Squamata	NE
Anolis_reconditus	Squamata	EN
Anolis_rejectus	Squamata	EN
Anolis_richardii	Squamata	LC
Anolis_ricordii	Squamata	NT
Anolis_rimarum	Squamata	CR
Anolis_rivalis	Squamata	NT
Anolis_roatanensis	Squamata	EN
Anolis_rodriguezii	Squamata	LC
Anolis_roosevelti	Squamata	CR
Anolis_roquet	Squamata	LC
Anolis_rubiginosus	Squamata	DD
Anolis_rubribarbaris	Squamata	VU
Anolis_rubribarbus	Squamata	EN
Anolis_ruibali	Squamata	EN
Anolis_ruizii	Squamata	EN
Anolis_rupinae	Squamata	EN
Anolis_sabanus	Squamata	NT
Anolis_sacamecatensis	Squamata	NE
Anolis_sagrei	Squamata	LC
Anolis_salvini	Squamata	NT
Anolis_santamartae	Squamata	DD
Anolis_savagei	Squamata	NE
Anolis_saxatilis	Squamata	LC
Anolis_schiedii	Squamata	DD
Anolis_schwartzi	Squamata	LC
Anolis_scriptus	Squamata	LC
Anolis_scypheus	Squamata	LC
Anolis_semilineatus	Squamata	LC
Anolis_sericeus	Squamata	LC
Anolis_serranoi	Squamata	LC
Anolis_sheplani	Squamata	EN
Anolis_shrevei	Squamata	NT
Anolis_sierramaestrae	Squamata	DD
Anolis_singularis	Squamata	CR
Anolis_smallwoodi	Squamata	NT
Anolis_smaragdinus	Squamata	LC
Anolis_sminthus	Squamata	EN
Anolis_soinii	Squamata	LC
Anolis_solitarius	Squamata	NT
Anolis_spectrum	Squamata	VU
Anolis_spilorhipis	Squamata	NE
Anolis_squamulatus	Squamata	LC
Anolis_stevepoei	Squamata	NE
Anolis_strahmi	Squamata	EN
Anolis_stratulus	Squamata	LC
Anolis_subocularis	Squamata	DD
Anolis_sulcifrons	Squamata	NT
Anolis_tandai	Squamata	LC
Anolis_taylori	Squamata	LC
Anolis_tenorioensis	Squamata	CR
Anolis_terraealtae	Squamata	LC
Anolis_terueli	Squamata	LC
Anolis_tetarii	Squamata	LC
Anolis_tigrinus	Squamata	LC
Anolis_toldo	Squamata	VU
Anolis_tolimensis	Squamata	LC
Anolis_townsendi	Squamata	LC
Anolis_trachyderma	Squamata	LC
Anolis_transversalis	Squamata	LC
Anolis_trinitatis	Squamata	LC
Anolis_triumphalis	Squamata	NE
Anolis_tropidogaster	Squamata	LC
Anolis_tropidolepis	Squamata	LC
Anolis_tropidonotus	Squamata	LC
Anolis_umbrivagus	Squamata	DD
Anolis_uniformis	Squamata	LC
Anolis_unilobatus	Squamata	LC
Anolis_urraoi	Squamata	NE
Anolis_ustus	Squamata	NE
Anolis_utilensis	Squamata	CR
Anolis_valencienni	Squamata	LC
Anolis_vanidicus	Squamata	LC
Anolis_vanzolinii	Squamata	CR
Anolis_vaupesianus	Squamata	LC
Anolis_ventrimaculatus	Squamata	LC
Anolis_vermiculatus	Squamata	LC
Anolis_vescus	Squamata	DD
Anolis_vicarius	Squamata	DD
Anolis_villai	Squamata	CR
Anolis_vinosus	Squamata	NE
Anolis_viridius	Squamata	NE
Anolis_vittigerus	Squamata	LC
Anolis_wampuensis	Squamata	DD
Anolis_wattsii	Squamata	LC
Anolis_websteri	Squamata	LC
Anolis_wellbornae	Squamata	LC
Anolis_wermuthi	Squamata	EN
Anolis_williamsmittermeierorum	Squamata	DD
Anolis_wilsoni	Squamata	NE
Anolis_woodi	Squamata	LC
Anolis_yoroensis	Squamata	EN
Anolis_zapotecorum	Squamata	NE
Anolis_zeus	Squamata	VU
Anomalepis_aspinosus	Squamata	DD
Anomalepis_mexicana	Squamata	DD
Anomochilus_leonardi	Squamata	LC
Anomochilus_monticola	Squamata	DD
Anomochilus_weberi	Squamata	DD
Anoplohydrus_aemulans	Squamata	DD
Anotosaura_collaris	Squamata	DD
Antillotyphlops_annae	Squamata	DD
Antillotyphlops_guadeloupensis	Squamata	LC
Antillotyphlops_monensis	Squamata	LC
Antillotyphlops_naugus	Squamata	VU
Aparallactus_moeruensis	Squamata	LC
Aparallactus_nigriceps	Squamata	DD
Aparallactus_turneri	Squamata	LC
Apathya_yassujica	Squamata	LC
Aplopeltura_boa	Squamata	LC
Apostolepis_adhara	Squamata	NE
Apostolepis_arenaria	Squamata	EN
Apostolepis_borellii	Squamata	LC
Apostolepis_breviceps	Squamata	LC
Apostolepis_cerradoensis	Squamata	DD
Apostolepis_dorbignyi	Squamata	DD
Apostolepis_gaboi	Squamata	EN
Apostolepis_goiasensis	Squamata	LC
Apostolepis_lineata	Squamata	DD
Apostolepis_longicaudata	Squamata	LC
Apostolepis_niceforoi	Squamata	DD
Apostolepis_quirogai	Squamata	EN
Apostolepis_serrana	Squamata	EN
Apostolepis_striata	Squamata	CR
Apostolepis_tenuis	Squamata	DD
Apostolepis_underwoodi	Squamata	NE
Aprosdoketophis_andreonei	Squamata	DD
Arcanumophis_problematicus	Squamata	DD
Archaius_tigris	Squamata	EN
Argyrophis_bothriorhynchus	Squamata	DD
Argyrophis_fuscus	Squamata	DD
Argyrophis_giadinhensis	Squamata	DD
Argyrophis_hypsobothrius	Squamata	DD
Argyrophis_klemmeri	Squamata	DD
Argyrophis_koshunensis	Squamata	DD
Argyrophis_oatesii	Squamata	DD
Argyrophis_roxaneae	Squamata	DD
Argyrophis_siamensis	Squamata	DD
Argyrophis_trangensis	Squamata	DD
Aristelliger_nelsoni	Squamata	EN
Aristelliger_reyesi	Squamata	CR
Arrhyton_ainictum	Squamata	DD
Arrhyton_albicollum	Squamata	NE
Arrhyton_procerum	Squamata	DD
Arthrosaura_montigena	Squamata	LC
Arthrosaura_testigensis	Squamata	LC
Asaccus_andersoni	Squamata	NE
Asaccus_arnoldi	Squamata	NE
Asaccus_kermanshahensis	Squamata	LC
Asaccus_kurdistanensis	Squamata	LC
Asaccus_saffinae	Squamata	NE
Aspidoscelis_franciscensis	Squamata	LC
Aspidoscelis_martyris	Squamata	VU
Aspidoscelis_preopatae	Squamata	NE
Aspidura_copei	Squamata	EN
Aspidura_deraniyagalae	Squamata	CR
Aspidura_drummondhayi	Squamata	EN
Asthenodipsas_borneensis	Squamata	NE
Asthenodipsas_ingeri	Squamata	NE
Asthenodipsas_jamilinaisi	Squamata	NE
Asthenodipsas_laevis	Squamata	LC
Asthenodipsas_lasgalenensis	Squamata	NE
Asthenodipsas_malaccanus	Squamata	LC
Asthenodipsas_stuebingi	Squamata	NE
Asthenodipsas_tropidonotus	Squamata	DD
Asthenodipsas_vertebralis	Squamata	LC
Astrochelys_yniphora	Testudines	CR
Atheris_acuminata	Squamata	DD
Atheris_anisolepis	Squamata	LC
Atheris_hetfieldi	Squamata	NE
Atheris_hirsuta	Squamata	DD
Atheris_katangensis	Squamata	NT
Atheris_mabuensis	Squamata	EN
Atheris_matildae	Squamata	CR
Atheris_subocularis	Squamata	DD
Atractaspis_battersbyi	Squamata	LC
Atractaspis_branchi	Squamata	NE
Atractaspis_leucomelas	Squamata	DD
Atractaspis_magrettii	Squamata	LC
Atractaspis_phillipsi	Squamata	DD
Atractaspis_scorteccii	Squamata	DD
Atractus_aboiporu	Squamata	NE
Atractus_acheronius	Squamata	LC
Atractus_akerios	Squamata	NE
Atractus_alphonsehogei	Squamata	LC
Atractus_altagratiae	Squamata	LC
Atractus_alytogrammus	Squamata	NE
Atractus_apophis	Squamata	CR
Atractus_attenuatus	Squamata	DD
Atractus_avernus	Squamata	DD
Atractus_ayeush	Squamata	DD
Atractus_boimirim	Squamata	NE
Atractus_caete	Squamata	EN
Atractus_careolepis	Squamata	NE
Atractus_caxiuana	Squamata	DD
Atractus_cerberus	Squamata	NE
Atractus_dapsilis	Squamata	NE
Atractus_duidensis	Squamata	LC
Atractus_echidna	Squamata	DD
Atractus_edioi	Squamata	DD
Atractus_emigdioi	Squamata	LC
Atractus_eriki	Squamata	DD
Atractus_erythromelas	Squamata	LC
Atractus_esepe	Squamata	NE
Atractus_hoogmoedi	Squamata	CR
Atractus_hostilitractus	Squamata	DD
Atractus_indistinctus	Squamata	DD
Atractus_insipidus	Squamata	DD
Atractus_macondo	Squamata	DD
Atractus_mariselae	Squamata	LC
Atractus_matthewi	Squamata	LC
Atractus_medusa	Squamata	DD
Atractus_meridensis	Squamata	DD
Atractus_micheleae	Squamata	LC
Atractus_microrhynchus	Squamata	VU
Atractus_mijaresi	Squamata	DD
Atractus_multidentatus	Squamata	CR
Atractus_nasutus	Squamata	DD
Atractus_nigricauda	Squamata	LC
Atractus_nigriventris	Squamata	DD
Atractus_ochrosetrus	Squamata	DD
Atractus_oculotemporalis	Squamata	DD
Atractus_pachacamac	Squamata	NE
Atractus_savagei	Squamata	DD
Atractus_serranus	Squamata	VU
Atractus_spinalis	Squamata	DD
Atractus_stygius	Squamata	NE
Atractus_surucucu	Squamata	LC
Atractus_tamaensis	Squamata	DD
Atractus_taphorni	Squamata	EN
Atractus_thalesdelemai	Squamata	EN
Atractus_trefauti	Squamata	NE
Atractus_ukupacha	Squamata	LC
Atractus_ventrimaculatus	Squamata	LC
Atractus_vertebralis	Squamata	DD
Atractus_vittatus	Squamata	LC
Bachia_beebei	Squamata	DD
Bachia_didactyla	Squamata	EN
Bachia_lineata	Squamata	DD
Bachia_marcelae	Squamata	DD
Bachia_micromela	Squamata	DD
Bachia_oxyrhina	Squamata	LC
Bachia_psamophila	Squamata	CR
Bachia_remota	Squamata	NE
Bachia_scaea	Squamata	DD
Bachia_scolecoides	Squamata	LC
Bachia_whitei	Squamata	DD
Baikia_africana	Squamata	DD
Baliodryas_steinbachi	Squamata	DD
Barisia_jonesi	Squamata	NE
Barkudia_insularis	Squamata	CR
Barkudia_melanosticta	Squamata	DD
Batagur_affinis	Testudines	CR
Batagur_baska	Testudines	CR
Batagur_borneoensis	Testudines	CR
Batagur_trivittata	Testudines	CR
Bavayia_nubila	Squamata	EN
Bitia_hydroides	Squamata	LC
Bitis_albanica	Squamata	EN
Bitis_harenna	Squamata	NE
Blaesodactylus_microtuberculatus	Squamata	NE
Blaesodactylus_victori	Squamata	NE
Boa_sigma	Squamata	NE
Boaedon_angolensis	Squamata	NE
Boaedon_bedriagae	Squamata	NE
Boaedon_bocagei	Squamata	NE
Boaedon_branchi	Squamata	NE
Boaedon_capensis	Squamata	LC
Boaedon_fradei	Squamata	NE
Boaedon_fuliginosus	Squamata	LC
Boaedon_geometricus	Squamata	EN
Boaedon_lineatus	Squamata	LC
Boaedon_littoralis	Squamata	LC
Boaedon_longilineatus	Squamata	LC
Boaedon_maculatus	Squamata	LC
Boaedon_mendesi	Squamata	NE
Boaedon_mentalis	Squamata	LC
Boaedon_olivaceus	Squamata	LC
Boaedon_paralineatus	Squamata	LC
Boaedon_perisilvestris	Squamata	LC
Boaedon_radfordi	Squamata	LC
Boaedon_subflavus	Squamata	LC
Boaedon_upembae	Squamata	LC
Boaedon_variegatus	Squamata	NE
Boaedon_virgatus	Squamata	LC
Boiga_andamanensis	Squamata	EN
Boiga_bourreti	Squamata	EN
Boiga_dightoni	Squamata	DD
Boiga_saengsomi	Squamata	EN
Boiga_tanahjampeana	Squamata	EN
Boiga_whitakeri	Squamata	NE
Bolyeria_multocarinata	Squamata	EX
Borikenophis_prymnus	Squamata	NE
Borikenophis_sanctaecrucis	Squamata	CR
Borikenophis_variegatus	Squamata	NT
Bothrolycus_ater	Squamata	LC
Bothrophthalmus_brunneus	Squamata	LC
Bothrophthalmus_lineatus	Squamata	LC
Bothrops_alcatraz	Squamata	VU
Bothrops_ayerbei	Squamata	DD
Bothrops_barnetti	Squamata	DD
Bothrops_caribbaeus	Squamata	EN
Bothrops_germanoi	Squamata	NE
Bothrops_insularis	Squamata	CR
Bothrops_jabrensis	Squamata	NE
Bothrops_marajoensis	Squamata	LC
Bothrops_medusa	Squamata	EN
Bothrops_sazimai	Squamata	NE
Bothrops_sonene	Squamata	NE
Brachylophus_gau	Squamata	EN
Brachymeles_brevidactylus	Squamata	NE
Brachymeles_burksi	Squamata	NE
Brachymeles_cobos	Squamata	NE
Brachymeles_dalawangdaliri	Squamata	NE
Brachymeles_elerae	Squamata	DD
Brachymeles_hilong	Squamata	NE
Brachymeles_isangdaliri	Squamata	NE
Brachymeles_libayani	Squamata	NE
Brachymeles_ligtas	Squamata	NE
Brachymeles_mapalanggaon	Squamata	NE
Brachymeles_muntingkamay	Squamata	NE
Brachymeles_paeforum	Squamata	NE
Brachymeles_pathfinderi	Squamata	DD
Brachymeles_suluensis	Squamata	NE
Brachymeles_tiboliorum	Squamata	NE
Brachymeles_tungaoi	Squamata	NE
Brachymeles_vindumi	Squamata	NE
Brachymeles_vulcani	Squamata	NE
Brachymeles_wrighti	Squamata	DD
Brachyophis_revoili	Squamata	DD
Brachyorrhos_albus	Squamata	LC
Brachyorrhos_gastrotaenius	Squamata	DD
Brachyorrhos_pygmaeus	Squamata	NE
Brachyorrhos_raffrayi	Squamata	DD
Brachyorrhos_wallacei	Squamata	DD
Brachyseps_macrocercus	Squamata	LC
Brachyseps_mandady	Squamata	DD
Brachyseps_spilostichus	Squamata	DD
Bradypodion_atromontanum	Squamata	LC
Bradypodion_barbatulum	Squamata	LC
Bradypodion_baviaanense	Squamata	LC
Bradypodion_caeruleogula	Squamata	EN
Bradypodion_caffer	Squamata	EN
Bradypodion_damaranum	Squamata	LC
Bradypodion_dracomontanum	Squamata	NT
Bradypodion_gutturale	Squamata	LC
Bradypodion_kentanicum	Squamata	EN
Bradypodion_melanocephalum	Squamata	NT
Bradypodion_nemorale	Squamata	VU
Bradypodion_ngomeense	Squamata	VU
Bradypodion_occidentale	Squamata	LC
Bradypodion_pumilum	Squamata	NT
Bradypodion_setaroi	Squamata	NT
Bradypodion_taeniabronchum	Squamata	LC
Bradypodion_thamnobates	Squamata	EN
Bradypodion_transvaalense	Squamata	LC
Bradypodion_ventrale	Squamata	LC
Bradypodion_venustum	Squamata	VU
Bronchocela_orlovi	Squamata	DD
Bronchocela_smaragdina	Squamata	LC
Brookesia_antakarana	Squamata	NT
Brookesia_bekolosy	Squamata	EN
Brookesia_betschi	Squamata	NT
Brookesia_bonsi	Squamata	CR
Brookesia_brunoi	Squamata	NT
Brookesia_brygooi	Squamata	LC
Brookesia_confidens	Squamata	NT
Brookesia_decaryi	Squamata	EN
Brookesia_dentata	Squamata	EN
Brookesia_desperata	Squamata	CR
Brookesia_ebenaui	Squamata	VU
Brookesia_exarmata	Squamata	EN
Brookesia_griveaudi	Squamata	NT
Brookesia_karchei	Squamata	EN
Brookesia_lambertoni	Squamata	DD
Brookesia_lineata	Squamata	EN
Brookesia_micra	Squamata	NT
Brookesia_minima	Squamata	EN
Brookesia_nana	Squamata	NE
Brookesia_perarmata	Squamata	EN
Brookesia_peyrierasi	Squamata	EN
Brookesia_ramanantsoai	Squamata	EN
Brookesia_stumpffi	Squamata	LC
Brookesia_superciliaris	Squamata	LC
Brookesia_tedi	Squamata	NE
Brookesia_therezieni	Squamata	LC
Brookesia_thieli	Squamata	LC
Brookesia_tristis	Squamata	EN
Brookesia_tuberculata	Squamata	VU
Brookesia_vadoni	Squamata	VU
Brookesia_valerieae	Squamata	EN
Brygophis_coulangesi	Squamata	VU
Buhoma_depressiceps	Squamata	LC
Buhoma_procterae	Squamata	VU
Buhoma_vauerocegae	Squamata	NT
Bungarus_bungaroides	Squamata	LC
Bungarus_persicus	Squamata	NE
Bungarus_walli	Squamata	LC
Caaeteboia_gaeli	Squamata	NE
Cadea_palirostrata	Squamata	LC
Calamaria_abramovi	Squamata	DD
Calamaria_abstrusa	Squamata	DD
Calamaria_acutirostris	Squamata	EN
Calamaria_albiventer	Squamata	LC
Calamaria_alidae	Squamata	DD
Calamaria_andersoni	Squamata	NE
Calamaria_apraeocularis	Squamata	CR
Calamaria_arcana	Squamata	NE
Calamaria_battersbyi	Squamata	DD
Calamaria_boesemani	Squamata	DD
Calamaria_brongersmai	Squamata	DD
Calamaria_buchi	Squamata	DD
Calamaria_butonensis	Squamata	LC
Calamaria_concolor	Squamata	DD
Calamaria_crassa	Squamata	DD
Calamaria_curta	Squamata	DD
Calamaria_doederleini	Squamata	DD
Calamaria_dominici	Squamata	NE
Calamaria_eiselti	Squamata	DD
Calamaria_everetti	Squamata	LC
Calamaria_forcarti	Squamata	DD
Calamaria_gialaiensis	Squamata	DD
Calamaria_gracillima	Squamata	DD
Calamaria_ingeri	Squamata	CR
Calamaria_javanica	Squamata	DD
Calamaria_joloensis	Squamata	DD
Calamaria_lateralis	Squamata	DD
Calamaria_lautensis	Squamata	DD
Calamaria_longirostris	Squamata	CR
Calamaria_lumholtzi	Squamata	DD
Calamaria_margaritophora	Squamata	DD
Calamaria_mecheli	Squamata	DD
Calamaria_melanota	Squamata	LC
Calamaria_nebulosa	Squamata	NE
Calamaria_pfefferi	Squamata	EN
Calamaria_prakkei	Squamata	CR
Calamaria_rebentischi	Squamata	DD
Calamaria_sangi	Squamata	DD
Calamaria_strigiventris	Squamata	NE
Calamaria_thanhi	Squamata	DD
Calamaria_ulmeri	Squamata	DD
Calamaria_yunnanensis	Squamata	EN
Calamodontophis_ronaldoi	Squamata	EN
Calamophis_jobiensis	Squamata	DD
Calamophis_katesandersae	Squamata	DD
Calamophis_ruuddelangi	Squamata	DD
Calamophis_sharonbrooksae	Squamata	DD
Calamorhabdium_acuticeps	Squamata	DD
Calamorhabdium_kuekenthali	Squamata	DD
Caledoniscincus_chazeaui	Squamata	EN
Caledoniscincus_constellatus	Squamata	CR
Caledoniscincus_cryptos	Squamata	DD
Caledoniscincus_pelletieri	Squamata	EN
Caledoniscincus_terma	Squamata	DD
Calliophis_beddomei	Squamata	DD
Calliophis_suluensis	Squamata	NE
Calotes_bhutanensis	Squamata	DD
Calotes_farooqi	Squamata	NE
Calotes_manamendrai	Squamata	EN
Calotes_nigriplicatus	Squamata	DD
Calotes_paulus	Squamata	EN
Calotes_vindumbarbatus	Squamata	NE
Calotes_zolaiking	Squamata	DD
Calumma_amber	Squamata	NT
Calumma_ambreense	Squamata	NT
Calumma_andringitraense	Squamata	EN
Calumma_boettgeri	Squamata	LC
Calumma_brevicorne	Squamata	LC
Calumma_capuroni	Squamata	VU
Calumma_crypticum	Squamata	LC
Calumma_cucullatum	Squamata	VU
Calumma_emelinae	Squamata	NE
Calumma_fallax	Squamata	DD
Calumma_furcifer	Squamata	EN
Calumma_gallus	Squamata	EN
Calumma_gastrotaenia	Squamata	LC
Calumma_gehringi	Squamata	NE
Calumma_glawi	Squamata	EN
Calumma_globifer	Squamata	EN
Calumma_guibei	Squamata	NT
Calumma_guillaumeti	Squamata	LC
Calumma_hafahafa	Squamata	CR
Calumma_hilleniusi	Squamata	EN
Calumma_jejy	Squamata	VU
Calumma_juliae	Squamata	NE
Calumma_lefona	Squamata	NE
Calumma_linotum	Squamata	LC
Calumma_malthe	Squamata	LC
Calumma_marojezense	Squamata	NT
Calumma_nasutum	Squamata	LC
Calumma_oshaughnessyi	Squamata	VU
Calumma_parsonii	Squamata	NT
Calumma_peltierorum	Squamata	NT
Calumma_peyrierasi	Squamata	VU
Calumma_radamanus	Squamata	NE
Calumma_ratnasariae	Squamata	NE
Calumma_roaloko	Squamata	NE
Calumma_tarzan	Squamata	CR
Calumma_tjiasmantoi	Squamata	NE
Calumma_tsaratananense	Squamata	VU
Calumma_tsycorne	Squamata	VU
Calumma_uetzi	Squamata	NE
Calumma_vatosoa	Squamata	DD
Calumma_vencesi	Squamata	EN
Calumma_vohibola	Squamata	EN
Calyptommatus_confusionibus	Squamata	LC
Calyptommatus_frontalis	Squamata	NE
Calyptommatus_leiolepis	Squamata	EN
Calyptommatus_sinebrachiatus	Squamata	EN
Cantoria_violacea	Squamata	LC
Capitellum_mariagalantae	Squamata	CR
Capitellum_metallicum	Squamata	CR
Capitellum_parvicruzae	Squamata	CR
Carlia_babarensis	Squamata	LC
Carlia_bomberai	Squamata	LC
Carlia_insularis	Squamata	NE
Carlia_isostriacantha	Squamata	NE
Carlia_nigrauris	Squamata	NT
Carlia_quinquecarinata	Squamata	DD
Carlia_spinauris	Squamata	NE
Carlia_sukur	Squamata	DD
Casarea_dussumieri	Squamata	VU
Cathetorhinus_melanocephalus	Squamata	DD
Causus_rasmusseni	Squamata	DD
Celestus_macrolepis	Squamata	NE
Celestus_microblepharis	Squamata	CR
Celestus_molesworthi	Squamata	EN
Celestus_striatus	Squamata	LC
Cenaspis_aenigma	Squamata	NE
Cerastes_boehmei	Squamata	NE
Cerberus_australis	Squamata	LC
Cerberus_dunsoni	Squamata	NE
Cerberus_microlepis	Squamata	EN
Cerberus_rynchops	Squamata	LC
Cerberus_schneiderii	Squamata	NE
Cercosaura_doanae	Squamata	NE
Cercosaura_nigroventris	Squamata	LC
Cercosaura_steyeri	Squamata	DD
Chalarodon_steinkampi	Squamata	NE
Chalcides_ebneri	Squamata	CR
Chalcides_lanzai	Squamata	NT
Chalcides_levitoni	Squamata	DD
Chalcides_manueli	Squamata	VU
Chalcides_mauritanicus	Squamata	EN
Chalcides_pentadactylus	Squamata	DD
Chamaeleo_africanus	Squamata	LC
Chamaeleo_anchietae	Squamata	LC
Chamaeleo_arabicus	Squamata	LC
Chamaeleo_calcaricarens	Squamata	LC
Chamaeleo_calyptratus	Squamata	LC
Chamaeleo_chamaeleon	Squamata	LC
Chamaeleo_dilepis	Squamata	LC
Chamaeleo_gracilis	Squamata	LC
Chamaeleo_laevigatus	Squamata	LC
Chamaeleo_monachus	Squamata	NT
Chamaeleo_namaquensis	Squamata	LC
Chamaeleo_necasi	Squamata	DD
Chamaeleo_senegalensis	Squamata	LC
Chamaeleo_zeylanicus	Squamata	LC
Chamaelycus_christyi	Squamata	LC
Chamaelycus_fasciatus	Squamata	LC
Chamaelycus_parkeri	Squamata	LC
Chamaesaura_tenuior	Squamata	LC
Chelodina_gunaleni	Testudines	NE
Chelodina_ipudinapi	Testudines	NE
Chelodina_kuchlingi	Testudines	NE
Chelodina_kurrichalpongo	Testudines	NE
Chelodina_mccordi	Testudines	CR
Chelodina_pritchardi	Testudines	VU
Chelodina_reimanni	Testudines	NT
Chelonoidis_niger	Testudines	EX
Chersobius_boulengeri	Testudines	EN
Chersobius_solus	Testudines	VU
Chersodromus_australis	Squamata	NE
Chersodromus_nigrum	Squamata	NE
Chersodromus_rubriventris	Squamata	EN
Chilabothrus_ampelophis	Squamata	NE
Chilabothrus_argentum	Squamata	CR
Chilabothrus_schwartzi	Squamata	EN
Chilorhinophis_butleri	Squamata	LC
Chioninia_coctei	Squamata	EX
Chioninia_stangeri	Squamata	NT
Chirindia_ewerbecki	Squamata	LC
Chirindia_mpwapwaensis	Squamata	DD
Chirindia_rondoensis	Squamata	DD
Chironius_diamantina	Squamata	NE
Chironius_leucometapus	Squamata	LC
Chironius_vincenti	Squamata	CR
Chitra_chitra	Testudines	CR
Chitra_vandijki	Testudines	CR
Chlorosoma_dunupyana	Squamata	NE
Chrysopelea_rhodopleuron	Squamata	LC
Clelia_errabunda	Squamata	EX
Clelia_hussami	Squamata	LC
Cnemaspis_aceh	Squamata	LC
Cnemaspis_adangrawi	Squamata	NE
Cnemaspis_adii	Squamata	CR
Cnemaspis_amith	Squamata	DD
Cnemaspis_anamudiensis	Squamata	LC
Cnemaspis_anandani	Squamata	LC
Cnemaspis_andalas	Squamata	LC
Cnemaspis_andersonii	Squamata	DD
Cnemaspis_argus	Squamata	LC
Cnemaspis_aurantiacopes	Squamata	DD
Cnemaspis_avasabinae	Squamata	NE
Cnemaspis_azhagu	Squamata	NE
Cnemaspis_balerion	Squamata	NE
Cnemaspis_baueri	Squamata	LC
Cnemaspis_bayuensis	Squamata	VU
Cnemaspis_beddomei	Squamata	DD
Cnemaspis_bidongensis	Squamata	LC
Cnemaspis_boiei	Squamata	DD
Cnemaspis_calderana	Squamata	NE
Cnemaspis_caudanivea	Squamata	VU
Cnemaspis_dissanayakai	Squamata	NE
Cnemaspis_dringi	Squamata	DD
Cnemaspis_flavigaster	Squamata	LC
Cnemaspis_flavigularis	Squamata	NE
Cnemaspis_galaxia	Squamata	NE
Cnemaspis_godagedarai	Squamata	CR
Cnemaspis_graniticola	Squamata	NE
Cnemaspis_grismeri	Squamata	LC
Cnemaspis_gunasekarai	Squamata	NE
Cnemaspis_gunawardanai	Squamata	NE
Cnemaspis_hangus	Squamata	NT
Cnemaspis_harimau	Squamata	VU
Cnemaspis_huaseesom	Squamata	LC
Cnemaspis_ingerorum	Squamata	CR
Cnemaspis_jackieii	Squamata	NE
Cnemaspis_jacobsoni	Squamata	DD
Cnemaspis_jerdonii	Squamata	VU
Cnemaspis_kalakadensis	Squamata	NE
Cnemaspis_kamolnorranathi	Squamata	LC
Cnemaspis_kandambyi	Squamata	DD
Cnemaspis_karsticola	Squamata	VU
Cnemaspis_kawminiae	Squamata	NE
Cnemaspis_kendallii	Squamata	LC
Cnemaspis_kotagamai	Squamata	NE
Cnemaspis_krishnagiriensis	Squamata	NE
Cnemaspis_lagang	Squamata	NE
Cnemaspis_laoensis	Squamata	DD
Cnemaspis_lineatubercularis	Squamata	NE
Cnemaspis_lithophilis	Squamata	NE
Cnemaspis_maculicollis	Squamata	LC
Cnemaspis_magnifica	Squamata	NE
Cnemaspis_mahsuriae	Squamata	LC
Cnemaspis_manoae	Squamata	NE
Cnemaspis_matahari	Squamata	NE
Cnemaspis_minang	Squamata	CR
Cnemaspis_monachorum	Squamata	LC
Cnemaspis_monticola	Squamata	DD
Cnemaspis_mumpuniae	Squamata	LC
Cnemaspis_mundanthuraiensis	Squamata	NE
Cnemaspis_muria	Squamata	DD
Cnemaspis_neangthyi	Squamata	EN
Cnemaspis_nicobaricus	Squamata	NE
Cnemaspis_nigridia	Squamata	LC
Cnemaspis_nigriventris	Squamata	NE
Cnemaspis_nilagirica	Squamata	NT
Cnemaspis_nimbus	Squamata	NE
Cnemaspis_niyomwanae	Squamata	EN
Cnemaspis_nuicamensis	Squamata	VU
Cnemaspis_omari	Squamata	LC
Cnemaspis_otai	Squamata	VU
Cnemaspis_pagai	Squamata	DD
Cnemaspis_palanica	Squamata	NE
Cnemaspis_pemanggilensis	Squamata	LC
Cnemaspis_perhentianensis	Squamata	NT
Cnemaspis_phuketensis	Squamata	LC
Cnemaspis_podihuna	Squamata	VU
Cnemaspis_pseudomcguirei	Squamata	NT
Cnemaspis_psychedelica	Squamata	EN
Cnemaspis_punctatonuchalis	Squamata	LC
Cnemaspis_purnamai	Squamata	DD
Cnemaspis_rajabasa	Squamata	VU
Cnemaspis_rammalensis	Squamata	CR
Cnemaspis_regalis	Squamata	NE
Cnemaspis_rishivalleyensis	Squamata	NE
Cnemaspis_roticanai	Squamata	LC
Cnemaspis_rubraoculus	Squamata	NE
Cnemaspis_sakleshpurensis	Squamata	NE
Cnemaspis_schalleri	Squamata	NE
Cnemaspis_selamatkanmerapoh	Squamata	VU
Cnemaspis_selenolagus	Squamata	NE
Cnemaspis_shahruli	Squamata	LC
Cnemaspis_sirehensis	Squamata	NE
Cnemaspis_sisparensis	Squamata	NT
Cnemaspis_smaug	Squamata	NE
Cnemaspis_stellapulvis	Squamata	NE
Cnemaspis_stongensis	Squamata	LC
Cnemaspis_sundagekko	Squamata	DD
Cnemaspis_sundainsula	Squamata	LC
Cnemaspis_tapanuli	Squamata	LC
Cnemaspis_tarutaoensis	Squamata	NE
Cnemaspis_temiah	Squamata	CR
Cnemaspis_tigris	Squamata	NE
Cnemaspis_tubaensis	Squamata	NE
Cnemaspis_tucdupensis	Squamata	VU
Cnemaspis_uttaraghati	Squamata	NE
Cnemaspis_vandeventeri	Squamata	LC
Cnemaspis_vijayae	Squamata	NE
Cnemaspis_wallaceii	Squamata	NE
Cnemaspis_wicksi	Squamata	DD
Cnemaspis_yelagiriensis	Squamata	NE
Cnemidophorus_flavissimus	Squamata	NT
Cnemidophorus_vanzoi	Squamata	CR
Coelognathus_enganensis	Squamata	DD
Coleodactylus_elizae	Squamata	DD
Coleodactylus_natalensis	Squamata	EN
Collorhabdium_williamsoni	Squamata	LC
Colobosauroides_carvalhoi	Squamata	DD
Colobosauroides_cearensis	Squamata	LC
Complicitus_nigrigularis	Squamata	DD
Compsophis_albiventris	Squamata	NT
Compsophis_boulengeri	Squamata	LC
Compsophis_fatsibe	Squamata	NT
Compsophis_infralineatus	Squamata	LC
Compsophis_laphystius	Squamata	LC
Compsophis_vinckei	Squamata	CR
Compsophis_zeny	Squamata	VU
Coniophanes_andresensis	Squamata	CR
Coniophanes_joanae	Squamata	DD
Coniophanes_longinquus	Squamata	LC
Coniophanes_taeniata	Squamata	NE
Conolophus_marthae	Squamata	CR
Conophis_morai	Squamata	DD
Conopsis_amphisticha	Squamata	NT
Copeoglossum_arajara	Squamata	LC
Copeoglossum_margaritae	Squamata	DD
Copeoglossum_redondae	Squamata	NT
Cophoscincopus_senegalensis	Squamata	DD
Corallus_cropanii	Squamata	EN
Corallus_grenadensis	Squamata	LC
Cordylus_angolensis	Squamata	DD
Cordylus_meculae	Squamata	LC
Cordylus_nyikae	Squamata	LC
Cordylus_phonolithos	Squamata	LC
Cordylus_rivae	Squamata	DD
Cordylus_ukingensis	Squamata	DD
Coryphophylax_brevicauda	Squamata	VU
Craspedocephalus_anamallensis	Squamata	NE
Craspedocephalus_brongersmai	Squamata	NT
Craspedocephalus_occidentalis	Squamata	NE
Craspedocephalus_peltopelor	Squamata	NE
Craspedocephalus_puniceus	Squamata	LC
Craspedocephalus_travancoricus	Squamata	NE
Craspedocephalus_wiroti	Squamata	LC
Crocodylus_mindorensis	Crocodylia	CR
Crotalus_ericsmithi	Squamata	NE
Cryptoblepharus_ahli	Squamata	DD
Cryptoblepharus_aldabrae	Squamata	VU
Cryptoblepharus_bitaeniatus	Squamata	NT
Cryptoblepharus_caudatus	Squamata	CR
Cryptoblepharus_egeriae	Squamata	EW
Cryptoblepharus_gurrmul	Squamata	DD
Cryptoblepharus_nigropunctatus	Squamata	NT
Cryptoblepharus_richardsi	Squamata	DD
Cryptoblepharus_rutilus	Squamata	LC
Cryptoblepharus_voeltzkowi	Squamata	DD
Ctenophorus_infans	Squamata	LC
Ctenosaura_nolascensis	Squamata	VU
Ctenotus_aphrodite	Squamata	NE
Ctenotus_kutjupa	Squamata	NE
Ctenotus_pallasotus	Squamata	NE
Ctenotus_vagus	Squamata	DD
Cubatyphlops_anchaurus	Squamata	DD
Cubatyphlops_anousius	Squamata	DD
Cubatyphlops_arator	Squamata	DD
Cubatyphlops_caymanensis	Squamata	EN
Cubatyphlops_contorhinus	Squamata	DD
Cubatyphlops_epactius	Squamata	CR
Cubatyphlops_golyathi	Squamata	DD
Cubatyphlops_notorachius	Squamata	DD
Cubatyphlops_paradoxus	Squamata	DD
Cubatyphlops_satelles	Squamata	DD
Cubophis_brooksi	Squamata	CR
Cubophis_fuscicauda	Squamata	LC
Cubophis_ruttyi	Squamata	LC
Cuora_aurocapitata	Testudines	CR
Cuora_bourreti	Testudines	CR
Cuora_cyclornata	Testudines	NE
Cuora_mccordi	Testudines	CR
Cuora_pani	Testudines	CR
Cuora_picturata	Testudines	CR
Cuora_trifasciata	Testudines	CR
Cuora_yunnanensis	Testudines	CR
Cuora_zhoui	Testudines	CR
Cyclanorbis_elegans	Testudines	CR
Cyclemys_atripons	Testudines	EN
Cyclemys_fusca	Testudines	LC
Cyclemys_pulchristriata	Testudines	EN
Cyclocorus_lineatus	Squamata	LC
Cyclocorus_nuchalis	Squamata	LC
Cyclotyphlops_deharvengi	Squamata	VU
Cyclura_collei	Squamata	CR
Cyclura_pinguis	Squamata	CR
Cylindrophis_aruensis	Squamata	DD
Cylindrophis_engkariensis	Squamata	DD
Cylindrophis_lineatus	Squamata	DD
Cylindrophis_osheai	Squamata	DD
Cylindrophis_slowinskii	Squamata	NE
Cylindrophis_subocularis	Squamata	DD
Cynisca_chirioi	Squamata	NE
Cynisca_degrysi	Squamata	DD
Cynisca_gansi	Squamata	CR
Cynisca_haugi	Squamata	LC
Cynisca_ivoirensis	Squamata	NE
Cynisca_kigomensis	Squamata	CR
Cynisca_leonina	Squamata	VU
Cynisca_liberiensis	Squamata	LC
Cynisca_manei	Squamata	NE
Cynisca_muelleri	Squamata	DD
Cynisca_nigeriensis	Squamata	VU
Cynisca_oligopholis	Squamata	EN
Cynisca_schaeferi	Squamata	EN
Cynisca_senegalensis	Squamata	DD
Cynisca_williamsi	Squamata	DD
Cyrtodactylus_aaronbaueri	Squamata	NE
Cyrtodactylus_aaroni	Squamata	DD
Cyrtodactylus_agarwali	Squamata	NE
Cyrtodactylus_amphipetraeus	Squamata	NE
Cyrtodactylus_arcanus	Squamata	DD
Cyrtodactylus_arunachalensis	Squamata	NE
Cyrtodactylus_atremus	Squamata	NE
Cyrtodactylus_aunglini	Squamata	NE
Cyrtodactylus_aurensis	Squamata	LC
Cyrtodactylus_auribalteatus	Squamata	VU
Cyrtodactylus_badenensis	Squamata	VU
Cyrtodactylus_bansocensis	Squamata	DD
Cyrtodactylus_bapme	Squamata	NE
Cyrtodactylus_batucolus	Squamata	LC
Cyrtodactylus_bayinnyiensis	Squamata	NE
Cyrtodactylus_bengkhuaiai	Squamata	NE
Cyrtodactylus_bichnganae	Squamata	VU
Cyrtodactylus_bintangrendah	Squamata	LC
Cyrtodactylus_bobrovi	Squamata	LC
Cyrtodactylus_calamei	Squamata	LC
Cyrtodactylus_camortensis	Squamata	NE
Cyrtodactylus_caovansungi	Squamata	EN
Cyrtodactylus_cardamomensis	Squamata	NE
Cyrtodactylus_cayuensis	Squamata	LC
Cyrtodactylus_chamba	Squamata	CR
Cyrtodactylus_chaunghanakwaensis	Squamata	NE
Cyrtodactylus_chauquangensis	Squamata	LC
Cyrtodactylus_chungi	Squamata	NE
Cyrtodactylus_consobrinoides	Squamata	DD
Cyrtodactylus_cracens	Squamata	NT
Cyrtodactylus_crustulus	Squamata	NE
Cyrtodactylus_cryptus	Squamata	LC
Cyrtodactylus_cucdongensis	Squamata	LC
Cyrtodactylus_cucphuongensis	Squamata	LC
Cyrtodactylus_culaochamensis	Squamata	NE
Cyrtodactylus_dammathetensis	Squamata	NE
Cyrtodactylus_darevskii	Squamata	DD
Cyrtodactylus_dati	Squamata	DD
Cyrtodactylus_dattanensis	Squamata	DD
Cyrtodactylus_dattkyaikensis	Squamata	NE
Cyrtodactylus_dayangbuntingensis	Squamata	NE
Cyrtodactylus_derongo	Squamata	DD
Cyrtodactylus_deveti	Squamata	VU
Cyrtodactylus_dianxiensis	Squamata	NE
Cyrtodactylus_dumnuii	Squamata	LC
Cyrtodactylus_durio	Squamata	DD
Cyrtodactylus_edwardtaylori	Squamata	EN
Cyrtodactylus_eisenmanae	Squamata	LC
Cyrtodactylus_equestris	Squamata	NE
Cyrtodactylus_erythrops	Squamata	LC
Cyrtodactylus_evanquahi	Squamata	NE
Cyrtodactylus_exercitus	Squamata	NE
Cyrtodactylus_guakanthanensis	Squamata	CR
Cyrtodactylus_gubernatoris	Squamata	DD
Cyrtodactylus_gulinqingensis	Squamata	NE
Cyrtodactylus_gunungsenyumensis	Squamata	LC
Cyrtodactylus_halmahericus	Squamata	LC
Cyrtodactylus_hamidyi	Squamata	NE
Cyrtodactylus_hantu	Squamata	NE
Cyrtodactylus_hekouensis	Squamata	NE
Cyrtodactylus_hidupselamanya	Squamata	VU
Cyrtodactylus_himalayanus	Squamata	DD
Cyrtodactylus_himalayicus	Squamata	DD
Cyrtodactylus_hitchi	Squamata	DD
Cyrtodactylus_hontreensis	Squamata	LC
Cyrtodactylus_houaphanensis	Squamata	NE
Cyrtodactylus_hutchinsoni	Squamata	NE
Cyrtodactylus_huynhi	Squamata	VU
Cyrtodactylus_irianjayaensis	Squamata	DD
Cyrtodactylus_jarakensis	Squamata	CR
Cyrtodactylus_jarujini	Squamata	LC
Cyrtodactylus_jelawangensis	Squamata	DD
Cyrtodactylus_kamengensis	Squamata	NE
Cyrtodactylus_karsticolus	Squamata	NE
Cyrtodactylus_khammouanensis	Squamata	VU
Cyrtodactylus_khelangensis	Squamata	EN
Cyrtodactylus_klugei	Squamata	LC
Cyrtodactylus_kunyai	Squamata	LC
Cyrtodactylus_laangensis	Squamata	NE
Cyrtodactylus_langkawiensis	Squamata	LC
Cyrtodactylus_leegrismeri	Squamata	LC
Cyrtodactylus_lenggongensis	Squamata	LC
Cyrtodactylus_limajalur	Squamata	NE
Cyrtodactylus_linnoensis	Squamata	NE
Cyrtodactylus_linnwayensis	Squamata	NE
Cyrtodactylus_lungleiensis	Squamata	NE
Cyrtodactylus_maelanoi	Squamata	NE
Cyrtodactylus_mandalayensis	Squamata	DD
Cyrtodactylus_manos	Squamata	NE
Cyrtodactylus_markuscombaii	Squamata	DD
Cyrtodactylus_martinstolli	Squamata	DD
Cyrtodactylus_matsuii	Squamata	LC
Cyrtodactylus_meersi	Squamata	NE
Cyrtodactylus_menglianensis	Squamata	NE
Cyrtodactylus_metropolis	Squamata	LC
Cyrtodactylus_minor	Squamata	DD
Cyrtodactylus_mombergi	Squamata	NE
Cyrtodactylus_monilatus	Squamata	NE
Cyrtodactylus_muangfuangensis	Squamata	NE
Cyrtodactylus_murua	Squamata	DD
Cyrtodactylus_myaleiktaung	Squamata	NE
Cyrtodactylus_myintkyawthurai	Squamata	NE
Cyrtodactylus_namtiram	Squamata	NE
Cyrtodactylus_naungkayaingensis	Squamata	NE
Cyrtodactylus_nepalensis	Squamata	DD
Cyrtodactylus_ngati	Squamata	NE
Cyrtodactylus_ngoiensis	Squamata	NE
Cyrtodactylus_nicobaricus	Squamata	NE
Cyrtodactylus_nigriocularis	Squamata	CR
Cyrtodactylus_nuaulu	Squamata	NT
Cyrtodactylus_nyinyikyawi	Squamata	NE
Cyrtodactylus_orlovi	Squamata	NE
Cyrtodactylus_pageli	Squamata	LC
Cyrtodactylus_pantiensis	Squamata	VU
Cyrtodactylus_papeda	Squamata	NE
Cyrtodactylus_payacola	Squamata	DD
Cyrtodactylus_pharbaungensis	Squamata	NE
Cyrtodactylus_phnomchiensis	Squamata	NE
Cyrtodactylus_phukhaensis	Squamata	EN
Cyrtodactylus_phumyensis	Squamata	NE
Cyrtodactylus_phuocbinhensis	Squamata	LC
Cyrtodactylus_phuquocensis	Squamata	EN
Cyrtodactylus_pinlaungensis	Squamata	NE
Cyrtodactylus_psarops	Squamata	EN
Cyrtodactylus_punctatus	Squamata	NE
Cyrtodactylus_pyadalinensis	Squamata	NE
Cyrtodactylus_pyinyaungensis	Squamata	NE
Cyrtodactylus_rex	Squamata	NE
Cyrtodactylus_rishivalleyensis	Squamata	EN
Cyrtodactylus_robustus	Squamata	LC
Cyrtodactylus_roesleri	Squamata	LC
Cyrtodactylus_rosichonarieforum	Squamata	LC
Cyrtodactylus_rufford	Squamata	DD
Cyrtodactylus_rukhadeva	Squamata	NE
Cyrtodactylus_sadanensis	Squamata	NE
Cyrtodactylus_sadansinensis	Squamata	NE
Cyrtodactylus_saiyok	Squamata	LC
Cyrtodactylus_samroiyot	Squamata	LC
Cyrtodactylus_sanpelensis	Squamata	NE
Cyrtodactylus_semicinctus	Squamata	LC
Cyrtodactylus_septentrionalis	Squamata	DD
Cyrtodactylus_septimontium	Squamata	NE
Cyrtodactylus_seribuatensis	Squamata	VU
Cyrtodactylus_sharkari	Squamata	VU
Cyrtodactylus_shwetaungorum	Squamata	NE
Cyrtodactylus_siahaensis	Squamata	NE
Cyrtodactylus_sinyineensis	Squamata	NE
Cyrtodactylus_soni	Squamata	LC
Cyrtodactylus_sonlaensis	Squamata	NE
Cyrtodactylus_spelaeus	Squamata	DD
Cyrtodactylus_stellatus	Squamata	NE
Cyrtodactylus_stresemanni	Squamata	DD
Cyrtodactylus_surin	Squamata	LC
Cyrtodactylus_sworderi	Squamata	EN
Cyrtodactylus_tahuna	Squamata	LC
Cyrtodactylus_tamaiensis	Squamata	DD
Cyrtodactylus_tambora	Squamata	NT
Cyrtodactylus_tanahjampea	Squamata	EN
Cyrtodactylus_tanim	Squamata	NE
Cyrtodactylus_taungwineensis	Squamata	NE
Cyrtodactylus_taybacensis	Squamata	NE
Cyrtodactylus_tebuensis	Squamata	LC
Cyrtodactylus_thathomensis	Squamata	NE
Cyrtodactylus_thirakhupti	Squamata	NT
Cyrtodactylus_thochuensis	Squamata	NE
Cyrtodactylus_thuongae	Squamata	VU
Cyrtodactylus_thylacodactylus	Squamata	NE
Cyrtodactylus_timur	Squamata	LC
Cyrtodactylus_trilatofasciatus	Squamata	EN
Cyrtodactylus_urbanus	Squamata	NE
Cyrtodactylus_variegatus	Squamata	DD
Cyrtodactylus_vedda	Squamata	NE
Cyrtodactylus_vilaphongi	Squamata	DD
Cyrtodactylus_wangkulangkulae	Squamata	LC
Cyrtodactylus_wayakonei	Squamata	NT
Cyrtodactylus_welpyanensis	Squamata	NE
Cyrtodactylus_yangbayensis	Squamata	LC
Cyrtodactylus_yathepyanensis	Squamata	NE
Cyrtodactylus_ywanganensis	Squamata	NE
Cyrtodactylus_zebraicus	Squamata	NE
Cyrtodactylus_zhaoermii	Squamata	LC
Cyrtopodion_aravallensis	Squamata	VU
Cyrtopodion_baigii	Squamata	DD
Cyrtopodion_brevipes	Squamata	LC
Cyrtopodion_fortmunroi	Squamata	LC
Cyrtopodion_mansarulus	Squamata	DD
Cyrtopodion_persepolense	Squamata	NE
Cyrtopodion_potoharense	Squamata	LC
Cyrtopodion_rhodocauda	Squamata	LC
Cyrtopodion_watsoni	Squamata	LC
Dalophia_angolensis	Squamata	LC
Dalophia_ellenbergeri	Squamata	LC
Dalophia_gigantea	Squamata	VU
Dalophia_luluae	Squamata	EN
Dalophia_welwitschii	Squamata	DD
Darevskia_adjarica	Squamata	NE
Darevskia_aghasyani	Squamata	NE
Darevskia_dryada	Squamata	CR
Darevskia_tuniyevi	Squamata	NE
Dasia_johnsinghi	Squamata	DD
Dasia_nicobarensis	Squamata	DD
Dasia_semicincta	Squamata	DD
Dasia_subcaerulea	Squamata	EN
Dasia_vyneri	Squamata	LC
Dasypeltis_abyssina	Squamata	LC
Dasypeltis_arabica	Squamata	NE
Dasypeltis_bazi	Squamata	NE
Dasypeltis_congolensis	Squamata	NE
Dasypeltis_crucifera	Squamata	NE
Dasypeltis_latericia	Squamata	LC
Dasypeltis_palmarum	Squamata	LC
Dasypeltis_taylori	Squamata	NE
Dendragama_australis	Squamata	LC
Dendragama_dioidema	Squamata	LC
Dendragama_schneideri	Squamata	NE
Dendrelaphis_effrenis	Squamata	EN
Dendrelaphis_modestus	Squamata	LC
Dendrelaphis_oliveri	Squamata	DD
Dendrolycus_elapoides	Squamata	LC
Dendrosauridion_yanesha	Squamata	NE
Dibamus_alfredi	Squamata	DD
Dibamus_booliati	Squamata	DD
Dibamus_deharvengi	Squamata	DD
Dibamus_dezwaani	Squamata	DD
Dibamus_greeri	Squamata	LC
Dibamus_ingeri	Squamata	DD
Dibamus_kondaoensis	Squamata	NT
Dibamus_manadotuaensis	Squamata	CR
Dibamus_montanus	Squamata	DD
Dibamus_seramensis	Squamata	VU
Dibamus_smithi	Squamata	DD
Dibamus_somsaki	Squamata	DD
Dibamus_tiomanensis	Squamata	EN
Dibamus_vorisi	Squamata	DD
Dierogekko_baaba	Squamata	DD
Dieurostus_dussumieri	Squamata	NT
Diploderma_angustelinea	Squamata	NE
Diploderma_aorun	Squamata	NE
Diploderma_bowoense	Squamata	NE
Diploderma_brevicauda	Squamata	LC
Diploderma_drukdaypo	Squamata	NE
Diploderma_dymondi	Squamata	LC
Diploderma_fasciatum	Squamata	NE
Diploderma_flavilabre	Squamata	NE
Diploderma_formosgulae	Squamata	NE
Diploderma_grahami	Squamata	DD
Diploderma_hamptoni	Squamata	DD
Diploderma_iadinum	Squamata	NT
Diploderma_laeviventre	Squamata	LC
Diploderma_menghaiense	Squamata	NE
Diploderma_micangshanense	Squamata	LC
Diploderma_ngoclinense	Squamata	DD
Diploderma_panchi	Squamata	NE
Diploderma_panlong	Squamata	NE
Diploderma_qilin	Squamata	NE
Diploderma_slowinskii	Squamata	DD
Diploderma_swild	Squamata	NE
Diploderma_yangi	Squamata	NE
Diploderma_yunnanense	Squamata	LC
Diploglossus_garridoi	Squamata	NT
Diploglossus_microlepis	Squamata	DD
Diploglossus_montisserrati	Squamata	CR
Diporiphora_gracilis	Squamata	NE
Diporiphora_granulifera	Squamata	NE
Diporiphora_pallida	Squamata	NE
Dipsadoboa_kageleri	Squamata	NE
Dipsas_baliomelas	Squamata	DD
Dipsas_bothropoides	Squamata	NE
Dipsas_chaparensis	Squamata	LC
Dipsas_cisticeps	Squamata	NE
Dipsas_incerta	Squamata	DD
Dipsas_maxillaris	Squamata	DD
Dipsas_oligozonata	Squamata	VU
Dipsas_oswaldobaezi	Squamata	NE
Dipsas_palmeri	Squamata	NE
Dipsas_praeornata	Squamata	NE
Dipsas_schunkii	Squamata	DD
Dipsas_vagrans	Squamata	LC
Dipsas_vagus	Squamata	DD
Dipsina_multimaculata	Squamata	LC
Dispholidus_pembae	Squamata	NE
Dispholidus_punctatus	Squamata	NE
Ditaxodon_taeniatus	Squamata	VU
Ditypophis_vivax	Squamata	LC
Dixonius_kaweesaki	Squamata	CR
Dixonius_lao	Squamata	NE
Dixonius_mekongensis	Squamata	NE
Dixonius_minhlei	Squamata	LC
Dixonius_pawangkhananti	Squamata	NE
Dixonius_somchanhae	Squamata	NE
Dixonius_taoi	Squamata	VU
Djokoiskandarus_annulata	Squamata	DD
Dopasia_hainanensis	Squamata	LC
Dopasia_wegneri	Squamata	LC
Draco_biaro	Squamata	LC
Draco_iskandari	Squamata	LC
Draco_supriatnai	Squamata	LC
Dromicodryas_bernieri	Squamata	LC
Dromicodryas_quadrilineatus	Squamata	LC
Drymarchon_margaritae	Squamata	LC
Drymoluber_apurimacensis	Squamata	CR
Duberria_lutrix	Squamata	LC
Duberria_rhodesiana	Squamata	NE
Duberria_shirana	Squamata	DD
Duberria_variegata	Squamata	LC
Ebenavia_tuelinae	Squamata	VU
Echinosaura_fischerorum	Squamata	NE
Echis_hughesi	Squamata	DD
Echis_jogeri	Squamata	DD
Echis_megalocephalus	Squamata	NE
Egernia_douglasi	Squamata	DD
Egernia_roomi	Squamata	NE
Eirenis_africanus	Squamata	DD
Eirenis_aurolineatus	Squamata	LC
Eirenis_hakkariensis	Squamata	NE
Eirenis_kermanensis	Squamata	NE
Eirenis_rafsanjanicus	Squamata	NE
Eirenis_thospitis	Squamata	DD
Eirenis_yassujicus	Squamata	NE
Elaphe_xiphodonta	Squamata	NE
Elapoidis_sumatrana	Squamata	NE
Elapotinus_picteti	Squamata	LC
Elapsoidea_broadleyi	Squamata	DD
Elapsoidea_chelazziorum	Squamata	DD
Elapsoidea_laticincta	Squamata	LC
Elseya_auramemoria	Testudines	NE
Elseya_branderhorsti	Testudines	VU
Elseya_caelatus	Testudines	NE
Elseya_eidolon	Testudines	NE
Elseya_flaviventralis	Testudines	NE
Elseya_nabire	Testudines	NE
Elseya_orestiad	Testudines	NE
Elseya_papua	Testudines	NE
Elseya_rhodini	Testudines	LC
Elseya_schultzei	Testudines	NE
Emmochliophis_miops	Squamata	CR
Emoia_beryllion	Squamata	NE
Emoia_bogerti	Squamata	LC
Emoia_coggeri	Squamata	DD
Emoia_cyclops	Squamata	DD
Emoia_digul	Squamata	DD
Emoia_erronan	Squamata	VU
Emoia_jamur	Squamata	DD
Emoia_kitcheneri	Squamata	DD
Emoia_klossi	Squamata	DD
Emoia_laobaoensis	Squamata	DD
Emoia_lawesii	Squamata	EN
Emoia_nativitatis	Squamata	EX
Emoia_oribata	Squamata	LC
Emoia_oriva	Squamata	NE
Emoia_paniai	Squamata	DD
Emoia_ruficauda	Squamata	DD
Emoia_taumakoensis	Squamata	LC
Emoia_tuitarere	Squamata	VU
Emydocephalus_orarius	Squamata	NE
Emydura_gunaleni	Testudines	NE
Enhydris_chanardi	Squamata	DD
Enhydris_enhydris	Squamata	LC
Enhydris_innominata	Squamata	DD
Enhydris_jagorii	Squamata	DD
Enhydris_longicauda	Squamata	VU
Enhydris_subtaeniata	Squamata	LC
Enyalioides_anisolepis	Squamata	NE
Enyalioides_azulae	Squamata	LC
Enyalioides_binzayedi	Squamata	LC
Enyalioides_feiruzae	Squamata	NE
Enyalioides_rudolfarndti	Squamata	LC
Enyalioides_sophiarothschildae	Squamata	NE
Enyalius_erythroceneus	Squamata	CR
Epacrophis_boulengeri	Squamata	DD
Epacrophis_drewesi	Squamata	DD
Epacrophis_reticulatus	Squamata	DD
Epibator_greeri	Squamata	EN
Epibator_insularis	Squamata	NE
Epictia_albifrons	Squamata	LC
Epictia_albipuncta	Squamata	LC
Epictia_alfredschmidti	Squamata	DD
Epictia_amazonica	Squamata	NE
Epictia_antoniogarciai	Squamata	NE
Epictia_ater	Squamata	LC
Epictia_australis	Squamata	LC
Epictia_bakewelli	Squamata	NE
Epictia_borapeliotes	Squamata	LC
Epictia_clinorostris	Squamata	VU
Epictia_columbi	Squamata	LC
Epictia_diaplocia	Squamata	LC
Epictia_fallax	Squamata	NE
Epictia_goudotii	Squamata	LC
Epictia_guayaquilensis	Squamata	DD
Epictia_hobartsmithi	Squamata	NE
Epictia_magnamaculata	Squamata	LC
Epictia_martinezi	Squamata	NE
Epictia_melanura	Squamata	DD
Epictia_munoai	Squamata	LC
Epictia_pauldwyeri	Squamata	NE
Epictia_peruviana	Squamata	DD
Epictia_phenops	Squamata	NE
Epictia_resetari	Squamata	NE
Epictia_rioignis	Squamata	NE
Epictia_rubrolineata	Squamata	DD
Epictia_rufidorsa	Squamata	DD
Epictia_schneideri	Squamata	NE
Epictia_septemlineata	Squamata	NE
Epictia_signata	Squamata	DD
Epictia_striatula	Squamata	VU
Epictia_subcrotilla	Squamata	LC
Epictia_teaguei	Squamata	DD
Epictia_tenella	Squamata	NE
Epictia_tesselata	Squamata	LC
Epictia_tricolor	Squamata	LC
Epictia_undecimstriata	Squamata	DD
Epictia_unicolor	Squamata	DD
Epictia_vanwallachi	Squamata	NE
Epictia_vellardi	Squamata	LC
Epictia_venegasi	Squamata	NE
Epictia_vindumi	Squamata	NE
Epictia_vonmayi	Squamata	NE
Epictia_wynni	Squamata	NE
Eremias_afghanistanica	Squamata	LC
Eremias_buechneri	Squamata	LC
Eremias_cholistanica	Squamata	DD
Eremias_isfahanica	Squamata	NE
Eremias_kakari	Squamata	NE
Eremias_kokshaaliensis	Squamata	DD
Eremias_montana	Squamata	LC
Eremias_nikolskii	Squamata	LC
Eremias_papenfussi	Squamata	NE
Eremias_quadrifrons	Squamata	DD
Eremias_roborowskii	Squamata	NE
Eremias_velox	Squamata	LC
Eremias_yarkandensis	Squamata	LC
Eremiascincus_rubiginosus	Squamata	NE
Erpeton_tentaculatum	Squamata	LC
Erymnochelys_madagascariensis	Testudines	CR
Erythrolamprus_aenigma	Squamata	NE
Erythrolamprus_albertguentheri	Squamata	LC
Erythrolamprus_albiventris	Squamata	NE
Erythrolamprus_andinus	Squamata	DD
Erythrolamprus_carajasensis	Squamata	DD
Erythrolamprus_cursor	Squamata	CR
Erythrolamprus_fraseri	Squamata	NE
Erythrolamprus_ingeri	Squamata	LC
Erythrolamprus_janaleeae	Squamata	LC
Erythrolamprus_lamonae	Squamata	NE
Erythrolamprus_ornatus	Squamata	CR
Erythrolamprus_perfuscus	Squamata	EX
Erythrolamprus_rochai	Squamata	NE
Erythrolamprus_subocularis	Squamata	DD
Erythrolamprus_torrenicola	Squamata	LC
Erythrolamprus_trebbaui	Squamata	LC
Eryx_borrii	Squamata	DD
Eryx_sistanensis	Squamata	NE
Eryx_somalicus	Squamata	DD
Eryx_vittatus	Squamata	LC
Etheridgeum_pulchrum	Squamata	DD
Eublepharis_pictus	Squamata	NE
Eugongylus_mentovarius	Squamata	LC
Eugongylus_sulaensis	Squamata	DD
Eugongylus_unilineatus	Squamata	LC
Eumeces_blythianus	Squamata	LC
Eumeces_cholistanensis	Squamata	DD
Eumeces_indothalensis	Squamata	DD
Eumeces_persicus	Squamata	NE
Eumecia_johnstoni	Squamata	DD
Eurydactylodes_occidentalis	Squamata	EN
Eurylepis_poonaensis	Squamata	EN
Euspondylus_auyanensis	Squamata	LC
Euspondylus_excelsum	Squamata	NE
Euspondylus_guentheri	Squamata	LC
Euspondylus_monsfumus	Squamata	CR
Euspondylus_nellycarrillae	Squamata	DD
Euspondylus_paxcorpus	Squamata	NE
Eutrachelophis_bassleri	Squamata	NE
Eutropis_alcalai	Squamata	NE
Eutropis_austini	Squamata	DD
Eutropis_brevis	Squamata	NE
Eutropis_chapaensis	Squamata	LC
Eutropis_cuprea	Squamata	NE
Eutropis_darevskii	Squamata	DD
Eutropis_dattaroyi	Squamata	NE
Eutropis_dawsoni	Squamata	DD
Eutropis_englei	Squamata	DD
Eutropis_floweri	Squamata	DD
Eutropis_greeri	Squamata	DD
Eutropis_innotata	Squamata	DD
Eutropis_islamaliit	Squamata	NE
Eutropis_quadratilobus	Squamata	EN
Eutropis_resetarii	Squamata	NE
Eutropis_sahulinghangganan	Squamata	NE
Eutropis_sibalom	Squamata	NE
Eutropis_vertebralis	Squamata	NE
Ferania_sieboldii	Squamata	LC
Feylinia_boulengeri	Squamata	LC
Feylinia_elegans	Squamata	LC
Feylinia_macrolepis	Squamata	LC
Ficimia_ramirezi	Squamata	DD
Fimbrios_klossi	Squamata	LC
Fimbrios_smithi	Squamata	DD
Flexiseps_alluaudi	Squamata	VU
Flexiseps_andranovahensis	Squamata	DD
Flexiseps_crenni	Squamata	DD
Flexiseps_decaryi	Squamata	EN
Flexiseps_elongatus	Squamata	DD
Flexiseps_meva	Squamata	DD
Flexiseps_stylus	Squamata	DD
Flexiseps_tanysoma	Squamata	LC
Flexiseps_valhallae	Squamata	CR
Fojia_bumui	Squamata	DD
Fordonia_leucobalia	Squamata	LC
Fowlea_asperrimus	Squamata	LC
Fowlea_flavipunctatus	Squamata	LC
Fowlea_melanzostus	Squamata	LC
Fowlea_punctulatus	Squamata	LC
Furcifer_angeli	Squamata	LC
Furcifer_antimena	Squamata	VU
Furcifer_balteatus	Squamata	EN
Furcifer_belalandaensis	Squamata	CR
Furcifer_bifidus	Squamata	LC
Furcifer_campani	Squamata	VU
Furcifer_cephalolepis	Squamata	LC
Furcifer_labordi	Squamata	VU
Furcifer_lateralis	Squamata	LC
Furcifer_major	Squamata	LC
Furcifer_minor	Squamata	EN
Furcifer_monoceras	Squamata	NE
Furcifer_nicosiai	Squamata	EN
Furcifer_oustaleti	Squamata	LC
Furcifer_pardalis	Squamata	LC
Furcifer_petteri	Squamata	VU
Furcifer_polleni	Squamata	LC
Furcifer_rhinoceratus	Squamata	VU
Furcifer_timoni	Squamata	NT
Furcifer_tuzetae	Squamata	DD
Furcifer_verrucosus	Squamata	LC
Furcifer_viridis	Squamata	LC
Furcifer_voeltzkowi	Squamata	NE
Furcifer_willsii	Squamata	LC
Gallotia_auaritae	Squamata	NE
Gastropholis_echinata	Squamata	LC
Gastropholis_tropidopholis	Squamata	LC
Geckolepis_megalepis	Squamata	NE
Gehyra_arnhemica	Squamata	NE
Gehyra_barea	Squamata	LC
Gehyra_calcitectus	Squamata	NE
Gehyra_chimera	Squamata	NE
Gehyra_electrum	Squamata	NE
Gehyra_fenestrula	Squamata	NE
Gehyra_georgpotthasti	Squamata	VU
Gehyra_interstitialis	Squamata	DD
Gehyra_ipsa	Squamata	NE
Gehyra_lapistola	Squamata	NE
Gehyra_lauta	Squamata	NE
Gehyra_leopoldi	Squamata	DD
Gehyra_rohan	Squamata	NE
Gehyra_serraticauda	Squamata	DD
Gehyra_wongchan	Squamata	NE
Gekko_albomaculatus	Squamata	NE
Gekko_auriverrucosus	Squamata	DD
Gekko_bonkowskii	Squamata	VU
Gekko_brooksii	Squamata	NT
Gekko_canaensis	Squamata	LC
Gekko_canhi	Squamata	LC
Gekko_flavimaritus	Squamata	NE
Gekko_gulat	Squamata	NE
Gekko_hulk	Squamata	NE
Gekko_iskandari	Squamata	DD
Gekko_jinjiangensis	Squamata	NE
Gekko_kabkaebin	Squamata	NE
Gekko_khunkhamensis	Squamata	NE
Gekko_kwangsiensis	Squamata	DD
Gekko_liboensis	Squamata	DD
Gekko_phuyenensis	Squamata	NE
Gekko_popaense	Squamata	NE
Gekko_pradapdao	Squamata	NE
Gekko_russelltraini	Squamata	VU
Gekko_sengchanthavongi	Squamata	VU
Gekko_sorok	Squamata	DD
Gekko_stoliczkai	Squamata	NE
Gekko_taibaiensis	Squamata	DD
Gekko_thakhekensis	Squamata	VU
Gekko_vietnamensis	Squamata	VU
Gekko_wenxianensis	Squamata	DD
Geocalamus_acutus	Squamata	LC
Geocalamus_modestus	Squamata	DD
Geochelone_platynota	Testudines	CR
Geoemyda_japonica	Testudines	EN
Geophis_cansecoi	Squamata	NE
Geophis_dunni	Squamata	DD
Geophis_isthmicus	Squamata	DD
Geophis_lorancai	Squamata	NE
[truncated: 2,169 more rows]
