# Supplementary material for: Assessing Reptile Conservation Status under Global Climate Change
Source: Biology (Basel). 2024 Jun 13;13(6):436. doi: 10.3390/biology13060436 (PMC11200438; doi:10.3390/biology13060436)
Supplement: Supplementary file 1 [file biology-13-00436-s001.zip › Table S2 Species with three occurrence points.csv]

Species	Order	Family	endangered.category	area_km	change_endangered.category
Ablepharus_chernovi	Squamata	Scincidae	LC	134244.4938	LC
Abronia_salvadorensis	Squamata	Anguidae	EN	66.62802398	EX
Acanthosaura_titiwangsaensis	Squamata	Agamidae	EN	11.8182694	EX
Acontias_grayi	Squamata	Scincidae	NT	82.62224349	CR
Acutotyphlops_subocularis	Squamata	Typhlopidae	LC	51290.20164	LC
Adelphicos_sargii	Squamata	Colubridae	LC	5.176113329	EN
Adolfus_masavaensis	Squamata	Lacertidae	NT	843.5540142	VU
Afroedura_halli	Squamata	Gekkonidae	LC	1417.200499	NT
Afroedura_namaquensis	Squamata	Gekkonidae	LC	4122.035062	NT
Afroedura_pienaari	Squamata	Gekkonidae	LC	155.8250525	VU
Afrotyphlops_brevis	Squamata	Typhlopidae	LC	53247.4587	LC
Afrotyphlops_calabresii	Squamata	Typhlopidae	LC	18970.31122	LC
Agama_lanzai	Squamata	Agamidae	LC	96.64726839	EN
Agama_parafricana	Squamata	Agamidae	LC	149.9731747	VU
Ahaetulla_perroteti	Squamata	Colubridae	EN	103.2187338	EX
Alopoglossus_copii	Squamata	Alopoglossidae	LC	2616.777896	NT
Amblyodipsas_ventrimaculata	Squamata	Atractaspididae	LC	63520.9896	LC
Ameivula_jalapensis	Squamata	Teiidae	LC	39063.50704	LC
Amerotyphlops_costaricensis	Squamata	Typhlopidae	LC	319.2516064	VU
Amerotyphlops_minuisquamus	Squamata	Typhlopidae	LC	3866.562159	NT
Amphisbaena_anaemariae	Squamata	Amphisbaenidae	LC	76242.27854	LC
Amphisbaena_bedai	Squamata	Amphisbaenidae	LC	0.385527579	EN
Amphisbaena_dubia	Squamata	Amphisbaenidae	LC	1063.900918	NT
Amphisbaena_hyporissor	Squamata	Amphisbaenidae	EN	1.117488948	EX
Amphisbaena_mitchelli	Squamata	Amphisbaenidae	LC	504.0579545	NT
Amphisbaena_nigricauda	Squamata	Amphisbaenidae	VU	22335.67849	VU
Amphisbaena_ridleyi	Squamata	Amphisbaenidae	LC	0.399104795	EN
Amphisbaena_silvestrii	Squamata	Amphisbaenidae	LC	2023.902428	NT
Anadia_pamplonensis	Squamata	Gymnophthalmidae	EN	3157.712286	CR
Ancylodactylus_quattuorseriatus	Squamata	Gekkonidae	NT	60628.64061	NT
Apostolepis_thalesdelemai	Squamata	Colubridae	LC	879.162362	NT
Arrhyton_taeniatum	Squamata	Colubridae	LC	0.794738311	EN
Arrhyton_tanyplectum	Squamata	Colubridae	EN	21.46493598	EX
Arrhyton_vittatum	Squamata	Colubridae	LC	1248.29851	NT
Arthrosaura_versteegii	Squamata	Gymnophthalmidae	LC	1180.248848	NT
Asaccus_caudivolvulus	Squamata	Phyllodactylidae	CR	778.0891756	EX
Asaccus_gardneri	Squamata	Phyllodactylidae	LC	29.50464374	EN
Asaccus_margaritae	Squamata	Phyllodactylidae	LC	350.9075368	VU
Aspidura_ravanai	Squamata	Colubridae	CR	0.481874359	EX
Aspronema_cochabambae	Squamata	Scincidae	VU	981.4440094	EN
Atractaspis_watsoni	Squamata	Atractaspididae	LC	6219.680644	NT
Atractus_francoi	Squamata	Colubridae	LC	320.8600529	VU
Atractus_natans	Squamata	Colubridae	LC	21290.70356	LC
Atractus_orcesi	Squamata	Colubridae	LC	8359.75996	NT
Atractus_potschi	Squamata	Colubridae	LC	43376.73288	LC
Atractus_trihedrurus	Squamata	Colubridae	LC	534.6413388	NT
Aurivela_tergolaevigata	Squamata	Teiidae	LC	5960.437083	NT
Bachia_blairi	Squamata	Gymnophthalmidae	NT	1.066844365	CR
Bachia_panoplia	Squamata	Gymnophthalmidae	LC	67313.14255	LC
Bachia_peruana	Squamata	Gymnophthalmidae	LC	17003.43611	LC
Bavayia_pulchella	Squamata	Diplodactylidae	EN	1.633158973	EX
Bothrocophias_colombianus	Squamata	Viperidae	LC	206.6049293	VU
Brachylophus_bulabula	Squamata	Iguanidae	EN	82388.87726	EN
Brachylophus_fasciatus	Squamata	Iguanidae	EN	62.76713093	EX
Brachyseps_anosyensis	Squamata	Scincidae	VU	772.9116647	EN
Bronchocela_danieli	Squamata	Agamidae	LC	115.0700177	VU
Calamaria_grabowskyi	Squamata	Colubridae	LC	4362.4006	NT
Calamaria_griswoldi	Squamata	Colubridae	LC	39.22581878	EN
Calamodontophis_paucidens	Squamata	Colubridae	EN	54.30115683	EX
Caribicus_anelpistus	Squamata	Diploglossidae	CR	0.021598819	EX
Celatiscincus_euryotis	Squamata	Scincidae	EN	0.970547059	EX
Celatiscincus_similis	Squamata	Scincidae	EN	0.501244565	EX
Ceratophora_karu	Squamata	Agamidae	CR	2.028815403	EX
Chalcides_montanus	Squamata	Scincidae	NT	13.55355263	CR
Chalcides_pseudostriatus	Squamata	Scincidae	NT	2653.570505	VU
Chalcides_simonyi	Squamata	Scincidae	EN	204.705656	EX
Chirindia_swynnertoni	Squamata	Amphisbaenidae	LC	42794.25684	LC
Cnemaspis_chanardi	Squamata	Gekkonidae	LC	48.75811553	EN
Cnemaspis_flaviventralis	Squamata	Gekkonidae	EN	3.186403343	EX
Cnemaspis_kallima	Squamata	Gekkonidae	EN	23.43281042	EX
Cnemaspis_kumpoli	Squamata	Gekkonidae	LC	58.49179062	EN
Cnemaspis_silvula	Squamata	Gekkonidae	LC	9.014341106	EN
Cnemaspis_tropidogaster	Squamata	Gekkonidae	CR	574.3433148	EX
Cnemaspis_yercaudensis	Squamata	Gekkonidae	EN	0.827178819	EX
Contomastix_vittata	Squamata	Teiidae	VU	392.5050924	CR
Cophoscincopus_greeri	Squamata	Scincidae	LC	6169.957393	NT
Crotalus_angelensis	Squamata	Viperidae	LC	131.933363	VU
Crotaphytus_grismeri	Squamata	Crotaphytidae	LC	94.61911554	EN
Cryptoblepharus_burdeni	Squamata	Scincidae	LC	6454.182847	NT
Cryptoblepharus_wulbu	Squamata	Scincidae	LC	1.453463579	EN
Ctenosaura_bakeri	Squamata	Iguanidae	CR	0.275842988	EX
Ctenotus_angusticeps	Squamata	Scincidae	LC	1830.864953	NT
Ctenotus_rhabdotus	Squamata	Scincidae	LC	103.5354111	VU
Ctenotus_serotinus	Squamata	Scincidae	CR	89.7914946	EX
Ctenotus_zastictus	Squamata	Scincidae	NT	55.17866891	CR
Cyclura_stejnegeri	Squamata	Iguanidae	CR	5.057503003	EX
Cylindrophis_isolepis	Squamata	Cylindrophiidae	CR	2.914286388	EX
Cyrtodactylus_adleri	Squamata	Gekkonidae	EN	34.05210834	EX
Cyrtodactylus_adorus	Squamata	Gekkonidae	LC	14.72554808	EN
Cyrtodactylus_annandalei	Squamata	Gekkonidae	LC	62.80854064	EN
Cyrtodactylus_bintangtinggi	Squamata	Gekkonidae	NT	404.8043795	EN
Cyrtodactylus_brevidactylus	Squamata	Gekkonidae	EN	3.834146568	EX
Cyrtodactylus_cavernicolus	Squamata	Gekkonidae	LC	6.471925625	EN
Cyrtodactylus_epiroticus	Squamata	Gekkonidae	LC	2.622001671	EN
Cyrtodactylus_gansi	Squamata	Gekkonidae	LC	1.189303925	EN
Cyrtodactylus_hoskini	Squamata	Gekkonidae	LC	116.4846334	VU
Cyrtodactylus_interdigitalis	Squamata	Gekkonidae	LC	7771.770591	NT
Cyrtodactylus_majulah	Squamata	Gekkonidae	LC	614.7851699	NT
Cyrtodactylus_papilionoides	Squamata	Gekkonidae	LC	2669.871868	NT
Cyrtodactylus_rubidus	Squamata	Gekkonidae	LC	1443.068011	NT
Cyrtodactylus_sanook	Squamata	Gekkonidae	LC	29.91020676	EN
Cyrtodactylus_srilekhae	Squamata	Gekkonidae	NT	14.87059588	CR
Cyrtodactylus_yakhuna	Squamata	Gekkonidae	VU	25.58093087	EX
Cyrtopodion_agamuroides	Squamata	Gekkonidae	LC	34315.7435	LC
Cyrtopodion_medogense	Squamata	Gekkonidae	LC	1717.48258	NT
Darevskia_uzzelli	Squamata	Lacertidae	EN	5506.598862	CR
Dasypeltis_parascabra	Squamata	Colubridae	LC	171146.4049	LC
Dendrelaphis_humayuni	Squamata	Colubridae	LC	467.1989509	VU
Dibamus_celebensis	Squamata	Dibamidae	NT	2609.211652	VU
Dierogekko_poumensis	Squamata	Diplodactylidae	CR	16.10477117	EX
Diplodactylus_hillii	Squamata	Diplodactylidae	LC	198.4417382	VU
Diploderma_batangense	Squamata	Agamidae	LC	0.06533051	EN
Diploderma_varcoae	Squamata	Agamidae	LC	2260.982746	NT
Dipsadoboa_shrevei	Squamata	Colubridae	LC	66078.81525	LC
Dipsadoboa_werneri	Squamata	Colubridae	NT	47615.05625	NT
Dipsas_nicholsi	Squamata	Colubridae	LC	23994.03538	LC
Dipsas_williamsi	Squamata	Colubridae	VU	88.97317693	EX
Dopasia_sokolovi	Squamata	Anguidae	LC	5303.962528	NT
Draco_caerulhians	Squamata	Agamidae	LC	910.9109467	NT
Draco_jareckii	Squamata	Agamidae	LC	0.162858164	EN
Eirenis_coronelloides	Squamata	Colubridae	LC	1523.996696	NT
Elaphe_bimaculata	Squamata	Colubridae	LC	62.12617798	EN
Elapomorphus_wuchereri	Squamata	Colubridae	LC	13723.47688	LC
Elapsoidea_trapei	Squamata	Elapidae	LC	467.2524477	VU
Elasmodactylus_tetensis	Squamata	Gekkonidae	LC	3482.692411	NT
Emoia_similis	Squamata	Scincidae	LC	138.1853942	VU
Emydocephalus_ijimae	Squamata	Elapidae	LC	3542.928656	NT
Enyalioides_altotambo	Squamata	Hoplocercidae	EN	479.2077492	EX
Eremias_nigrocellata	Squamata	Lacertidae	LC	57197.33756	LC
Eremiascincus_antoniorum	Squamata	Scincidae	CR	6.874212673	EX
Eublepharis_hardwickii	Squamata	Eublepharidae	LC	106393.0212	LC
Eublepharis_turcmenicus	Squamata	Eublepharidae	LC	58684.10363	LC
Eurolophosaurus_divaricatus	Squamata	Tropiduridae	LC	49.85611376	EN
Eurylepis_taeniolata	Squamata	Scincidae	LC	244141.7697	LC
Eutropis_allapallensis	Squamata	Scincidae	LC	269671.5023	LC
Eutropis_andamanensis	Squamata	Scincidae	LC	327.7292551	VU
Eutropis_trivittata	Squamata	Scincidae	LC	6657.854715	NT
Flexiseps_mandokava	Squamata	Scincidae	VU	37.10329282	EX
Fowlea_yunnanensis	Squamata	Colubridae	LC	423603.4587	LC
Gallotia_simonyi	Squamata	Lacertidae	CR	4.495819659	EX
Gastropholis_prasina	Squamata	Lacertidae	NT	613.7042666	VU
Gehyra_angusticaudata	Squamata	Gekkonidae	LC	10202.27993	LC
Gehyra_fehlmanni	Squamata	Gekkonidae	LC	4062.722167	NT
Gehyra_girloorloo	Squamata	Gekkonidae	LC	2315.092652	NT
Gehyra_insulensis	Squamata	Gekkonidae	LC	109649.1329	LC
Gekko_aaronbaueri	Squamata	Gekkonidae	VU	69.39872134	EX
Gekko_athymus	Squamata	Gekkonidae	NT	549.8049498	VU
Gekko_intermedium	Squamata	Gekkonidae	NT	24691.97078	NT
Gekko_porosus	Squamata	Gekkonidae	LC	1.833013682	EN
Gekko_verreauxi	Squamata	Gekkonidae	LC	32.16519005	EN
Gekko_yakuensis	Squamata	Gekkonidae	NT	1.293759101	CR
Geophis_anocularis	Squamata	Colubridae	LC	1.392816116	EN
Geophis_damiani	Squamata	Colubridae	CR	61.17035371	EX
Geophis_fulvoguttatus	Squamata	Colubridae	EN	177.0979982	EX
Geophis_omiltemanus	Squamata	Colubridae	LC	1.826159998	EN
Goggia_braacki	Squamata	Gekkonidae	LC	16.73175554	EN
Gonatodes_eladioi	Squamata	Sphaerodactylidae	LC	1321.544013	NT
Gongylomorphus_bojerii	Squamata	Scincidae	CR	6.1720248	EX
Goniurosaurus_luii	Squamata	Eublepharidae	VU	394.8157164	CR
Gonyosoma_margaritatum	Squamata	Colubridae	LC	1582.917626	NT
Grandidierina_rubrocaudata	Squamata	Scincidae	LC	14708.64314	LC
Hakaria_simonyi	Squamata	Scincidae	NT	0.68961634	CR
Hebius_bitaeniatus	Squamata	Colubridae	LC	183371.5655	LC
Hebius_deschauenseei	Squamata	Colubridae	LC	2147.746606	NT
Hebius_optatus	Squamata	Colubridae	LC	404.8306097	VU
Helicops_tapajonicus	Squamata	Colubridae	LC	82.58550827	EN
Hemidactylus_citernii	Squamata	Gekkonidae	LC	5080.218329	NT
Hemidactylus_echinus	Squamata	Gekkonidae	LC	352.1402291	VU
Hemidactylus_scabriceps	Squamata	Gekkonidae	EN	194.6711599	EX
Hemiphyllodactylus_kiziriani	Squamata	Gekkonidae	LC	0.307700953	EN
Hierophis_cypriensis	Squamata	Colubridae	EN	96.97612434	EX
Hydrophis_coggeri	Squamata	Elapidae	LC	1236482.445	LC
Hypsirhynchus_callilaemus	Squamata	Colubridae	LC	842.4317864	NT
Incaspis_tachymenoides	Squamata	Colubridae	LC	603932.1208	LC
Isopachys_borealis	Squamata	Scincidae	LC	4105.174426	NT
Janetaescincus_veseyfitzgeraldi	Squamata	Scincidae	EN	0.643274372	EX
Kaestlea_bilineata	Squamata	Scincidae	LC	2.386669902	EN
Kentropyx_vanzoi	Squamata	Teiidae	NT	65775.48837	NT
Kolekanos_plumicauda	Squamata	Gekkonidae	LC	0.42483153	EN
Lankascincus_deignani	Squamata	Scincidae	CR	151060.3162	CR
Laudakia_melanura	Squamata	Agamidae	LC	2699.143212	NT
Laudakia_sacra	Squamata	Agamidae	LC	2060.951867	NT
Leiocephalus_rhutidira	Squamata	Leiocephalidae	CR	2.750177643	EX
Leiocephalus_vinculum	Squamata	Leiocephalidae	EN	760.204484	CR
Leiolepis_guentherpetersi	Squamata	Agamidae	EN	1471.768454	CR
Lepidodactylus_balioburius	Squamata	Gekkonidae	LC	0.307233125	EN
Leposternon_octostegum	Squamata	Amphisbaenidae	EN	5352.024886	CR
Leptosiaphos_ianthinoxantha	Squamata	Scincidae	VU	4.156973809	EX
Letheobia_simoni	Squamata	Typhlopidae	LC	687.3674955	NT
Liburnascincus_artemis	Squamata	Scincidae	LC	164.1200246	VU
Liolaemus_arambarensis	Squamata	Liolaemidae	EN	201.3945613	EX
Liolaemus_cuyumhue	Squamata	Liolaemidae	CR	18.68258044	EX
Liolaemus_dicktracyi	Squamata	Liolaemidae	VU	0.360691047	EX
Liolaemus_eleodori	Squamata	Liolaemidae	LC	306.2844878	VU
Liolaemus_famatinae	Squamata	Liolaemidae	VU	18.10591674	EX
Liolaemus_gallardoi	Squamata	Liolaemidae	LC	9.034754165	EN
Liolaemus_goetschi	Squamata	Liolaemidae	LC	200.4091265	VU
Liolaemus_gracielae	Squamata	Liolaemidae	LC	20.8110746	EN
Liolaemus_juanortizi	Squamata	Liolaemidae	LC	440.9270547	VU
Liolaemus_mapuche	Squamata	Liolaemidae	LC	1338.317382	NT
Liolaemus_millcayac	Squamata	Liolaemidae	LC	91.64763902	EN
Liolaemus_pachecoi	Squamata	Liolaemidae	LC	555.9492896	NT
Liolaemus_puritamensis	Squamata	Liolaemidae	LC	32.59851661	EN
Liolaemus_shitan	Squamata	Liolaemidae	LC	161.5713663	VU
Liolaemus_thermarum	Squamata	Liolaemidae	VU	181.9091806	CR
Liolaemus_thomasi	Squamata	Liolaemidae	LC	0.151017224	EN
Lioscincus_vivae	Squamata	Scincidae	CR	1.353797835	EX
Lubuya_ivensii	Squamata	Scincidae	LC	0.401685016	EN
Luperosaurus_macgregori	Squamata	Gekkonidae	NT	236.0558533	EN
Lycodon_mackinnoni	Squamata	Colubridae	NT	4691.770016	VU
Lycodon_ophiophagus	Squamata	Colubridae	LC	182.1857789	VU
Lygodactylus_montanus	Squamata	Gekkonidae	LC	274.2070343	VU
Lygodactylus_rarus	Squamata	Gekkonidae	NT	1558.836851	VU
Lygodactylus_williamsi	Squamata	Gekkonidae	CR	83318.82155	CR
Macrocalamus_chanardi	Squamata	Colubridae	LC	141.4598556	VU
Malayotyphlops_castanotus	Squamata	Typhlopidae	LC	240.0963048	VU
Marmorosphax_montana	Squamata	Scincidae	EN	11.23193315	EX
Marmorosphax_taom	Squamata	Scincidae	EN	21.78289115	EX
Mesalina_martini	Squamata	Lacertidae	LC	220.8101552	VU
Microlophus_habelii	Squamata	Tropiduridae	LC	14.17638583	EN
Micrurus_clarki	Squamata	Elapidae	LC	157520.4325	LC
Micrurus_collaris	Squamata	Elapidae	LC	5045.815837	NT
Micrurus_serranus	Squamata	Elapidae	LC	287.8024335	VU
Mniarogekko_jalu	Squamata	Diplodactylidae	EN	134.2512431	EX
Mochlus_brevicaudis	Squamata	Scincidae	LC	97006.01282	LC
Mochlus_pembanus	Squamata	Scincidae	LC	2631.843992	NT
Mochlus_striatus	Squamata	Scincidae	LC	103666.8162	LC
Mokopirirakau_kahutarae	Squamata	Diplodactylidae	VU	449.2659245	CR
Montatheris_hindii	Squamata	Viperidae	NT	36.63302491	CR
Montivipera_bulgardaghica	Squamata	Viperidae	LC	74.2124311	EN
Montivipera_latifii	Squamata	Viperidae	EN	338.1327674	EX
Montivipera_wagneri	Squamata	Viperidae	CR	210.4516279	EX
Morunasaurus_groi	Squamata	Hoplocercidae	EN	439.4190742	EX
Mussurana_quimi	Squamata	Colubridae	LC	34131.18313	LC
Naja_sagittifera	Squamata	Elapidae	EN	127.6121282	EX
Nangura_spinosa	Squamata	Scincidae	EN	0.230503208	EX
Nannoscincus_garrulus	Squamata	Scincidae	EN	0.13696063	EX
Natriciteres_sylvatica	Squamata	Colubridae	LC	19288.52145	LC
Oedura_jowalbinna	Squamata	Diplodactylidae	NT	20.84685554	CR
Oligodon_catenatus	Squamata	Colubridae	LC	211040.1218	LC
Oligodon_kheriensis	Squamata	Colubridae	LC	898.4470373	NT
Oligosoma_judgei	Squamata	Scincidae	CR	180.1679508	EX
Oligosoma_newmani	Squamata	Scincidae	VU	369.4918543	CR
Oligosoma_pikitanga	Squamata	Scincidae	CR	15.65976072	EX
Ophiomorus_brevipes	Squamata	Scincidae	LC	70644.95242	LC
Ophiomorus_nuchalis	Squamata	Scincidae	LC	800.5670786	NT
Ophisops_pushkarensis	Squamata	Lacertidae	EN	1117.901587	CR
Opisthotropis_cheni	Squamata	Colubridae	LC	50.69170827	EN
Opisthotropis_typica	Squamata	Colubridae	LC	3431.653089	NT
Oplurus_fierinensis	Squamata	Opluridae	LC	60.47058133	EN
Oreosaurus_achlyens	Squamata	Gymnophthalmidae	LC	0.704446511	EN
Oreosaurus_mcdiarmidi	Squamata	Gymnophthalmidae	LC	0.070463091	EN
Oreosaurus_shrevei	Squamata	Gymnophthalmidae	LC	1.42599554	EN
Orosaura_nebulosylvestris	Squamata	Scincidae	LC	248.8858556	VU
Oxyrhopus_erdisii	Squamata	Colubridae	LC	96.91806775	EN
Pachydactylus_oshaughnessyi	Squamata	Gekkonidae	LC	16664.86973	LC
Pachydactylus_otaviensis	Squamata	Gekkonidae	LC	2.730102846	EN
Pachydactylus_reconditus	Squamata	Gekkonidae	LC	465.3470941	VU
Pachydactylus_tsodiloensis	Squamata	Gekkonidae	LC	36.68637645	EN
Pachydactylus_waterbergensis	Squamata	Gekkonidae	LC	1600.865157	NT
Papuascincus_morokanus	Squamata	Scincidae	LC	10112.97557	LC
Parvoscincus_kitangladensis	Squamata	Scincidae	LC	115.4654026	VU
Phelsuma_guimbeaui	Squamata	Gekkonidae	EN	2879.412117	CR
Phelsuma_hielscheri	Squamata	Gekkonidae	VU	1194.633594	EN
Phelsuma_malamakibo	Squamata	Gekkonidae	NT	0.222099877	CR
Pholidoscelis_polops	Squamata	Teiidae	EN	17.4988537	EX
Phrynocephalus_clarkorum	Squamata	Agamidae	LC	1705.583845	NT
Phyllodactylus_barringtonensis	Squamata	Phyllodactylidae	LC	3.323177965	EN
Phyllodactylus_davisi	Squamata	Phyllodactylidae	LC	520.3595599	NT
Phyllodactylus_hispaniolae	Squamata	Phyllodactylidae	EN	196.0421868	EX
Phyllodactylus_leoni	Squamata	Phyllodactylidae	VU	35.15278021	EX
Phyllurus_championae	Squamata	Carphodactylidae	NT	401.8805435	EN
Phyllurus_isis	Squamata	Carphodactylidae	VU	57.55680327	EX
Phymaturus_alicahuense	Squamata	Liolaemidae	LC	1.808664298	EN
Phymaturus_darwini	Squamata	Liolaemidae	EN	215.0661184	EX
Phymaturus_sitesi	Squamata	Liolaemidae	LC	56.05651453	EN
Platysaurus_monotropis	Squamata	Cordylidae	NT	20.41697923	CR
Polemon_graueri	Squamata	Atractaspididae	LC	10058.1001	LC
Polemon_neuwiedi	Squamata	Atractaspididae	LC	147946.5381	LC
Polemon_robustus	Squamata	Atractaspididae	LC	4687.398247	NT
Potamites_juruazensis	Squamata	Gymnophthalmidae	LC	16381.90699	LC
Proscelotes_arnoldi	Squamata	Scincidae	LC	387.098127	VU
Protobothrops_cornutus	Squamata	Viperidae	NT	9386.981272	VU
Ptychophis_flavovirgatus	Squamata	Colubridae	LC	2127.941782	NT
Ptyodactylus_ruusaljibalicus	Squamata	Phyllodactylidae	LC	42.48333969	EN
Pygomeles_petteri	Squamata	Scincidae	EN	16.37268007	EX
Rhacodactylus_trachyrhynchus	Squamata	Diplodactylidae	VU	1650.131421	EN
Rhadinella_posadasi	Squamata	Colubridae	EN	171.514088	EX
Rhinotyphlops_ataeniatus	Squamata	Typhlopidae	LC	2865.616519	NT
Riama_anatoloros	Squamata	Gymnophthalmidae	VU	0.000215412	EX
Riama_raneyi	Squamata	Gymnophthalmidae	VU	17.77315716	EX
Rodriguesophis_iglesiasi	Squamata	Colubridae	LC	501.5417371	NT
Salvator_duseni	Squamata	Teiidae	LC	729.2404192	NT
Saphenophis_sneiderni	Squamata	Colubridae	EN	101.6853096	EX
Scincella_rupicola	Squamata	Scincidae	LC	41703.33717	LC
Scincella_tsinlingensis	Squamata	Scincidae	LC	16583.25882	LC
Sibynophis_sagittarius	Squamata	Colubridae	LC	128575.5214	LC
Siderolamprus_hylaius	Squamata	Diploglossidae	NT	310.5278898	EN
Sigaloseps_balios	Squamata	Scincidae	VU	0.301162142	EX
Simoselaps_minimus	Squamata	Elapidae	LC	352.780103	VU
Sinomicrurus_japonicus	Squamata	Elapidae	NT	4.54225981	CR
Sitana_visiri	Squamata	Agamidae	VU	1675.366444	EN
Sphaerodactylus_caicosensis	Squamata	Sphaerodactylidae	LC	65.36009288	EN
Sphaerodactylus_cochranae	Squamata	Sphaerodactylidae	CR	0.59530496	EX
Sphaerodactylus_gaigeae	Squamata	Sphaerodactylidae	LC	0.231775716	EN
Sphaerodactylus_monensis	Squamata	Sphaerodactylidae	LC	0.538013694	EN
Sphaerodactylus_ramsdeni	Squamata	Sphaerodactylidae	LC	4.651746044	EN
Sphaerodactylus_rhabdotus	Squamata	Sphaerodactylidae	EN	374.5955393	EX
Sphaerodactylus_richardi	Squamata	Sphaerodactylidae	NT	0.645599439	CR
Sphaerodactylus_sputator	Squamata	Sphaerodactylidae	LC	11.00462676	EN
Sphaerodactylus_thompsoni	Squamata	Sphaerodactylidae	EN	761.1189998	CR
Sphaerodactylus_townsendi	Squamata	Sphaerodactylidae	LC	118.7698763	VU
Sphenomorphus_oligolepis	Squamata	Scincidae	LC	738.4060634	NT
Sphenomorphus_scotophilus	Squamata	Scincidae	LC	29753.58719	LC
Sphenomorphus_tanneri	Squamata	Scincidae	LC	6298.050824	NT
Stenocercus_frittsi	Squamata	Tropiduridae	LC	125.2822697	VU
Stenocercus_marmoratus	Squamata	Tropiduridae	LC	866.0046525	NT
Stenocercus_ochoai	Squamata	Tropiduridae	LC	72.45272167	EN
Stenocercus_orientalis	Squamata	Tropiduridae	LC	332.3778235	VU
Stenocercus_quinarius	Squamata	Tropiduridae	LC	13343.92338	LC
Stenocercus_simonsii	Squamata	Tropiduridae	EN	25.59672538	EX
Stenocercus_stigmosus	Squamata	Tropiduridae	VU	32.7782811	EX
Subdoluseps_herberti	Squamata	Scincidae	LC	4.406812086	EN
Takydromus_dorsalis	Squamata	Lacertidae	EN	19.30138406	EX
Tantilla_vulcani	Squamata	Colubridae	LC	0.187234887	EN
Tantillita_brevissima	Squamata	Colubridae	LC	7142.321562	NT
Tarentola_caboverdiana	Squamata	Phyllodactylidae	LC	51.53992192	EN
Tarentola_darwini	Squamata	Phyllodactylidae	LC	10342.75311	LC
Tenuidactylus_fedtschenkoi	Squamata	Gekkonidae	LC	8521.628544	NT
Tenuidactylus_longipes	Squamata	Gekkonidae	LC	62403.72114	LC
Trachylepis_irregularis	Squamata	Scincidae	NT	37.15496921	CR
Trachylepis_paucisquamis	Squamata	Scincidae	LC	1082.947881	NT
Trachylepis_volamenaloha	Squamata	Scincidae	NT	83.35572344	CR
Trapelus_tournevillei	Squamata	Agamidae	LC	145.7028545	VU
Tretioscincus_oriximinensis	Squamata	Gymnophthalmidae	LC	39288.89408	LC
Trimeresurus_fasciatus	Squamata	Viperidae	EN	0.281751158	EX
Trimeresurus_kanburiensis	Squamata	Viperidae	EN	5852.062197	CR
Tropidonophis_dahlii	Squamata	Colubridae	LC	2196.662288	NT
Tropidonophis_novaeguineae	Squamata	Colubridae	LC	18515.68457	LC
Tropidophorus_baviensis	Squamata	Scincidae	LC	14180.49653	LC
Tropidurus_bogerti	Squamata	Tropiduridae	LC	117.0874238	VU
Typhlacontias_kataviensis	Squamata	Scincidae	EN	20.59729189	EX
Typhlops_titanops	Squamata	Typhlopidae	EN	1.004528949	EX
Tytthoscincus_biparietalis	Squamata	Scincidae	LC	1404.372416	NT
Underwoodisaurus_seorsus	Squamata	Carphodactylidae	LC	2166.072963	NT
Ungaliophis_continentalis	Squamata	Boidae	EN	26.16113672	EX
Uropeltis_shorttii	Squamata	Uropeltidae	CR	73.64393745	EX
Uroplatus_alluaudi	Squamata	Gekkonidae	NT	42.94055988	CR
Urosaurus_clarionensis	Squamata	Phrynosomatidae	VU	0.120161504	EX
Varanus_auffenbergi	Squamata	Varanidae	EN	175.23425	EX
Varanus_rainerguentheri	Squamata	Varanidae	LC	4719.39827	NT
Xenagama_taylori	Squamata	Agamidae	LC	528.9236053	NT
Zonosaurus_anelanelany	Squamata	Gerrhosauridae	VU	212.4196357	CR
Abronia_chiszari	Squamata	Anguidae	EN	139.1427815	EX
Abronia_gaiophantasma	Squamata	Anguidae	EN	232.8922108	EX
Abronia_matudai	Squamata	Anguidae	EN	2367.833451	CR
Acanthodactylus_felicis	Squamata	Lacertidae	VU	9120.384148	EN
Afroedura_amatolica	Squamata	Gekkonidae	LC	556.8977066	NT
Afroedura_rupestris	Squamata	Gekkonidae	LC	314.946876	VU
Afrotyphlops_elegans	Squamata	Typhlopidae	LC	26.64859726	EN
Afrotyphlops_nigrocandidus	Squamata	Typhlopidae	NT	452.7418319	EN
Agama_hulbertorum	Squamata	Agamidae	LC	348.0706287	VU
Ailuronyx_seychellensis	Squamata	Gekkonidae	LC	2340.361444	NT
Alopoglossus_myersi	Squamata	Alopoglossidae	LC	1720.527597	NT
Alsophis_rufiventris	Squamata	Colubridae	VU	567.1558489	EN
Ameivula_mumbuca	Squamata	Teiidae	LC	18122.45878	LC
Amerotyphlops_stadelmani	Squamata	Typhlopidae	VU	23301.5725	VU
Amerotyphlops_trinitatus	Squamata	Typhlopidae	EN	56.03427546	EX
Amphisbaena_cunhai	Squamata	Amphisbaenidae	LC	50.02355915	EN
Amphisbaena_fenestrata	Squamata	Amphisbaenidae	EN	607.32697	CR
Amphisbaena_slevini	Squamata	Amphisbaenidae	LC	58.44447305	EN
Amphisbaena_xera	Squamata	Amphisbaenidae	NT	954.8714122	VU
Anadia_pulchella	Squamata	Gymnophthalmidae	NT	679.333591	VU
Andinosaura_laevis	Squamata	Gymnophthalmidae	VU	24756.66979	VU
Anilios_nema	Squamata	Typhlopidae	LC	2218.49389	NT
Antillotyphlops_hypomethes	Squamata	Typhlopidae	LC	7222.875438	NT
Arrhyton_redimitum	Squamata	Colubridae	LC	18286.33386	LC
Asaccus_griseonotus	Squamata	Phyllodactylidae	LC	126039.7978	LC
Aspidoscelis_ceralbensis	Squamata	Teiidae	LC	16.94010117	EN
Aspidoscelis_danheimae	Squamata	Teiidae	LC	46.16854205	EN
Aspidoscelis_dixoni	Squamata	Teiidae	LC	102598.6749	LC
Aspidoscelis_espiritensis	Squamata	Teiidae	LC	72.43891175	EN
Atlantolacerta_andreanskyi	Squamata	Lacertidae	NT	584.5451272	VU
Atractus_modestus	Squamata	Colubridae	VU	2208.14094	EN
Atractus_sanctaemartae	Squamata	Colubridae	LC	2764.976965	NT
Atropoides_picadoi	Squamata	Viperidae	LC	6434.071925	NT
Bachia_guianensis	Squamata	Gymnophthalmidae	LC	268616.6341	LC
Bavayia_ornata	Squamata	Diplodactylidae	CR	964.8700786	EX
Bipes_tridactylus	Squamata	Bipedidae	LC	96.85066943	EN
Boa_nebulosa	Squamata	Boidae	LC	186.0914834	VU
Bothriechis_supraciliaris	Squamata	Viperidae	LC	4192.779167	NT
Brasiliscincus_caissara	Squamata	Scincidae	EN	6136.220193	CR
Bronchocela_shenlong	Squamata	Agamidae	NT	2693.806608	VU
Calamaria_schmidti	Squamata	Colubridae	LC	1750.49008	NT
Caledoniscincus_auratus	Squamata	Scincidae	EN	4466.778049	CR
Caledoniscincus_renevieri	Squamata	Scincidae	EN	458.3099414	EX
Calorodius_thorntonensis	Squamata	Scincidae	LC	190.9711716	VU
Calotes_desilvai	Squamata	Agamidae	CR	218.146684	EX
Calotes_pethiyagodai	Squamata	Agamidae	EN	1112.047986	CR
Caparaonia_itaiquara	Squamata	Gymnophthalmidae	LC	219.6278528	VU
Ceratophora_erdeleni	Squamata	Agamidae	CR	12.88332122	EX
Chioninia_fogoensis	Squamata	Scincidae	LC	107.2021798	VU
Chioninia_nicolauensis	Squamata	Scincidae	LC	65.8419381	EN
Chirindia_langi	Squamata	Amphisbaenidae	LC	12129.03972	LC
Chironius_septentrionalis	Squamata	Colubridae	LC	554694.7175	LC
Cnemaspis_affinis	Squamata	Gekkonidae	VU	3279.450865	EN
Cnemaspis_ajijae	Squamata	Gekkonidae	LC	1117.192195	NT
Cnemaspis_biocellata	Squamata	Gekkonidae	LC	119322.6321	LC
Cnemaspis_butewai	Squamata	Gekkonidae	CR	7.636821962	EX
Cnemaspis_kivulegedarai	Squamata	Gekkonidae	EN	19.3785924	EX
Cnemaspis_kumarasinghei	Squamata	Gekkonidae	EN	234.2031517	EX
Cnemaspis_modiglianii	Squamata	Gekkonidae	LC	3.626514784	EN
Cnemaspis_peninsularis	Squamata	Gekkonidae	LC	18.00508516	EN
Cnemaspis_pulchra	Squamata	Gekkonidae	EN	156.19778	EX
Cnemidophorus_arubensis	Squamata	Teiidae	LC	345.823818	VU
Cnemidophorus_ruthveni	Squamata	Teiidae	LC	358.5463437	VU
Concinnia_frerei	Squamata	Scincidae	VU	5644.943131	EN
Congolacerta_asukului	Squamata	Lacertidae	EN	863.0000034	CR
Conolophus_pallidus	Squamata	Iguanidae	VU	9.405675853	EX
Cophotis_dumbara	Squamata	Agamidae	CR	218.4454418	EX
Cordylus_mclachlani	Squamata	Cordylidae	LC	9037.844212	NT
Crenadactylus_pilbarensis	Squamata	Diplodactylidae	LC	82804.56219	LC
Crenadactylus_tuberculatus	Squamata	Diplodactylidae	LC	186.9378384	VU
Crotalus_catalinensis	Squamata	Viperidae	CR	12.96021377	EX
Cryptoblepharus_fuhni	Squamata	Scincidae	LC	395.0585303	VU
Cryptophis_incredibilis	Squamata	Elapidae	LC	30.21266306	EN
Ctenoblepharys_adspersa	Squamata	Liolaemidae	VU	50572.14607	VU
Ctenophorus_nguyarna	Squamata	Agamidae	VU	6792.325228	EN
Ctenosaura_melanosterna	Squamata	Iguanidae	EN	398.2981585	EX
Ctenosaura_oedirhina	Squamata	Iguanidae	EN	96.37035267	EX
Ctenotus_mastigura	Squamata	Scincidae	LC	32874.02999	LC
Ctenotus_stuarti	Squamata	Scincidae	EN	1988.617845	CR
Ctenotus_youngsoni	Squamata	Scincidae	LC	396.5159644	VU
Cubatyphlops_biminiensis	Squamata	Typhlopidae	LC	258488.8428	LC
Cubatyphlops_perimychus	Squamata	Typhlopidae	LC	31.51710199	EN
Cyclura_lewisi	Squamata	Iguanidae	EN	12.63739459	EX
Cyclura_rileyi	Squamata	Iguanidae	EN	83.67971933	EX
Cylindrophis_opisthorhodus	Squamata	Cylindrophiidae	LC	153622.6989	LC
Cyrtodactylus_doisuthep	Squamata	Gekkonidae	LC	1.858068992	EN
Cyrtodactylus_pronarus	Squamata	Gekkonidae	LC	233.2299661	VU
Cyrtodactylus_sadleiri	Squamata	Gekkonidae	EN	86.54468948	EX
Cyrtodactylus_soba	Squamata	Gekkonidae	VU	14.17313216	EX
Cyrtodactylus_sumonthai	Squamata	Gekkonidae	LC	103459.2551	LC
Cyrtodactylus_tripartitus	Squamata	Gekkonidae	LC	12.09278775	EN
Cyrtodactylus_wetariensis	Squamata	Gekkonidae	LC	235456.9533	LC
Dasia_griffini	Squamata	Scincidae	VU	4223.327934	EN
Dendrophidion_boshelli	Squamata	Colubridae	CR	17765.86129	CR
Dibamus_bourreti	Squamata	Dibamidae	LC	7664.059356	NT
Dibamus_dalaiensis	Squamata	Dibamidae	LC	34.29576484	EN
Dibamus_leucurus	Squamata	Dibamidae	LC	16339.17714	LC
Dibamus_taylori	Squamata	Dibamidae	LC	421865.3234	LC
Dierogekko_insularis	Squamata	Diplodactylidae	EN	1340.219656	CR
Dierogekko_nehoueensis	Squamata	Diplodactylidae	EN	241.0833328	EX
Dierogekko_validiclavis	Squamata	Diplodactylidae	EN	452.0578454	EX
Diploderma_zhaoermii	Squamata	Agamidae	LC	5291.590688	NT
Dipsas_ellipsifera	Squamata	Colubridae	EN	1904.875578	CR
Dipsas_oneilli	Squamata	Colubridae	LC	4713.885451	NT
Dipsas_trinitatis	Squamata	Colubridae	LC	18.695644	EN
Draco_modiglianii	Squamata	Agamidae	NT	26.11374246	CR
Draco_rhytisma	Squamata	Agamidae	LC	310.6969213	VU
Eirenis_levantinus	Squamata	Colubridae	LC	6203.917174	NT
Elaphe_moellendorffi	Squamata	Colubridae	VU	68406.79311	VU
Emoia_aneityumensis	Squamata	Scincidae	EN	4139.938127	CR
Emoia_aurulenta	Squamata	Scincidae	LC	55793.40444	LC
Emoia_bismarckensis	Squamata	Scincidae	LC	37302.9125	LC
Emoia_brongersmai	Squamata	Scincidae	LC	9848.528367	NT
Emoia_ponapea	Squamata	Scincidae	EN	133.7088575	EX
Emoia_rennellensis	Squamata	Scincidae	LC	442.5007089	VU
Emoia_tetrataenia	Squamata	Scincidae	LC	6024.189657	NT
Enyalioides_touzeti	Squamata	Hoplocercidae	VU	142.5152034	CR
Eremias_kavirensis	Squamata	Lacertidae	LC	730.9346812	NT
Eremiascincus_emigrans	Squamata	Scincidae	LC	197120.401	LC
Erythrolamprus_ocellatus	Squamata	Colubridae	LC	157.4225041	VU
Eutropis_bontocensis	Squamata	Scincidae	LC	35972.28971	LC
Exiliboa_placata	Squamata	Boidae	VU	16702.13837	VU
Feylinia_polylepis	Squamata	Scincidae	LC	71.33389487	EN
Gekko_palmatus	Squamata	Gekkonidae	LC	33570.9585	LC
Gekko_romblon	Squamata	Gekkonidae	LC	386.2205996	VU
Gekko_similignum	Squamata	Gekkonidae	LC	3288.471154	NT
Geophis_ruthveni	Squamata	Colubridae	LC	7326.547587	NT
Glaphyromorphus_nyanchupinta	Squamata	Scincidae	LC	7.891971485	EN
Gloydius_tsushimaensis	Squamata	Viperidae	LC	25563.17777	LC
Goggia_gemmula	Squamata	Gekkonidae	LC	1677.244575	NT
Gonatodes_ocellatus	Squamata	Sphaerodactylidae	LC	1258393.905	LC
Gonocephalus_doriae	Squamata	Agamidae	LC	380376.9296	LC
Gonyosoma_boulengeri	Squamata	Colubridae	LC	18706.74707	LC
Graciliscincus_shonae	Squamata	Scincidae	VU	1035.168452	EN
Helicops_trivittatus	Squamata	Colubridae	LC	733451.4829	LC
Hemidactylus_bouvieri	Squamata	Gekkonidae	CR	1046.428299	EX
Hemidactylus_principensis	Squamata	Gekkonidae	NT	43.26755424	CR
Hemidactylus_sataraensis	Squamata	Gekkonidae	CR	220.0197238	EX
Hemidactylus_treutleri	Squamata	Gekkonidae	LC	7653.309458	NT
Hemidactylus_yajurvedi	Squamata	Gekkonidae	EN	69493.35153	EN
Hemiphyllodactylus_ganoklonis	Squamata	Gekkonidae	LC	39.37056405	EN
Hemiphyllodactylus_hongkongensis	Squamata	Gekkonidae	NT	134.4548769	EN
Herpetoreas_xenura	Squamata	Colubridae	NT	317902.7457	NT
Hypsilurus_binotatus	Squamata	Agamidae	LC	245239.5354	LC
Hypsilurus_magnus	Squamata	Agamidae	LC	210285.693	LC
Iberolacerta_martinezricai	Squamata	Lacertidae	CR	124.5797204	EX
Indotyphlops_albiceps	Squamata	Typhlopidae	LC	1485716.414	LC
Kaestlea_travancorica	Squamata	Scincidae	LC	15064.53362	LC
Kanakysaurus_viviparus	Squamata	Scincidae	EN	3217.693507	CR
Lankascincus_dorsicatenatus	Squamata	Scincidae	LC	907.413012	NT
Laticauda_crockeri	Squamata	Elapidae	VU	45.36366974	EX
Leiocephalus_endomychus	Squamata	Leiocephalidae	CR	5.17468574	EX
Leiocephalus_onaneyi	Squamata	Leiocephalidae	CR	1320.869532	EX
Leiolopisma_telfairii	Squamata	Scincidae	VU	493.1543695	CR
Lepidodactylus_christiani	Squamata	Gekkonidae	LC	64284.32449	LC
Lepidodactylus_labialis	Squamata	Gekkonidae	LC	33398.28311	LC
Leptophis_stimsoni	Squamata	Colubridae	LC	82.96623056	EN
Leptosiaphos_graueri	Squamata	Scincidae	EN	32.70827853	EX
Leptosiaphos_pauliani	Squamata	Scincidae	EN	192.8424365	EX
Lerista_allochira	Squamata	Scincidae	LC	875.3457415	NT
Lerista_rochfordensis	Squamata	Scincidae	VU	60.93043578	EX
Lerista_vittata	Squamata	Scincidae	CR	47311.45855	CR
Liburnascincus_scirtetis	Squamata	Scincidae	LC	48.99766818	EN
Liolaemus_abdalai	Squamata	Liolaemidae	LC	322.9944272	VU
Liolaemus_casamiquelai	Squamata	Liolaemidae	LC	10892.40158	LC
Liolaemus_chungara	Squamata	Liolaemidae	LC	414.5684193	VU
Liolaemus_fitzgeraldi	Squamata	Liolaemidae	LC	277.8034762	VU
Liolaemus_flavipiceus	Squamata	Liolaemidae	LC	122.5116133	VU
Liolaemus_foxi	Squamata	Liolaemidae	LC	712.9615865	NT
Liolaemus_melanogaster	Squamata	Liolaemidae	LC	11266.87548	LC
Liolaemus_nigriceps	Squamata	Liolaemidae	LC	64534.20677	LC
Liolaemus_paulinae	Squamata	Liolaemidae	CR	134.7619109	EX
Liolaemus_sarmientoi	Squamata	Liolaemidae	LC	70.61681426	EN
Liolaemus_saxatilis	Squamata	Liolaemidae	LC	22664.69253	LC
Liolaemus_scapularis	Squamata	Liolaemidae	EN	2003.076639	CR
Liolaemus_silvanae	Squamata	Liolaemidae	LC	24604.90016	LC
Liolaemus_umbrifer	Squamata	Liolaemidae	LC	469.4143786	VU
Liolaemus_williamsi	Squamata	Liolaemidae	LC	13.01304741	EN
Lipinia_leptosoma	Squamata	Scincidae	NT	2387.127992	VU
Lycodon_alcalai	Squamata	Colubridae	LC	12792.48992	LC
Lycodon_butleri	Squamata	Colubridae	LC	15.37456889	EN
Lygisaurus_parrhasius	Squamata	Scincidae	LC	67.97807253	EN
Lygodactylus_graniticolus	Squamata	Gekkonidae	LC	112.6435777	VU
Lygodactylus_mirabilis	Squamata	Gekkonidae	CR	54.1349581	EX
Lygodactylus_pictus	Squamata	Gekkonidae	LC	22665.67555	LC
Lygodactylus_rex	Squamata	Gekkonidae	NT	12653.63037	NT
Lygodactylus_soutpansbergensis	Squamata	Gekkonidae	LC	2519.66083	NT
Lygodactylus_thomensis	Squamata	Gekkonidae	LC	13943.43178	LC
Macropholidus_annectens	Squamata	Gymnophthalmidae	EN	144.2940963	EX
Masticophis_anthonyi	Squamata	Colubridae	CR	605261.5623	CR
Mediodactylus_amictopholis	Squamata	Gekkonidae	EN	27.85427243	EX
Microlophus_delanonis	Squamata	Tropiduridae	LC	17723.91741	LC
Microlophus_duncanensis	Squamata	Tropiduridae	NT	2.197869244	CR
Monilesaurus_acanthocephalus	Squamata	Agamidae	EN	50.70385916	EX
Monilesaurus_montanus	Squamata	Agamidae	LC	17616.98883	LC
Monopeltis_decosteri	Squamata	Amphisbaenidae	LC	653900.4734	LC
Monopeltis_sphenorhynchus	Squamata	Amphisbaenidae	LC	488085.2268	LC
Morunasaurus_peruvianus	Squamata	Hoplocercidae	LC	178.6757478	VU
Nactus_galgajuga	Squamata	Gekkonidae	LC	18.83006879	EN
Naja_peroescobari	Squamata	Elapidae	EN	201.3386118	EX
Nannoscincus_slevini	Squamata	Scincidae	EN	269.6200901	EX
Oedodera_marmorata	Squamata	Diplodactylidae	EN	16.25358046	EX
Oedura_murrumanu	Squamata	Diplodactylidae	LC	13.29441845	EN
Oligodon_cruentatus	Squamata	Colubridae	LC	18002.35892	LC
Oligodon_maculatus	Squamata	Colubridae	LC	90953.11146	LC
Oligodon_pseudotaeniatus	Squamata	Colubridae	LC	1589.227264	NT
Oligosoma_homalonotum	Squamata	Scincidae	EN	202.1083336	EX
Oligosoma_lichenigerum	Squamata	Scincidae	VU	323800.6696	VU
Oligosoma_notosaurus	Squamata	Scincidae	LC	368.9033097	VU
Ophiomorus_streeti	Squamata	Scincidae	LC	146.3920407	VU
Opisthotropis_alcalai	Squamata	Colubridae	EN	42.42647572	EX
Oxybelis_wilsoni	Squamata	Colubridae	EN	18181427.91	EN
Pachydactylus_gaiasensis	Squamata	Gekkonidae	LC	3763.747179	NT
Panaspis_thomensis	Squamata	Scincidae	LC	10.46576216	EN
Paracontias_hildebrandti	Squamata	Scincidae	LC	8722.209576	NT
Paracontias_holomelas	Squamata	Scincidae	LC	33401.92877	LC
Parvoscincus_tagapayo	Squamata	Scincidae	NT	36972.237	NT
Pelturagonia_cephalum	Squamata	Agamidae	LC	935.6059179	NT
Phasmasaurus_maruia	Squamata	Scincidae	VU	3249.006697	EN
Phelsuma_comorensis	Squamata	Gekkonidae	NT	15.97464542	CR
Phelsuma_nigristriata	Squamata	Gekkonidae	VU	351.2059022	CR
Phelsuma_parva	Squamata	Gekkonidae	LC	132589.2983	LC
Phelsuma_pasteuri	Squamata	Gekkonidae	NT	373.6733792	EN
Philothamnus_thomensis	Squamata	Colubridae	LC	156.5962238	VU
Pholidoscelis_erythrocephalus	Squamata	Teiidae	NT	1715.503156	VU
Pholidoscelis_fuscatus	Squamata	Teiidae	LC	237.2885757	VU
Pholidoscelis_griswoldi	Squamata	Teiidae	NT	1973.518659	VU
Pholidoscelis_maynardi	Squamata	Teiidae	LC	3591.3356	NT
Phyllodactylus_angustidigitus	Squamata	Phyllodactylidae	EN	45.01417677	EX
Phyllodactylus_darwini	Squamata	Phyllodactylidae	NT	211.488378	EN
Phyllodactylus_leei	Squamata	Phyllodactylidae	NT	228.7437521	EN
Phyllodactylus_palmeus	Squamata	Phyllodactylidae	LC	830.8684677	NT
Phymaturus_dorsimaculatus	Squamata	Liolaemidae	LC	107.231807	VU
Phymaturus_nevadoi	Squamata	Liolaemidae	LC	346.5728406	VU
Phymaturus_querque	Squamata	Liolaemidae	LC	38.27058734	EN
Phymaturus_somuncurensis	Squamata	Liolaemidae	LC	804.4873712	NT
Platyplectrurus_madurensis	Squamata	Uropeltidae	EN	199.2126503	EX
Platysaurus_mitchelli	Squamata	Cordylidae	LC	231.5701701	VU
Podarcis_filfolensis	Squamata	Lacertidae	LC	241.5255965	VU
Podarcis_milensis	Squamata	Lacertidae	VU	229.6020834	CR
Podarcis_raffonei	Squamata	Lacertidae	CR	221.4156229	EX
Polemon_bocourti	Squamata	Atractaspididae	LC	317399.4023	LC
Polemon_fulvicollis	Squamata	Atractaspididae	LC	1347343.451	LC
Pristidactylus_casuhatiensis	Squamata	Leiosauridae	CR	89.65896795	EX
Pristurus_somalicus	Squamata	Sphaerodactylidae	LC	573.8569673	NT
Protobothrops_sieversorum	Squamata	Viperidae	EN	3531.486858	CR
Pseudalsophis_dorsalis	Squamata	Colubridae	LC	3235.045947	NT
Pseudocordylus_langi	Squamata	Cordylidae	LC	800.6838913	NT
Pseudoxenodon_inornatus	Squamata	Colubridae	LC	30327.25999	LC
Ptyas_semicarinata	Squamata	Colubridae	LC	8899.936329	NT
Pygmaeascincus_sadlieri	Squamata	Scincidae	LC	24.58573959	EN
Ramphotyphlops_acuticauda	Squamata	Typhlopidae	LC	881.759464	NT
Rhabdophis_murudensis	Squamata	Colubridae	LC	34468.22006	LC
Rhadinaea_vermiculaticeps	Squamata	Colubridae	NT	754.2311224	VU
Rhadinella_pegosalyta	Squamata	Colubridae	VU	148.1190062	CR
Rhadinella_schistosa	Squamata	Colubridae	LC	8029.064287	NT
Rhinogekko_misonnei	Squamata	Gekkonidae	LC	52001.39906	LC
Rhinophis_phillipsi	Squamata	Uropeltidae	CR	5363.734979	EX
Rhinophis_punctatus	Squamata	Uropeltidae	CR	1166.334229	EX
Rhoptropus_montanus	Squamata	Gekkonidae	LC	930.9767138	NT
Riama_cashcaensis	Squamata	Gymnophthalmidae	EN	790.9575904	CR
Riama_colomaromani	Squamata	Gymnophthalmidae	EN	9121.052238	CR
Riama_orcesi	Squamata	Gymnophthalmidae	VU	314.1207284	CR
Saltuarius_kateae	Squamata	Carphodactylidae	LC	344.4175765	VU
Sarada_deccanensis	Squamata	Agamidae	LC	6103.246032	NT
Sauromalus_varius	Squamata	Iguanidae	VU	12838.56571	VU
Sceloporus_angustus	Squamata	Phrynosomatidae	LC	2.934336378	EN
Sceloporus_macdougalli	Squamata	Phrynosomatidae	LC	165.6412859	VU
Scincella_punctatolineata	Squamata	Scincidae	LC	6412.921527	NT
Sibynophis_bivittatus	Squamata	Colubridae	LC	20879.07801	LC
Siderolamprus_legnotus	Squamata	Diploglossidae	LC	7131.687191	NT
Siderolamprus_montanus	Squamata	Diploglossidae	EN	148.817725	EX
Sigaloseps_ruficauda	Squamata	Scincidae	CR	88.05960116	EX
Silvascincus_tryoni	Squamata	Scincidae	LC	196.8789985	VU
Smaug_depressus	Squamata	Cordylidae	LC	285.9972842	VU
Smaug_swazicus	Squamata	Cordylidae	LC	4439.423224	NT
Sphaerodactylus_armasi	Squamata	Sphaerodactylidae	EN	2105.25312	CR
Sphaerodactylus_asterulus	Squamata	Sphaerodactylidae	EN	143.5659062	EX
Sphaerodactylus_callocricus	Squamata	Sphaerodactylidae	CR	15.21709613	EX
Sphaerodactylus_cryphius	Squamata	Sphaerodactylidae	EN	39.89848208	EX
Sphaerodactylus_dimorphicus	Squamata	Sphaerodactylidae	EN	654.7235552	CR
Sphaerodactylus_inaguae	Squamata	Sphaerodactylidae	EN	901.5264424	CR
Sphaerodactylus_ocoae	Squamata	Sphaerodactylidae	EN	3298.931507	CR
Sphaerodactylus_omoglaux	Squamata	Sphaerodactylidae	EN	3.597481119	EX
Sphaerodactylus_roosevelti	Squamata	Sphaerodactylidae	NT	502.6209591	VU
Sphaerodactylus_ruibali	Squamata	Sphaerodactylidae	EN	157.0120085	EX
Sphaerodactylus_samanensis	Squamata	Sphaerodactylidae	CR	59.00230345	EX
Sphaerodactylus_sommeri	Squamata	Sphaerodactylidae	CR	2.756091512	EX
Sphenomorphus_papuae	Squamata	Scincidae	LC	33312.67863	LC
Sphenomorphus_praesignis	Squamata	Scincidae	LC	25783.90081	LC
Sphenomorphus_schultzei	Squamata	Scincidae	LC	300.3365995	VU
Spondylurus_lineolatus	Squamata	Scincidae	CR	11197.31069	CR
Spondylurus_nitidus	Squamata	Scincidae	EN	2096.896979	CR
Stenocercus_apurimacus	Squamata	Tropiduridae	LC	1440.056765	NT
Stenocercus_boettgeri	Squamata	Tropiduridae	LC	1609.259909	NT
Stenocercus_latebrosus	Squamata	Tropiduridae	LC	1764.878343	NT
Takydromus_sylvaticus	Squamata	Lacertidae	LC	340799.2135	LC
Tarentola_bocagei	Squamata	Phyllodactylidae	LC	257.3126573	VU
Tarentola_crombiei	Squamata	Phyllodactylidae	LC	1761.340935	NT
Tarentola_gomerensis	Squamata	Phyllodactylidae	LC	210.6347407	VU
Tarentola_nicolauensis	Squamata	Phyllodactylidae	LC	252.4618285	VU
Tarentola_senegambiae	Squamata	Phyllodactylidae	LC	225.0033546	VU
Tarentola_substituta	Squamata	Phyllodactylidae	LC	101.7295875	VU
Techmarscincus_jigurru	Squamata	Scincidae	VU	274.9520284	CR
Trachylepis_adamastor	Squamata	Scincidae	VU	15.3440937	EX
Trachylepis_atlantica	Squamata	Scincidae	LC	14.78636597	EN
Trachylepis_mlanjensis	Squamata	Scincidae	LC	114.1311518	VU
Tribolonotus_blanchardi	Squamata	Scincidae	LC	199631.8286	LC
Tribolonotus_schmidti	Squamata	Scincidae	LC	195.8656849	VU
Trimeresurus_cantori	Squamata	Viperidae	EN	172.8610892	EX
Tropidonophis_aenigmaticus	Squamata	Colubridae	LC	1807.015224	NT
Tropidurus_helenae	Squamata	Tropiduridae	LC	4236.643062	NT
Tropidurus_pinima	Squamata	Tropiduridae	LC	338.2204374	VU
Tupinambis_matipu	Squamata	Teiidae	LC	278519.0071	LC
Typhlops_eperopeus	Squamata	Typhlopidae	VU	1621.59477	EN
Typhlops_tetrathyreus	Squamata	Typhlopidae	EN	22850.62631	EN
Typhlosaurus_lomiae	Squamata	Scincidae	NT	335.2784343	EN
Urocotyledon_inexpectata	Squamata	Gekkonidae	LC	1194.850452	NT
Uromastyx_thomasi	Squamata	Agamidae	VU	14009.86186	VU
Uropeltis_bicatenata	Squamata	Uropeltidae	NT	1844.214658	VU
Uropeltis_ocellata	Squamata	Uropeltidae	LC	2906.487396	NT
Urosaurus_auriculatus	Squamata	Phrynosomatidae	EN	1764309.555	EN
Uta_squamata	Squamata	Phrynosomatidae	LC	2606.043946	NT
Varanus_juxtindicus	Squamata	Varanidae	LC	42574967.77	LC
Vipera_darevskii	Squamata	Viperidae	CR	367.0929871	EX
Wallaceophis_gujaratensis	Squamata	Colubridae	LC	606235.1151	LC
Wetmorena_agasepsoides	Squamata	Diploglossidae	EN	2945.024587	CR
