# Supplementary material for: Assessing Reptile Conservation Status under Global Climate Change
Source: Biology (Basel). 2024 Jun 13;13(6):436. doi: 10.3390/biology13060436 (PMC11200438; doi:10.3390/biology13060436)
Supplement: Supplementary file 1 [file biology-13-00436-s001.zip › Table S3 Species with two occurrence points.csv]

Species	Order	Family	endangered.category	Distance	change_endangered.category
Ablepharus_grayanus	Squamata	Scincidae	LC	557.6848302	LC
Ablepharus_sikimmensis	Squamata	Scincidae	LC	35.63603869	VU
Abronia_campbelli	Squamata	Anguidae	CR	71.31528608	EX
Acanthocercus_phillipsii	Squamata	Agamidae	LC	6.71137931	EN
Acanthodactylus_savignyi	Squamata	Lacertidae	NT	278.9207296	VU
Afroedura_waterbergensis	Squamata	Gekkonidae	LC	46.62830586	VU
Afrotyphlops_gierrai	Squamata	Typhlopidae	VU	5.219558918	EX
Afrotyphlops_steinhausi	Squamata	Typhlopidae	LC	1.048858554	EN
Agama_gracilimembris	Squamata	Agamidae	LC	463.7144038	NT
Agama_somalica	Squamata	Agamidae	LC	9.105142588	EN
Ahaetulla_laudankia	Squamata	Colubridae	LC	1.903937522	EN
Aipysurus_fuscus	Squamata	Elapidae	EN	1754.20086	EN
Alopoglossus_danieli	Squamata	Alopoglossidae	CR	202.7891979	EX
Alsophis_antiguae	Squamata	Colubridae	CR	6.155560903	EX
Alsophis_antillensis	Squamata	Colubridae	CR	20.35665914	EX
Amapasaurus_tetradactylus	Squamata	Gymnophthalmidae	LC	6.540656599	EN
Amphisbaena_barbouri	Squamata	Amphisbaenidae	LC	0.417727303	EN
Amphisbaena_hastata	Squamata	Amphisbaenidae	LC	569.9557185	LC
Amphisbaena_heathi	Squamata	Amphisbaenidae	NT	44.87968151	EN
Amphisbaena_hogei	Squamata	Amphisbaenidae	LC	87.09411916	NT
Anilios_insperatus	Squamata	Typhlopidae	CR	2.605806898	EX
Anisolepis_longicauda	Squamata	Leiosauridae	VU	246.6802428	EN
Anotosaura_vanzolinia	Squamata	Gymnophthalmidae	LC	93.30125105	NT
Antillotyphlops_dominicanus	Squamata	Typhlopidae	LC	18.06781404	VU
Antillotyphlops_granti	Squamata	Typhlopidae	EN	0.489300145	EX
Apostolepis_flavotorquata	Squamata	Colubridae	LC	408.268431	NT
Apostolepis_multicincta	Squamata	Colubridae	LC	172.8228797	NT
Asaccus_montanus	Squamata	Phyllodactylidae	VU	8.302582299	EX
Aspidomorphus_schlegelii	Squamata	Elapidae	LC	892.7695817	LC
Aspidura_ceylonensis	Squamata	Colubridae	VU	53.63981105	EN
Aspidura_desilvai	Squamata	Colubridae	CR	0.4619892	EX
Atheris_broadleyi	Squamata	Viperidae	LC	14.63729378	VU
Atheris_rungweensis	Squamata	Viperidae	LC	675.1024626	LC
Atractaspis_boulengeri	Squamata	Atractaspididae	LC	619.3126483	LC
Atractaspis_congica	Squamata	Atractaspididae	LC	2811.900486	LC
Atractaspis_engdahli	Squamata	Atractaspididae	LC	281.1522643	NT
Atractus_poeppigi	Squamata	Colubridae	LC	431.5087561	NT
Atractus_riveroi	Squamata	Colubridae	LC	90.40825223	NT
Atractus_ronnie	Squamata	Colubridae	EN	15.49125218	EX
Atractus_roulei	Squamata	Colubridae	VU	57.75158663	EN
Atractus_steyermarki	Squamata	Colubridae	LC	353.8914628	NT
Atractus_tamessari	Squamata	Colubridae	LC	6.714704409	EN
Atractus_turikensis	Squamata	Colubridae	LC	26.50736391	VU
Bachia_pyburni	Squamata	Gymnophthalmidae	LC	541.0244735	LC
Blanus_mettetali	Squamata	Blanidae	LC	425.1187331	NT
Bothrops_chloromelas	Squamata	Viperidae	LC	27.86959281	VU
Bothrops_lutzi	Squamata	Viperidae	LC	212.9769374	NT
Bothrops_muriciensis	Squamata	Viperidae	CR	12.47934531	EX
Bothrops_oligolepis	Squamata	Viperidae	LC	265.8620124	NT
Bothrops_pirajai	Squamata	Viperidae	EN	108.469589	CR
Brachymeles_apus	Squamata	Scincidae	LC	18.15747025	VU
Brachymeles_cebuensis	Squamata	Scincidae	CR	26.81581735	EX
Brachymeles_minimus	Squamata	Scincidae	NT	13.50035596	EN
Brachymeles_vermis	Squamata	Scincidae	EN	166.3193145	CR
Bungarus_lividus	Squamata	Elapidae	LC	78.83725357	NT
Calamaria_lovii	Squamata	Colubridae	LC	4.773180064	EN
Calamaria_muelleri	Squamata	Colubridae	LC	3.965297034	EN
Calotes_medogensis	Squamata	Agamidae	LC	15.51511941	VU
Carlia_beccarii	Squamata	Scincidae	LC	45.90221624	VU
Celestus_barbouri	Squamata	Diploglossidae	EN	48.93134227	EX
Celestus_duquesneyi	Squamata	Diploglossidae	CR	1.843911586	EX
Cercosaura_phelpsorum	Squamata	Gymnophthalmidae	LC	3.640345846	EN
Chalcides_armitagei	Squamata	Scincidae	NT	0.723761677	CR
Chalcides_minutus	Squamata	Scincidae	VU	359.4369399	EN
Chilabothrus_subflavus	Squamata	Boidae	VU	21.90362451	CR
Chioninia_vaillantii	Squamata	Scincidae	EN	10.10658196	EX
Cnemaspis_chanthaburiensis	Squamata	Gekkonidae	LC	48.07696772	VU
Cnemaspis_gemunu	Squamata	Gekkonidae	VU	11.92280861	CR
Cnemaspis_heteropholis	Squamata	Gekkonidae	NT	9.72028107	CR
Cnemaspis_hitihamii	Squamata	Gekkonidae	CR	1.563500065	EX
Cnemaspis_kohukumburai	Squamata	Gekkonidae	CR	0.197907233	EX
Cnemaspis_kottiyoorensis	Squamata	Gekkonidae	CR	59.21642475	EX
Cnemaspis_molligodai	Squamata	Gekkonidae	EN	149.9865461	CR
Cnemaspis_nandimithrai	Squamata	Gekkonidae	CR	1.105892347	EX
Cnemaspis_pava	Squamata	Gekkonidae	NT	23.65409554	EN
Cnemaspis_punctata	Squamata	Gekkonidae	EN	4.242546082	EX
Cnemaspis_samanalensis	Squamata	Gekkonidae	CR	1.103258414	EX
Cnemaspis_scalpensis	Squamata	Gekkonidae	CR	0.726929194	EX
Cnemaspis_shevaroyensis	Squamata	Gekkonidae	CR	8.200125737	EX
Cnemaspis_upendrai	Squamata	Gekkonidae	VU	26.56843297	CR
Cnemaspis_wynadensis	Squamata	Gekkonidae	EN	239.1631508	CR
Cnemidophorus_nigricolor	Squamata	Teiidae	LC	224.3857808	NT
Contomastix_vacariensis	Squamata	Teiidae	VU	36.12425507	CR
Cordylus_machadoi	Squamata	Cordylidae	NT	2160.038614	NT
Cordylus_minor	Squamata	Cordylidae	LC	155.6623149	NT
Cordylus_rhodesianus	Squamata	Cordylidae	LC	4.666501654	EN
Coronelaps_lepidus	Squamata	Colubridae	LC	1.382127639	EN
Crotalus_estebanensis	Squamata	Viperidae	LC	0.145143076	EN
Crotalus_lorenzoensis	Squamata	Viperidae	LC	0.278685067	EN
Crotaphopeltis_braestrupi	Squamata	Colubridae	LC	498.0892008	NT
Cryptactites_peringueyi	Squamata	Gekkonidae	LC	72.48108942	NT
Cryptoblepharus_gloriosus	Squamata	Scincidae	VU	401.2707916	EN
Cryptoblepharus_quinquetaeniatus	Squamata	Scincidae	VU	9.691986683	EX
Cyrtodactylus_agamensis	Squamata	Gekkonidae	LC	546.8175502	LC
Cyrtodactylus_angularis	Squamata	Gekkonidae	LC	6.892796892	EN
Cyrtodactylus_astrum	Squamata	Gekkonidae	LC	50.75876465	NT
Cyrtodactylus_australotitiwangsaensis	Squamata	Gekkonidae	LC	1.941439837	EN
Cyrtodactylus_collegalensis	Squamata	Gekkonidae	LC	6.105121139	EN
Cyrtodactylus_elok	Squamata	Gekkonidae	LC	84.1929136	NT
Cyrtodactylus_fasciolatus	Squamata	Gekkonidae	NT	242.7868598	VU
Cyrtodactylus_fraenatus	Squamata	Gekkonidae	EN	2.430627552	EX
Cyrtodactylus_jaegeri	Squamata	Gekkonidae	CR	5.82967817	EX
Cyrtodactylus_lomyenensis	Squamata	Gekkonidae	VU	1.549621139	EX
Cyrtodactylus_nebulosus	Squamata	Gekkonidae	LC	491.083586	NT
Cyrtodactylus_phetchaburiensis	Squamata	Gekkonidae	LC	52.94044238	NT
Cyrtodactylus_phongnhakebangensis	Squamata	Gekkonidae	LC	5.653505502	EN
Cyrtodactylus_redimiculus	Squamata	Gekkonidae	NT	1.517839586	CR
Cyrtodactylus_soudthichaki	Squamata	Gekkonidae	LC	0.024546409	EN
Cyrtodactylus_speciosus	Squamata	Gekkonidae	EN	174.6719111	CR
Cyrtodactylus_taynguyenensis	Squamata	Gekkonidae	LC	22.03792571	VU
Cyrtodactylus_wakeorum	Squamata	Gekkonidae	EN	12.00610165	EX
Cyrtopodion_indusoani	Squamata	Gekkonidae	LC	55.19910278	NT
Cyrtopodion_kohsulaimanai	Squamata	Gekkonidae	LC	8.334547073	EN
Darevskia_bendimahiensis	Squamata	Lacertidae	EN	88.28283918	CR
Darevskia_clarkorum	Squamata	Lacertidae	EN	180.3539421	CR
Darevskia_sapphirina	Squamata	Lacertidae	LC	18.52837647	VU
Delma_tealei	Squamata	Pygopodidae	EN	51.25469526	CR
Dendrelaphis_biloreatus	Squamata	Colubridae	LC	358.6517147	NT
Dendrelaphis_grismeri	Squamata	Colubridae	LC	133.1044756	NT
Dendrophidion_prolixum	Squamata	Colubridae	LC	1483.231412	LC
Dierogekko_kaalaensis	Squamata	Diplodactylidae	CR	3.527939835	EX
Dierogekko_koniambo	Squamata	Diplodactylidae	CR	6.585554423	EX
Dierogekko_thomaswhitei	Squamata	Diplodactylidae	CR	1.543903015	EX
Dinarolacerta_montenegrina	Squamata	Lacertidae	LC	49.77784119	VU
Diplodactylus_custos	Squamata	Diplodactylidae	LC	32.70615165	VU
Diplodactylus_fulleri	Squamata	Diplodactylidae	VU	10.2294566	CR
Diploderma_flaviceps	Squamata	Agamidae	LC	17.37865172	VU
Diploderma_yulongense	Squamata	Agamidae	LC	9.870112929	EN
Diploglossus_nigropunctatus	Squamata	Diploglossidae	LC	70.83504139	NT
Dipsas_jamespetersi	Squamata	Colubridae	LC	2.343931444	EN
Dixonius_hangseesom	Squamata	Gekkonidae	LC	33.45567844	VU
Dixonius_melanostictus	Squamata	Gekkonidae	LC	35.31207253	VU
Dolichophis_andreanus	Squamata	Colubridae	LC	367.3710741	NT
Dopasia_buettikoferi	Squamata	Anguidae	LC	347.4765513	NT
Drymarchon_caudomaculatus	Squamata	Colubridae	LC	209.0860877	NT
Ebenavia_maintimainty	Squamata	Gekkonidae	EN	65.98405071	CR
Echinanthera_amoena	Squamata	Colubridae	LC	310.2555121	NT
Echinosaura_keyi	Squamata	Gymnophthalmidae	VU	4.42E-05	EX
Echis_khosatzkii	Squamata	Viperidae	LC	63.12857089	NT
Elaphe_zoigeensis	Squamata	Colubridae	LC	40.144222	VU
Emoia_aenea	Squamata	Scincidae	LC	0.17882204	EN
Emoia_callisticta	Squamata	Scincidae	LC	677.2334398	LC
Emoia_campbelli	Squamata	Scincidae	EN	46.25235502	EX
Emoia_guttata	Squamata	Scincidae	LC	0.912835694	EN
Emoia_irianensis	Squamata	Scincidae	LC	34.70691969	VU
Emoia_kuekenthali	Squamata	Scincidae	LC	516.2450048	LC
Emoia_loyaltiensis	Squamata	Scincidae	VU	101.0111333	EN
Emoia_montana	Squamata	Scincidae	LC	16.70091046	VU
Emoia_rufilabialis	Squamata	Scincidae	LC	141.5721519	NT
Enulius_bifoveatus	Squamata	Colubridae	CR	2.483493774	EX
Enulius_roatanensis	Squamata	Colubridae	EN	27.05185686	EX
Eremias_stummeri	Squamata	Lacertidae	LC	0.48878408	EN
Eremiascincus_timorensis	Squamata	Scincidae	NT	175.461787	VU
Erythrolamprus_juliae	Squamata	Colubridae	NT	24.60384072	EN
Erythrolamprus_mertensi	Squamata	Colubridae	LC	0.373640123	EN
Eunectes_deschauenseei	Squamata	Boidae	LC	851.4387092	LC
Eurolophosaurus_amathites	Squamata	Tropiduridae	EN	44.11880846	EX
Eutropis_beddomei	Squamata	Scincidae	LC	87.61205456	NT
Eutropis_tytleri	Squamata	Scincidae	LC	136.7141845	NT
Flexiseps_ardouini	Squamata	Scincidae	VU	53.12665181	EN
Flexiseps_tsaratananensis	Squamata	Scincidae	LC	7.389290603	EN
Gastropholis_vittata	Squamata	Lacertidae	LC	1266.184319	LC
Gekko_browni	Squamata	Gekkonidae	LC	19.6372536	VU
Gekko_gigante	Squamata	Gekkonidae	VU	5.79082683	EX
Gekko_kaengkrachanense	Squamata	Gekkonidae	LC	55.07308158	NT
Gekko_nutaphandi	Squamata	Gekkonidae	LC	65.93310243	NT
Gekko_scabridus	Squamata	Gekkonidae	LC	471.7129048	NT
Gekko_tawaensis	Squamata	Gekkonidae	LC	179.6281938	NT
Geomyersia_coggeri	Squamata	Scincidae	LC	1.874636001	EN
Geophis_juliai	Squamata	Colubridae	VU	28.04217214	CR
Geophis_tectus	Squamata	Colubridae	LC	186.3018946	NT
Gerrhosaurus_auritus	Squamata	Gerrhosauridae	LC	100.6761742	NT
Glaphyromorphus_arnhemicus	Squamata	Scincidae	LC	113.9273144	NT
Glaucomastix_littoralis	Squamata	Teiidae	EN	64.92601122	CR
Goggia_matzikamaensis	Squamata	Gekkonidae	LC	62.84304266	NT
Gonatodes_tapajonicus	Squamata	Sphaerodactylidae	VU	184.4383673	EN
Goniurosaurus_lichtenfelderi	Squamata	Eublepharidae	VU	0.126784372	EX
Gonocephalus_klossi	Squamata	Agamidae	NT	261.2376106	VU
Gonocephalus_megalepis	Squamata	Agamidae	LC	69.56169124	NT
Grandidierina_petiti	Squamata	Scincidae	NT	26.02796793	EN
Haemodracon_riebeckii	Squamata	Phyllodactylidae	LC	9.06756259	EN
Haitiophis_anomalus	Squamata	Colubridae	VU	234.0047932	EN
Hebius_craspedogaster	Squamata	Colubridae	LC	760.0290312	LC
Hebius_inas	Squamata	Colubridae	LC	416.5339727	NT
Hebius_johannis	Squamata	Colubridae	LC	443.8658073	NT
Hebius_modestus	Squamata	Colubridae	LC	794.5918368	LC
Helophis_schoutedeni	Squamata	Colubridae	VU	29.45162052	CR
Hemerophis_socotrae	Squamata	Colubridae	NT	7.882563464	CR
Hemidactylus_aaronbaueri	Squamata	Gekkonidae	LC	1.267775737	EN
Hemidactylus_albopunctatus	Squamata	Gekkonidae	LC	946.2268641	LC
Hemidactylus_beninensis	Squamata	Gekkonidae	LC	365.4932862	NT
Hemidactylus_gracilis	Squamata	Gekkonidae	LC	3.397834394	EN
Hemidactylus_granti	Squamata	Gekkonidae	NT	12.53675494	EN
Hemidactylus_gujaratensis	Squamata	Gekkonidae	VU	3.084772022	EX
Hemidactylus_imbricatus	Squamata	Gekkonidae	LC	36.27998716	VU
Hemidactylus_pieresii	Squamata	Gekkonidae	EN	0.470930888	EX
Hemidactylus_richardsonii	Squamata	Gekkonidae	LC	1945.55091	LC
Hemidactylus_sinaitus	Squamata	Gekkonidae	LC	764.7965153	LC
Hemidactylus_sushilduttai	Squamata	Gekkonidae	LC	291.3783708	NT
Hemidactylus_vietnamensis	Squamata	Gekkonidae	LC	234.2574336	NT
Hemiphyllodactylus_kolliensis	Squamata	Gekkonidae	CR	6.508751802	EX
Heterodactylus_lundii	Squamata	Gymnophthalmidae	EN	468.5585306	CR
Holcosus_orcesi	Squamata	Teiidae	CR	4.155119109	EX
Hydrophis_semperi	Squamata	Elapidae	VU	11.74429267	CR
Hypsilurus_auritus	Squamata	Agamidae	LC	1210.788681	LC
Hypsirhynchus_funereus	Squamata	Colubridae	LC	16.87325409	VU
Indotyphlops_porrectus	Squamata	Typhlopidae	LC	337.3477463	NT
Iranolacerta_zagrosica	Squamata	Lacertidae	LC	1104.199133	LC
Isopachys_anguinoides	Squamata	Scincidae	LC	137.9146373	NT
Janetaescincus_braueri	Squamata	Scincidae	EN	1.081322766	EX
Japalura_austeniana	Squamata	Agamidae	LC	41.17015327	VU
Japalura_kumaonensis	Squamata	Agamidae	NT	209.6621579	VU
Kentropyx_borckiana	Squamata	Teiidae	LC	731.7066516	LC
Lacertaspis_gemmiventris	Squamata	Scincidae	EN	18.03088363	EX
Lankascincus_sripadensis	Squamata	Scincidae	EN	40.4040925	EX
Laticauda_schistorhyncha	Squamata	Elapidae	VU	13.19322477	CR
Laudakia_agrorensis	Squamata	Agamidae	LC	582.4203447	LC
Leiolepis_peguensis	Squamata	Agamidae	LC	32.83982968	VU
Lepidoblepharis_conolepis	Squamata	Sphaerodactylidae	EN	30.15222947	EX
Lepidoblepharis_montecanoensis	Squamata	Sphaerodactylidae	LC	3.999289796	EN
Lepidoblepharis_ruthveni	Squamata	Sphaerodactylidae	LC	471.8235252	NT
Lepidodactylus_euaensis	Squamata	Gekkonidae	CR	1.026656509	EX
Lepidodactylus_vanuatuensis	Squamata	Gekkonidae	LC	268.9655986	NT
Leposoma_annectans	Squamata	Gymnophthalmidae	LC	22.61605647	VU
Leptosiaphos_rhodurus	Squamata	Scincidae	LC	511.0198134	LC
Lerista_allanae	Squamata	Scincidae	CR	56.31550741	EX
Lerista_occulta	Squamata	Scincidae	LC	2.173312167	EN
Limnophis_bicolor	Squamata	Colubridae	LC	122.4808996	NT
Liolaemus_abaucan	Squamata	Liolaemidae	LC	18.91575705	VU
Liolaemus_anomalus	Squamata	Liolaemidae	LC	257.596676	NT
Liolaemus_capillitas	Squamata	Liolaemidae	LC	0.567345802	EN
Liolaemus_chaltin	Squamata	Liolaemidae	LC	2.32023732	EN
Liolaemus_crepuscularis	Squamata	Liolaemidae	LC	1.139580401	EN
Liolaemus_huacahuasicus	Squamata	Liolaemidae	LC	481.4885572	NT
Liolaemus_insolitus	Squamata	Liolaemidae	EN	37.66455953	EX
Liolaemus_laurenti	Squamata	Liolaemidae	LC	334.7314435	NT
Liolaemus_lorenzmuelleri	Squamata	Liolaemidae	EN	13.5230725	EX
Liolaemus_pachacutec	Squamata	Liolaemidae	LC	84.96136065	NT
Liolaemus_patriciaiturrae	Squamata	Liolaemidae	NT	153.7489356	VU
Liolaemus_poecilochromus	Squamata	Liolaemidae	LC	183.9090225	NT
Liolaemus_pseudoanomalus	Squamata	Liolaemidae	LC	78.27129371	NT
Liolaemus_riojanus	Squamata	Liolaemidae	LC	1.898470597	EN
Liolaemus_tregenzai	Squamata	Liolaemidae	VU	1.118120288	EX
Liolaemus_variegatus	Squamata	Liolaemidae	VU	9.733904292	EX
Liolaemus_xanthoviridis	Squamata	Liolaemidae	LC	3.499853775	EN
Liopeltis_frenata	Squamata	Colubridae	LC	2.642698279	EN
Liotyphlops_wilderi	Squamata	Anomalepididae	LC	639.3480664	LC
Lipinia_septentrionalis	Squamata	Scincidae	LC	291.3089424	NT
Lophocalotes_ludekingi	Squamata	Agamidae	LC	175.3243692	NT
Loxopholis_hexalepis	Squamata	Gymnophthalmidae	LC	102.8026958	NT
Loxopholis_snethlageae	Squamata	Gymnophthalmidae	LC	7.559730059	EN
Lycodon_bibonius	Squamata	Colubridae	LC	2.602077375	EN
Lycodon_chrysoprateros	Squamata	Colubridae	CR	0.435740529	EX
Lygodactylus_broadleyi	Squamata	Gekkonidae	LC	23.7158641	VU
Lygodactylus_klemmeri	Squamata	Gekkonidae	NT	18.89325161	EN
Lygodactylus_waterbergensis	Squamata	Gekkonidae	LC	110.4114842	NT
Lygophis_vanzolinii	Squamata	Colubridae	NT	217.185798	VU
Mabuya_montserratae	Squamata	Scincidae	CR	265.0229009	EX
Macrocalamus_lateralis	Squamata	Colubridae	LC	72.96831796	NT
Macrocalamus_tweediei	Squamata	Colubridae	LC	96.52279287	NT
Madascincus_nanus	Squamata	Scincidae	VU	8.434714123	EX
Magliophis_stahli	Squamata	Colubridae	LC	35.9714073	VU
Melanoseps_emmrichi	Squamata	Scincidae	EN	3.686691684	EX
Melanoseps_loveridgei	Squamata	Scincidae	LC	3.686691684	EN
Microgecko_latifi	Squamata	Gekkonidae	LC	891.1881479	LC
Microlophus_pacificus	Squamata	Tropiduridae	LC	2.75339164	EN
Micrurus_averyi	Squamata	Elapidae	LC	485.5718203	NT
Micrurus_bernadi	Squamata	Elapidae	LC	64.9895539	NT
Micrurus_mertensi	Squamata	Elapidae	LC	71.48716923	NT
Micrurus_peruvianus	Squamata	Elapidae	NT	959.4286599	NT
Micrurus_remotus	Squamata	Elapidae	LC	496.4813758	NT
Micrurus_ruatanus	Squamata	Elapidae	CR	1.97152896	EX
Micrurus_silviae	Squamata	Elapidae	VU	325.8945651	EN
Micrurus_spurrelli	Squamata	Elapidae	NT	36.03654111	EN
Mochlus_hinkeli	Squamata	Scincidae	LC	242.2680641	NT
Mochlus_somalicus	Squamata	Scincidae	LC	179.8208443	NT
Monopeltis_guentheri	Squamata	Amphisbaenidae	LC	0.905920619	EN
Monopeltis_rhodesiana	Squamata	Amphisbaenidae	LC	62.3098335	NT
Montivipera_albizona	Squamata	Viperidae	EN	25.53815721	EX
Mussurana_montana	Squamata	Colubridae	LC	74.82846717	NT
Nactus_sphaerodactylodes	Squamata	Gekkonidae	LC	170.9845549	NT
Naja_arabica	Squamata	Elapidae	LC	1533.044926	LC
Naja_senegalensis	Squamata	Elapidae	LC	2014.198782	LC
Namazonurus_namaquensis	Squamata	Cordylidae	LC	157.4337331	NT
Namazonurus_pustulatus	Squamata	Cordylidae	LC	1.216668876	EN
Nannoscincus_manautei	Squamata	Scincidae	CR	1.625044539	EX
Nessia_burtonii	Squamata	Scincidae	NT	60.7742614	VU
Ogmodon_vitianus	Squamata	Elapidae	EN	36.51274983	EX
Oligodon_barroni	Squamata	Colubridae	LC	47.86438229	VU
Oligodon_lacroixi	Squamata	Colubridae	VU	1197.916802	VU
Oligodon_planiceps	Squamata	Colubridae	LC	29.21088117	VU
Oligodon_woodmasoni	Squamata	Colubridae	NT	109.2038787	VU
Omoadiphas_aurula	Squamata	Colubridae	VU	14.00622394	CR
Omoadiphas_texiguatensis	Squamata	Colubridae	CR	12.74067946	EX
Ophiomorus_blanfordii	Squamata	Scincidae	LC	196.5016679	NT
Ophiomorus_persicus	Squamata	Scincidae	LC	163.0928305	NT
Ophisops_kutchensis	Squamata	Lacertidae	LC	288.7983619	NT
Orraya_occultus	Squamata	Carphodactylidae	VU	2354.020086	VU
Oxyrhopus_doliatus	Squamata	Colubridae	LC	98.34903405	NT
Pachydactylus_acuminatus	Squamata	Gekkonidae	LC	306.0529958	NT
Pachydactylus_amoenus	Squamata	Gekkonidae	LC	152.9044761	NT
Panolopus_marcanoi	Squamata	Diploglossidae	LC	0.004582082	EN
Panopa_croizati	Squamata	Scincidae	CR	22.18747754	EX
Paracontias_brocchii	Squamata	Scincidae	NT	13.87228158	EN
Paroedura_lohatsara	Squamata	Gekkonidae	CR	368.0696027	EX
Parvoscincus_beyeri	Squamata	Scincidae	NT	263.9915385	VU
Parvoscincus_sisoni	Squamata	Scincidae	VU	1.511780347	EX
Petrosaurus_slevini	Squamata	Phrynosomatidae	LC	2.958770177	EN
Phalotris_lativittatus	Squamata	Colubridae	NT	80.67908309	VU
Phalotris_sansebastiani	Squamata	Colubridae	LC	3.100862605	EN
Phelsuma_masohoala	Squamata	Gekkonidae	CR	39.40004033	EX
Phelsuma_rosagularis	Squamata	Gekkonidae	EN	10.30661346	EX
Phelsuma_seippi	Squamata	Gekkonidae	EN	49.0712656	EX
Phelsuma_serraticauda	Squamata	Gekkonidae	EN	314.2087673	CR
Philochortus_spinalis	Squamata	Lacertidae	LC	702.2913571	LC
Phrynocephalus_rossikowi	Squamata	Agamidae	EN	7.638876418	EX
Phyllodactylus_bugastrolepis	Squamata	Phyllodactylidae	LC	1.94155439	EN
Phymaturus_camilae	Squamata	Liolaemidae	LC	80.54279671	NT
Phymaturus_extrilidus	Squamata	Liolaemidae	LC	0.25299237	EN
Phymaturus_mallimaccii	Squamata	Liolaemidae	VU	49.72193701	CR
Platyceps_sinai	Squamata	Colubridae	NT	205.041337	VU
Platysaurus_ocellatus	Squamata	Cordylidae	LC	3.995962158	EN
Plestiodon_stimpsonii	Squamata	Scincidae	NT	5.558587941	CR
Plestiodon_tamdaoensis	Squamata	Scincidae	LC	14.81184462	VU
Pristidactylus_araucanus	Squamata	Leiosauridae	LC	198.5504218	NT
Pristidactylus_nigroiugulus	Squamata	Leiosauridae	LC	316.6687266	NT
Pristurus_abdelkuri	Squamata	Sphaerodactylidae	LC	68.26809454	NT
Pristurus_insignis	Squamata	Sphaerodactylidae	LC	64.35127858	NT
Proahaetulla_antiqua	Squamata	Colubridae	EN	23.18681296	EX
Procellosaurinus_erythrocercus	Squamata	Gymnophthalmidae	LC	183.2267965	NT
Protobothrops_himalayanus	Squamata	Viperidae	LC	102.5156062	NT
Psammodromus_microdactylus	Squamata	Lacertidae	EN	260.711779	CR
Pseudocalotes_brevipes	Squamata	Agamidae	LC	146.4342661	NT
Pseudoceramodactylus_khobarensis	Squamata	Gekkonidae	LC	9.258023301	EN
Pseudogekko_brevipes	Squamata	Gekkonidae	VU	131.2474947	EN
Pseudogekko_hungkag	Squamata	Gekkonidae	EN	114.1454961	CR
Pseudogekko_sumiklab	Squamata	Gekkonidae	EN	1.864522232	EX
Pseudohaje_nigra	Squamata	Elapidae	LC	1418.703407	LC
Pseudorabdion_albonuchalis	Squamata	Colubridae	LC	873.149135	LC
Pseudorabdion_montanum	Squamata	Colubridae	EN	294.0139876	CR
Rabdion_forsteni	Squamata	Colubridae	VU	563.7871835	VU
Ramphotyphlops_olivaceus	Squamata	Typhlopidae	LC	555.3200673	LC
Rhamnophis_batesii	Squamata	Colubridae	LC	368.0544666	NT
Rheosaurus_sulcarostrum	Squamata	Gymnophthalmidae	EN	260.4573494	CR
Rhinophis_dorsimaculatus	Squamata	Uropeltidae	EN	80.00117602	CR
Riolama_leucosticta	Squamata	Gymnophthalmidae	LC	32.66041184	VU
Ristella_rurkii	Squamata	Scincidae	NT	25.85595127	EN
Sarada_darwini	Squamata	Agamidae	LC	119.1784291	NT
Sceloporus_sugillatus	Squamata	Phrynosomatidae	LC	12.34407504	VU
Scincella_boettgeri	Squamata	Scincidae	LC	1.177333881	EN
Sepsina_bayonii	Squamata	Scincidae	LC	54.77964224	NT
Sepsina_tetradactyla	Squamata	Scincidae	LC	8.567155309	EN
Sepsophis_punctatus	Squamata	Scincidae	LC	432.5771897	NT
Shinisaurus_crocodilurus	Squamata	Shinisauridae	EN	10654.22724	EN
Sibon_manzanaresi	Squamata	Colubridae	NT	37.12937666	EN
Siderolamprus_scansorius	Squamata	Diploglossidae	EN	58.76578992	CR
Simiscincus_aurantiacus	Squamata	Scincidae	VU	31.35892798	CR
Siphlophis_ayauma	Squamata	Colubridae	LC	10.56541057	VU
Sonora_savagei	Squamata	Colubridae	LC	0.057723079	EN
Spalerosophis_atriceps	Squamata	Colubridae	LC	193.9168251	NT
Sphaerodactylus_ariasae	Squamata	Sphaerodactylidae	LC	9.559589962	EN
Sphaerodactylus_beattyi	Squamata	Sphaerodactylidae	EN	1475.905329	EN
Sphaerodactylus_ladae	Squamata	Sphaerodactylidae	EN	1.312749477	EX
Sphaerodactylus_levinsi	Squamata	Sphaerodactylidae	LC	0.83150843	EN
Sphaerodactylus_parthenopion	Squamata	Sphaerodactylidae	EN	1.537281758	EX
Sphaerodactylus_perissodactylius	Squamata	Sphaerodactylidae	EN	1.328866639	EX
Sphaerodactylus_pimienta	Squamata	Sphaerodactylidae	EN	105.4771211	CR
Sphaerodactylus_siboney	Squamata	Sphaerodactylidae	LC	982.7920654	LC
Sphenomorphus_cryptotis	Squamata	Scincidae	LC	463.4373854	NT
Sphenomorphus_kinabaluensis	Squamata	Scincidae	LC	48.02619551	VU
Sphenomorphus_latifasciatus	Squamata	Scincidae	LC	5.556151097	EN
Sphenomorphus_lineopunctulatus	Squamata	Scincidae	LC	117.8182374	NT
Sphenomorphus_loriae	Squamata	Scincidae	LC	147.0421494	NT
Sphenomorphus_modiglianii	Squamata	Scincidae	EN	132.067105	CR
Sphenomorphus_sarasinorum	Squamata	Scincidae	EN	0.22568425	EX
Sphenomorphus_stellatus	Squamata	Scincidae	LC	2449.84123	LC
Sphenomorphus_tersus	Squamata	Scincidae	LC	49.39483457	VU
Sphenomorphus_tritaeniatus	Squamata	Scincidae	NT	187.5888274	VU
Stegonotus_iridis	Squamata	Colubridae	LC	33.09250856	VU
Stenocercus_azureus	Squamata	Tropiduridae	LC	167.4811688	NT
Stenocercus_limitaris	Squamata	Tropiduridae	VU	114.6432506	EN
Stenocercus_pectinatus	Squamata	Tropiduridae	LC	413.0134184	NT
Stenocercus_sinesaccus	Squamata	Tropiduridae	LC	662.3129353	LC
Takydromus_toyamai	Squamata	Lacertidae	EN	6.738808655	EX
Tantilla_flavilineata	Squamata	Colubridae	EN	125.4393223	CR
Tantilla_insulamontana	Squamata	Colubridae	CR	16.6424387	EX
Tantilla_psittaca	Squamata	Colubridae	VU	42.44376428	CR
Tantilla_taeniata	Squamata	Colubridae	LC	272.1952235	NT
Tarentola_maioensis	Squamata	Phyllodactylidae	LC	123.6581244	NT
Telescopus_nigriceps	Squamata	Colubridae	LC	1203.012302	LC
Tenuidactylus_bogdanovi	Squamata	Gekkonidae	LC	58.99442804	NT
Tenuidactylus_voraginosus	Squamata	Gekkonidae	LC	398.7208601	NT
Thamnodynastes_duida	Squamata	Colubridae	LC	0.338657518	EN
Thamnodynastes_rutilus	Squamata	Colubridae	LC	1074.766813	LC
Thermophis_baileyi	Squamata	Colubridae	NT	135.0935293	VU
Thrasops_schmidti	Squamata	Colubridae	EN	13.66857665	EX
Trachylepis_albotaeniata	Squamata	Scincidae	LC	37.87756252	VU
Trachylepis_bensonii	Squamata	Scincidae	LC	3185.719373	LC
Trachylepis_brauni	Squamata	Scincidae	NT	2.184991853	CR
Trachylepis_mekuana	Squamata	Scincidae	EN	3.959795157	EX
Trachylepis_wrightii	Squamata	Scincidae	VU	3.581114188	EX
Trimeresurus_mutabilis	Squamata	Viperidae	EN	3.143692621	EX
Trimerodytes_praemaxillaris	Squamata	Colubridae	LC	361.2011024	NT
Tropidonophis_mcdowelli	Squamata	Colubridae	LC	557.3770129	LC
Tropidonophis_montanus	Squamata	Colubridae	LC	70.78621774	NT
Tropidophorus_assamensis	Squamata	Scincidae	VU	4.460127228	EX
Tropidophorus_microlepis	Squamata	Scincidae	LC	290.5937057	NT
Tropidosaura_cottrelli	Squamata	Lacertidae	LC	74.3293124	NT
Tropidurus_psammonastes	Squamata	Tropiduridae	EN	10.7119918	EX
Tukutuku_rakiurae	Squamata	Diplodactylidae	EN	45.70917764	EX
Tupinambis_longilineus	Squamata	Teiidae	LC	149.7164926	NT
Tympanocryptis_diabolicus	Squamata	Agamidae	LC	14.25396242	VU
Typhlops_gonavensis	Squamata	Typhlopidae	EN	92.35048376	CR
Typhlops_proancylops	Squamata	Typhlopidae	EN	37.7025609	EX
Typhlops_schwartzi	Squamata	Typhlopidae	NT	90.06674181	VU
Tytthoscincus_aesculeticola	Squamata	Scincidae	LC	17.40036885	VU
Uropeltis_madurensis	Squamata	Uropeltidae	EN	27.39357053	EX
Uropeltis_pulneyensis	Squamata	Uropeltidae	LC	20.38753652	VU
Uropeltis_rubromaculata	Squamata	Uropeltidae	LC	20.29380983	VU
Uta_nolascensis	Squamata	Phrynosomatidae	LC	0.588235186	EN
Varanus_olivaceus	Squamata	Varanidae	VU	302.8477598	EN
Vipera_orlovi	Squamata	Viperidae	CR	24.68529983	EX
Wallophis_brachyura	Squamata	Colubridae	LC	504.7486137	LC
Xenelaphis_ellipsifer	Squamata	Colubridae	LC	1490.919604	LC
Xenocalamus_michelli	Squamata	Atractaspididae	LC	87.45969121	NT
Xenopholis_werdingorum	Squamata	Colubridae	LC	128.187526	NT
Yanomamia_guianensis	Squamata	Gymnophthalmidae	LC	88.29328486	NT
