# Supplementary material for: Assessing Reptile Conservation Status under Global Climate Change
Source: Biology (Basel). 2024 Jun 13;13(6):436. doi: 10.3390/biology13060436 (PMC11200438; doi:10.3390/biology13060436)
Supplement: Supplementary file 1 [file biology-13-00436-s001.zip › Table S4 Species with one occurrence point.csv]

Species	Order	Family	endangered.category	change_endangered.category
Abronia_frosti	Squamata	Anguidae	CR	EX
Acanthocercus_guentherpetersi	Squamata	Agamidae	LC	EN
Acanthodactylus_arabicus	Squamata	Lacertidae	LC	EN
Acanthodactylus_harranensis	Squamata	Lacertidae	CR	EX
Acanthodactylus_montanus	Squamata	Lacertidae	EN	EX
Acanthodactylus_spinicauda	Squamata	Lacertidae	CR	EX
Acanthodactylus_tilburyi	Squamata	Lacertidae	LC	EN
Acanthodactylus_tristrami	Squamata	Lacertidae	LC	EN
Acontias_aurantiacus	Squamata	Scincidae	LC	EN
Acontias_bicolor	Squamata	Scincidae	LC	EN
Acontias_jappi	Squamata	Scincidae	LC	EN
Acontias_namaquensis	Squamata	Scincidae	LC	EN
Acontias_parietalis	Squamata	Scincidae	LC	EN
Afroedura_gorongosa	Squamata	Gekkonidae	LC	EN
Afroedura_haackei	Squamata	Gekkonidae	LC	EN
Afroedura_maripi	Squamata	Gekkonidae	LC	EN
Afroedura_tembulica	Squamata	Gekkonidae	LC	EN
Afrotyphlops_liberiensis	Squamata	Typhlopidae	LC	EN
Agama_turuensis	Squamata	Agamidae	LC	EN
Agamodon_anguliceps	Squamata	Trogonophidae	LC	EN
Ailuronyx_tachyscopaeus	Squamata	Gekkonidae	NT	CR
Alopoglossus_eurylepis	Squamata	Alopoglossidae	NT	CR
Alopoglossus_lehmanni	Squamata	Alopoglossidae	CR	EX
Alpinoscincus_alpinus	Squamata	Scincidae	LC	EN
Alsophylax_laevis	Squamata	Gekkonidae	CR	EX
Alsophylax_loricatus	Squamata	Gekkonidae	VU	EX
Alsophylax_tadjikiensis	Squamata	Gekkonidae	CR	EX
Altiphylax_levitoni	Squamata	Gekkonidae	LC	EN
Altiphylax_stoliczkai	Squamata	Gekkonidae	LC	EN
Ameiva_aggerecusans	Squamata	Teiidae	NT	CR
Ameiva_nodam	Squamata	Teiidae	NT	CR
Ameiva_parecis	Squamata	Teiidae	VU	EX
Ameivula_pyrrhogularis	Squamata	Teiidae	LC	EN
Amphisbaena_bakeri	Squamata	Amphisbaenidae	LC	EN
Amphisbaena_brasiliana	Squamata	Amphisbaenidae	LC	EN
Amphisbaena_carli	Squamata	Amphisbaenidae	LC	EN
Amphisbaena_carvalhoi	Squamata	Amphisbaenidae	EN	EX
Amphisbaena_caudalis	Squamata	Amphisbaenidae	EN	EX
Amphisbaena_cuiabana	Squamata	Amphisbaenidae	LC	EN
Amphisbaena_ibijara	Squamata	Amphisbaenidae	LC	EN
Amphisbaena_pericensis	Squamata	Amphisbaenidae	LC	EN
Anadia_vittata	Squamata	Gymnophthalmidae	LC	EN
Ancylodactylus_barbouri	Squamata	Gekkonidae	LC	EN
Andinosaura_crypta	Squamata	Gymnophthalmidae	EN	EX
Andinosaura_vespertina	Squamata	Gymnophthalmidae	VU	EX
Anilios_aspina	Squamata	Typhlopidae	LC	EN
Antillotyphlops_geotomus	Squamata	Typhlopidae	NT	CR
Antillotyphlops_monastus	Squamata	Typhlopidae	NT	CR
Aparallactus_niger	Squamata	Atractaspididae	LC	EN
Apostolepis_intermedia	Squamata	Colubridae	LC	EN
Apostolepis_nelsonjorgei	Squamata	Colubridae	LC	EN
Apostolepis_nigroterminata	Squamata	Colubridae	LC	EN
Apostolepis_phillipsae	Squamata	Colubridae	VU	EX
Apostolepis_polylepis	Squamata	Colubridae	LC	EN
Apostolepis_vittata	Squamata	Colubridae	VU	EX
Archelaphe_bella	Squamata	Colubridae	LC	EN
Aristelliger_hechti	Squamata	Sphaerodactylidae	VU	EX
Arthrosaura_synaptolepis	Squamata	Gymnophthalmidae	LC	EN
Arthrosaura_tyleri	Squamata	Gymnophthalmidae	LC	EN
Asaccus_nasrullahi	Squamata	Phyllodactylidae	LC	EN
Aspidoscelis_carmenensis	Squamata	Teiidae	LC	EN
Aspidoscelis_pictus	Squamata	Teiidae	LC	EN
Atractaspis_andersonii	Squamata	Atractaspididae	LC	EN
Atractus_gaigeae	Squamata	Colubridae	LC	EN
Atractus_gigas	Squamata	Colubridae	NT	CR
Atractus_guentheri	Squamata	Colubridae	NT	CR
Atractus_lancinii	Squamata	Colubridae	LC	EN
Atractus_nicefori	Squamata	Colubridae	VU	EX
Austroablepharus_barrylyoni	Squamata	Scincidae	CR	EX
Bachia_alleni	Squamata	Gymnophthalmidae	NT	CR
Bachia_huallagana	Squamata	Gymnophthalmidae	LC	EN
Bachia_talpa	Squamata	Gymnophthalmidae	LC	EN
Bauerius_ansorgii	Squamata	Gekkonidae	LC	EN
Bavayia_crassicollis	Squamata	Diplodactylidae	VU	EX
Bavayia_goroensis	Squamata	Diplodactylidae	EN	EX
Bitis_heraldica	Squamata	Viperidae	VU	EX
Bitis_inornata	Squamata	Viperidae	LC	EN
Boa_orophias	Squamata	Boidae	EN	EX
Bothrops_sanctaecrucis	Squamata	Viperidae	LC	EN
Brachylophus_vitiensis	Squamata	Iguanidae	CR	EX
Bungarus_andamanensis	Squamata	Elapidae	NT	CR
Bungarus_sindanus	Squamata	Elapidae	LC	EN
Bungarus_slowinskii	Squamata	Elapidae	VU	EX
Caaeteboia_amarali	Squamata	Colubridae	LC	EN
Cadea_blanoides	Squamata	Cadeidae	LC	EN
Caesoris_novaecaledoniae	Squamata	Scincidae	LC	EN
Calamaria_bicolor	Squamata	Colubridae	LC	EN
Calamaria_borneensis	Squamata	Colubridae	LC	EN
Calamaria_ceramensis	Squamata	Colubridae	LC	EN
Calamaria_hilleniusi	Squamata	Colubridae	LC	EN
Calamaria_leucogaster	Squamata	Colubridae	LC	EN
Calamaria_suluensis	Squamata	Colubridae	LC	EN
Calamaria_sumatrana	Squamata	Colubridae	LC	EN
Calliophis_haematoetron	Squamata	Elapidae	EN	EX
Calyptommatus_nicterus	Squamata	Gymnophthalmidae	EN	EX
Carinascincus_palfreymani	Squamata	Scincidae	VU	EX
Carlia_leucotaenia	Squamata	Scincidae	LC	EN
Carlia_wundalthini	Squamata	Scincidae	VU	EX
Celestus_fowleri	Squamata	Diploglossidae	VU	EX
Celestus_hewardi	Squamata	Diploglossidae	EN	EX
Celestus_macrotus	Squamata	Diploglossidae	EN	EX
Celestus_occiduus	Squamata	Diploglossidae	CR	EX
Chalcides_colosii	Squamata	Scincidae	LC	EN
Chalcides_pulchellus	Squamata	Scincidae	LC	EN
Chalcides_ragazzii	Squamata	Scincidae	LC	EN
Chalcides_thierryi	Squamata	Scincidae	LC	EN
Chalcidoseps_thwaitesi	Squamata	Scincidae	EN	EX
Chapinophis_xanthocheilus	Squamata	Colubridae	EN	EX
Chilabothrus_granti	Squamata	Boidae	EN	EX
Chilorhinophis_gerardi	Squamata	Atractaspididae	LC	EN
Chironius_challenger	Squamata	Colubridae	LC	EN
Clelia_langeri	Squamata	Colubridae	LC	EN
Cnemaspis_alwisi	Squamata	Gekkonidae	EN	EX
Cnemaspis_anslemi	Squamata	Gekkonidae	VU	EX
Cnemaspis_assamensis	Squamata	Gekkonidae	VU	EX
Cnemaspis_boulengeri	Squamata	Gekkonidae	NT	CR
Cnemaspis_gotaimbarai	Squamata	Gekkonidae	CR	EX
Cnemaspis_latha	Squamata	Gekkonidae	CR	EX
Cnemaspis_limi	Squamata	Gekkonidae	LC	EN
Cnemaspis_lineogularis	Squamata	Gekkonidae	LC	EN
Cnemaspis_mcguirei	Squamata	Gekkonidae	LC	EN
Cnemaspis_menikay	Squamata	Gekkonidae	CR	EX
Cnemaspis_nairi	Squamata	Gekkonidae	NT	CR
Cnemaspis_narathiwatensis	Squamata	Gekkonidae	LC	EN
Cnemaspis_nilgala	Squamata	Gekkonidae	CR	EX
Cnemaspis_ornata	Squamata	Gekkonidae	NT	CR
Cnemaspis_paripari	Squamata	Gekkonidae	CR	EX
Cnemaspis_phangngaensis	Squamata	Gekkonidae	LC	EN
Cnemaspis_phillipsi	Squamata	Gekkonidae	CR	EX
Cnemaspis_rajakarunai	Squamata	Gekkonidae	CR	EX
Cnemaspis_retigalensis	Squamata	Gekkonidae	CR	EX
Cnemaspis_thachanaensis	Squamata	Gekkonidae	NT	CR
Cnemaspis_thackerayi	Squamata	Gekkonidae	CR	EX
Cnemaspis_whittenorum	Squamata	Gekkonidae	LC	EN
Cnemidophorus_leucopsammus	Squamata	Teiidae	LC	EN
Cnemidophorus_rostralis	Squamata	Teiidae	NT	CR
Coleonyx_gypsicolus	Squamata	Eublepharidae	LC	EN
Comptus_maculatus	Squamata	Diploglossidae	EN	EX
Cordylus_imkeae	Squamata	Cordylidae	LC	EN
Cordylus_marunguensis	Squamata	Cordylidae	EN	EX
Correlophus_belepensis	Squamata	Diplodactylidae	CR	EX
Craspedocephalus_andalasensis	Squamata	Viperidae	LC	EN
Craspedocephalus_borneensis	Squamata	Viperidae	LC	EN
Craspedocephalus_strigatus	Squamata	Viperidae	LC	EN
Crotaphopeltis_barotseensis	Squamata	Colubridae	LC	EN
Cryptoblepharus_furvus	Squamata	Scincidae	LC	EN
Cryptoblepharus_schlegelianus	Squamata	Scincidae	LC	EN
Ctenophorus_graafi	Squamata	Agamidae	LC	EN
Ctenosaura_conspicuosa	Squamata	Iguanidae	VU	EX
Ctenotus_lancelini	Squamata	Scincidae	CR	EX
Cynisca_bifrontalis	Squamata	Amphisbaenidae	LC	EN
Cynisca_feae	Squamata	Amphisbaenidae	LC	EN
Cyrtodactylus_biordinis	Squamata	Gekkonidae	LC	EN
Cyrtodactylus_boreoclivus	Squamata	Gekkonidae	LC	EN
Cyrtodactylus_bugiamapensis	Squamata	Gekkonidae	LC	EN
Cyrtodactylus_celatus	Squamata	Gekkonidae	CR	EX
Cyrtodactylus_chanhomeae	Squamata	Gekkonidae	CR	EX
Cyrtodactylus_chrysopylos	Squamata	Gekkonidae	VU	EX
Cyrtodactylus_condorensis	Squamata	Gekkonidae	LC	EN
Cyrtodactylus_gialaiensis	Squamata	Gekkonidae	CR	EX
Cyrtodactylus_gordongekkoi	Squamata	Gekkonidae	CR	EX
Cyrtodactylus_grismeri	Squamata	Gekkonidae	VU	EX
Cyrtodactylus_hikidai	Squamata	Gekkonidae	LC	EN
Cyrtodactylus_hinnamnoensis	Squamata	Gekkonidae	LC	EN
Cyrtodactylus_huongsonensis	Squamata	Gekkonidae	VU	EX
Cyrtodactylus_inthanon	Squamata	Gekkonidae	LC	EN
Cyrtodactylus_jeyporensis	Squamata	Gekkonidae	EN	EX
Cyrtodactylus_kingsadai	Squamata	Gekkonidae	LC	EN
Cyrtodactylus_montanus	Squamata	Gekkonidae	CR	EX
Cyrtodactylus_multiporus	Squamata	Gekkonidae	LC	EN
Cyrtodactylus_otai	Squamata	Gekkonidae	EN	EX
Cyrtodactylus_puhuensis	Squamata	Gekkonidae	LC	EN
Cyrtodactylus_ranongensis	Squamata	Gekkonidae	LC	EN
Cyrtodactylus_sommerladi	Squamata	Gekkonidae	LC	EN
Cyrtodactylus_takouensis	Squamata	Gekkonidae	CR	EX
Cyrtodactylus_tigroides	Squamata	Gekkonidae	LC	EN
Cyrtodactylus_tiomanensis	Squamata	Gekkonidae	NT	CR
Cyrtodactylus_ziegleri	Squamata	Gekkonidae	LC	EN
Cyrtodactylus_zugi	Squamata	Gekkonidae	LC	EN
Cyrtopodion_kachhense	Squamata	Gekkonidae	LC	EN
Cyrtopodion_kirmanense	Squamata	Gekkonidae	LC	EN
Cyrtopodion_montiumsalsorum	Squamata	Gekkonidae	LC	EN
Cyrtopodion_rohtasfortai	Squamata	Gekkonidae	LC	EN
Cyrtopodion_sistanense	Squamata	Gekkonidae	LC	EN
Dalophia_longicauda	Squamata	Amphisbaenidae	LC	EN
Darevskia_alpina	Squamata	Lacertidae	VU	EX
Darevskia_kopetdaghica	Squamata	Lacertidae	EN	EX
Dasia_haliana	Squamata	Scincidae	VU	EX
Dendrelaphis_keiensis	Squamata	Colubridae	LC	EN
Dendrelaphis_lorentzii	Squamata	Colubridae	LC	EN
Dendrelaphis_terrificus	Squamata	Colubridae	LC	EN
Dibamus_bogadeki	Squamata	Dibamidae	EN	EX
Dibamus_nicobaricum	Squamata	Dibamidae	EN	EX
Dierogekko_inexpectatus	Squamata	Diplodactylidae	CR	EX
Diploderma_vela	Squamata	Agamidae	LC	EN
Dipsadoboa_montisilva	Squamata	Colubridae	NT	CR
Dipsas_pakaraima	Squamata	Colubridae	LC	EN
Dipsas_viguieri	Squamata	Colubridae	LC	EN
Dopasia_ludovici	Squamata	Anguidae	LC	EN
Echinanthera_cephalomaculata	Squamata	Colubridae	CR	EX
Echinosaura_brachycephala	Squamata	Gymnophthalmidae	EN	EX
Echinosaura_orcesi	Squamata	Gymnophthalmidae	NT	CR
Echis_borkini	Squamata	Viperidae	LC	EN
Eirenis_barani	Squamata	Colubridae	LC	EN
Eirenis_eiselti	Squamata	Colubridae	LC	EN
Eirenis_medus	Squamata	Colubridae	LC	EN
Elapsoidea_guentherii	Squamata	Elapidae	LC	EN
Emoia_isolata	Squamata	Scincidae	LC	EN
Emoia_mokosariniveikau	Squamata	Scincidae	EN	EX
Emoia_slevini	Squamata	Scincidae	CR	EX
Emoia_sorex	Squamata	Scincidae	LC	EN
Eremias_andersoni	Squamata	Lacertidae	LC	EN
Eremias_aria	Squamata	Lacertidae	LC	EN
Eremias_lalezharica	Squamata	Lacertidae	LC	EN
Eremias_regeli	Squamata	Lacertidae	LC	EN
Eremias_suphani	Squamata	Lacertidae	LC	EN
Eremiascincus_butlerorum	Squamata	Scincidae	EN	EX
Eristicophis_macmahoni	Squamata	Viperidae	LC	EN
Erythrolamprus_atraventer	Squamata	Colubridae	LC	EN
Erythrolamprus_mossoroensis	Squamata	Colubridae	LC	EN
Erythrolamprus_williamsi	Squamata	Colubridae	NT	CR
Eryx_elegans	Squamata	Boidae	LC	EN
Euprepiophis_perlaceus	Squamata	Colubridae	EN	EX
Euspondylus_acutirostris	Squamata	Gymnophthalmidae	LC	EN
Euspondylus_caideni	Squamata	Gymnophthalmidae	LC	EN
Eutropis_ashwamedhi	Squamata	Scincidae	EN	EX
Eutropis_nagarjuni	Squamata	Scincidae	NT	CR
Fowlea_sanctijohannis	Squamata	Colubridae	LC	EN
Fowlea_schnurrenbergeri	Squamata	Colubridae	LC	EN
Gallotia_bravoana	Squamata	Lacertidae	CR	EX
Gekko_adleri	Squamata	Gekkonidae	LC	EN
Gekko_badenii	Squamata	Gekkonidae	EN	EX
Gekko_boehmei	Squamata	Gekkonidae	VU	EX
Gekko_ernstkelleri	Squamata	Gekkonidae	VU	EX
Gekko_lauhachindai	Squamata	Gekkonidae	CR	EX
Gekko_scientiadventura	Squamata	Gekkonidae	LC	EN
Gekko_shibatai	Squamata	Gekkonidae	VU	EX
Gekko_siamensis	Squamata	Gekkonidae	LC	EN
Gekko_takouensis	Squamata	Gekkonidae	VU	EX
Gekko_vertebralis	Squamata	Gekkonidae	LC	EN
Geomyersia_glabra	Squamata	Scincidae	NT	CR
Glaphyromorphus_othelarrni	Squamata	Scincidae	LC	EN
Glaucomastix_venetacauda	Squamata	Teiidae	LC	EN
Gonatodes_falconensis	Squamata	Sphaerodactylidae	LC	EN
Gonatodes_rozei	Squamata	Sphaerodactylidae	LC	EN
Gonatodes_taniae	Squamata	Sphaerodactylidae	LC	EN
Gonatodes_timidus	Squamata	Sphaerodactylidae	LC	EN
Goniurosaurus_catbaensis	Squamata	Eublepharidae	EN	EX
Gonocephalus_abbotti	Squamata	Agamidae	LC	EN
Gonocephalus_lacunosus	Squamata	Agamidae	LC	EN
Gymnodactylus_guttulatus	Squamata	Phyllodactylidae	LC	EN
Gymnophthalmus_vanzoi	Squamata	Gymnophthalmidae	LC	EN
Haemodracon_trachyrhinus	Squamata	Phyllodactylidae	LC	EN
Hebius_clerki	Squamata	Colubridae	LC	EN
Hebius_popei	Squamata	Colubridae	LC	EN
Hebius_taronensis	Squamata	Colubridae	NT	CR
Helicops_gomesi	Squamata	Colubridae	LC	EN
Helicops_petersi	Squamata	Colubridae	NT	CR
Heloderma_alvarezi	Squamata	Helodermatidae	VU	EX
Hemicordylus_nebulosus	Squamata	Cordylidae	VU	EX
Hemidactylus_chipkali	Squamata	Gekkonidae	LC	EN
Hemidactylus_dracaenacolus	Squamata	Gekkonidae	CR	EX
Hemidactylus_foudaii	Squamata	Gekkonidae	LC	EN
Hemidactylus_inintellectus	Squamata	Gekkonidae	LC	EN
Hemidactylus_laticaudatus	Squamata	Gekkonidae	LC	EN
Hemidactylus_tropidolepis	Squamata	Gekkonidae	LC	EN
Hemiphyllodactylus_arakuensis	Squamata	Gekkonidae	NT	CR
Hemiphyllodactylus_harterti	Squamata	Gekkonidae	NT	CR
Heteronotia_atra	Squamata	Gekkonidae	LC	EN
Homonota_andicola	Squamata	Phyllodactylidae	LC	EN
Homonota_williamsii	Squamata	Phyllodactylidae	LC	EN
Hydrophis_gracilis	Squamata	Elapidae	LC	EN
Hydrophis_lamberti	Squamata	Elapidae	LC	EN
Hydrophis_viperinus	Squamata	Elapidae	LC	EN
Hypsilurus_capreolatus	Squamata	Agamidae	LC	EN
Hypsilurus_geelvinkianus	Squamata	Agamidae	LC	EN
Hypsilurus_schoedei	Squamata	Agamidae	LC	EN
Ialtris_parishi	Squamata	Colubridae	CR	EX
Indotyphlops_pammeces	Squamata	Typhlopidae	LC	EN
Isopachys_gyldenstolpei	Squamata	Scincidae	LC	EN
Lacertaspis_lepesmei	Squamata	Scincidae	CR	EX
Lanthanotus_borneensis	Squamata	Lanthanotidae	EN	EX
Larutia_miodactyla	Squamata	Scincidae	VU	EX
Larutia_penangensis	Squamata	Scincidae	CR	EX
Latastia_boscai	Squamata	Lacertidae	LC	EN
Latastia_caeruleopunctata	Squamata	Lacertidae	LC	EN
Laticauda_guineai	Squamata	Elapidae	NT	CR
Laudakia_pakistanica	Squamata	Agamidae	LC	EN
Leiocephalus_greenwayi	Squamata	Leiocephalidae	VU	EX
Leiocephalus_varius	Squamata	Leiocephalidae	EN	EX
Leiolepis_ngovantrii	Squamata	Agamidae	VU	EX
Lepidoblepharis_hoogmoedi	Squamata	Sphaerodactylidae	LC	EN
Lepidodactylus_yami	Squamata	Gekkonidae	NT	CR
Leposoma_baturitensis	Squamata	Gymnophthalmidae	EN	EX
Leptodeira_bakeri	Squamata	Colubridae	LC	EN
Leptophis_liocercus	Squamata	Colubridae	LC	EN
Leptosiaphos_aloysiisabaudiae	Squamata	Scincidae	LC	EN
Leptosiaphos_amieti	Squamata	Scincidae	VU	EX
Leptosiaphos_meleagris	Squamata	Scincidae	VU	EX
Lerista_haroldi	Squamata	Scincidae	EN	EX
Lerista_nevinae	Squamata	Scincidae	CR	EX
Letheobia_gracilis	Squamata	Typhlopidae	LC	EN
Letheobia_lumbriciformis	Squamata	Typhlopidae	LC	EN
Letheobia_praeocularis	Squamata	Typhlopidae	LC	EN
Letheobia_uluguruensis	Squamata	Typhlopidae	EN	EX
Liolaemus_acostai	Squamata	Liolaemidae	LC	EN
Liolaemus_albiceps	Squamata	Liolaemidae	LC	EN
Liolaemus_antumalguen	Squamata	Liolaemidae	LC	EN
Liolaemus_azarai	Squamata	Liolaemidae	CR	EX
Liolaemus_calchaqui	Squamata	Liolaemidae	LC	EN
Liolaemus_canqueli	Squamata	Liolaemidae	LC	EN
Liolaemus_chavin	Squamata	Liolaemidae	NT	CR
Liolaemus_diaguita	Squamata	Liolaemidae	LC	EN
Liolaemus_donosobarrosi	Squamata	Liolaemidae	LC	EN
Liolaemus_dumerili	Squamata	Liolaemidae	LC	EN
Liolaemus_espinozai	Squamata	Liolaemidae	LC	EN
Liolaemus_fittkaui	Squamata	Liolaemidae	VU	EX
Liolaemus_frassinettii	Squamata	Liolaemidae	VU	EX
Liolaemus_hajeki	Squamata	Liolaemidae	LC	EN
Liolaemus_kolengh	Squamata	Liolaemidae	LC	EN
Liolaemus_morenoi	Squamata	Liolaemidae	VU	EX
Liolaemus_multicolor	Squamata	Liolaemidae	LC	EN
Liolaemus_pantherinus	Squamata	Liolaemidae	LC	EN
Liolaemus_robertmertensi	Squamata	Liolaemidae	LC	EN
Liolaemus_robertoi	Squamata	Liolaemidae	EN	EX
Liolaemus_sanjuanensis	Squamata	Liolaemidae	LC	EN
Liolaemus_scrocchii	Squamata	Liolaemidae	LC	EN
Liolaemus_sitesi	Squamata	Liolaemidae	LC	EN
Liolaemus_tandiliensis	Squamata	Liolaemidae	VU	EX
Liolaemus_tromen	Squamata	Liolaemidae	LC	EN
Liopeltis_philippina	Squamata	Colubridae	LC	EN
Liopeltis_stoliczkae	Squamata	Colubridae	LC	EN
Lipinia_relicta	Squamata	Scincidae	LC	EN
Lipinia_subvittata	Squamata	Scincidae	NT	CR
Lycodon_deccanensis	Squamata	Colubridae	LC	EN
Lycodon_flavomaculatus	Squamata	Colubridae	LC	EN
Lycodon_gammiei	Squamata	Colubridae	NT	CR
Lycodon_paucifasciatus	Squamata	Colubridae	VU	EX
Lycodon_stormi	Squamata	Colubridae	VU	EX
Lycognathophis_seychellensis	Squamata	Colubridae	EN	EX
Lygodactylus_bernardi	Squamata	Gekkonidae	LC	EN
Lygodactylus_blanci	Squamata	Gekkonidae	VU	EX
Lygodactylus_bonsi	Squamata	Gekkonidae	LC	EN
Lygodactylus_fischeri	Squamata	Gekkonidae	LC	EN
Lygodactylus_incognitus	Squamata	Gekkonidae	LC	EN
Lygodactylus_kimhowelli	Squamata	Gekkonidae	LC	EN
Lygodactylus_methueni	Squamata	Gekkonidae	EN	EX
Lygodactylus_ornatus	Squamata	Gekkonidae	EN	EX
Lygosoma_angeli	Squamata	Scincidae	LC	EN
Lygosoma_koratense	Squamata	Scincidae	LC	EN
Lygosoma_tabonorum	Squamata	Scincidae	LC	EN
Macrocalamus_gentingensis	Squamata	Colubridae	LC	EN
Macrocalamus_schulzi	Squamata	Colubridae	LC	EN
Madascincus_polleni	Squamata	Scincidae	LC	EN
Malayotyphlops_ruber	Squamata	Typhlopidae	LC	EN
Maracaiba_meridensis	Squamata	Scincidae	LC	EN
Maracaiba_zuliae	Squamata	Scincidae	LC	EN
Marisora_aurulae	Squamata	Scincidae	VU	EX
Marmorosphax_boulinda	Squamata	Scincidae	VU	EX
Masticophis_slevini	Squamata	Colubridae	LC	EN
Mastigodryas_amarali	Squamata	Colubridae	VU	EX
Mastigodryas_bruesi	Squamata	Colubridae	LC	EN
Meizodon_plumbiceps	Squamata	Colubridae	LC	EN
Melanophidium_bilineatum	Squamata	Uropeltidae	VU	EX
Melanophidium_punctatum	Squamata	Uropeltidae	VU	EX
Melanoseps_pygmaeus	Squamata	Scincidae	LC	EN
Mesobaena_huebneri	Squamata	Amphisbaenidae	LC	EN
Mesobaena_rhachicephala	Squamata	Amphisbaenidae	LC	EN
Microauris_aurantolabium	Squamata	Agamidae	EN	EX
Micrurus_albicinctus	Squamata	Elapidae	LC	EN
Micrurus_diana	Squamata	Elapidae	LC	EN
Micrurus_nattereri	Squamata	Elapidae	LC	EN
Micrurus_potyguara	Squamata	Elapidae	NT	CR
Micrurus_putumayensis	Squamata	Elapidae	LC	EN
Mochlus_productus	Squamata	Scincidae	LC	EN
Mochlus_tanae	Squamata	Scincidae	LC	EN
Mokopirirakau_cryptozoicus	Squamata	Diplodactylidae	EN	EX
Monopeltis_schoutedeni	Squamata	Amphisbaenidae	LC	EN
Mopanveldophis_zebrinus	Squamata	Colubridae	LC	EN
Naja_katiensis	Squamata	Elapidae	LC	EN
Namazonurus_campbelli	Squamata	Cordylidae	LC	EN
Nannoscincus_exos	Squamata	Scincidae	CR	EX
Nannoscincus_rankini	Squamata	Scincidae	CR	EX
Nessia_bipes	Squamata	Scincidae	EN	EX
Nessia_gansi	Squamata	Scincidae	NT	CR
Neusticurus_racenisi	Squamata	Gymnophthalmidae	LC	EN
Ninia_celata	Squamata	Colubridae	NT	CR
Nothobachia_ablephara	Squamata	Gymnophthalmidae	LC	EN
Oedura_lineata	Squamata	Diplodactylidae	CR	EX
Oligodon_annulifer	Squamata	Colubridae	LC	EN
Oligodon_brevicauda	Squamata	Colubridae	VU	EX
Oligodon_erythrogaster	Squamata	Colubridae	NT	CR
Oligodon_forbesi	Squamata	Colubridae	NT	CR
Oligodon_juglandifer	Squamata	Colubridae	VU	EX
Oligodon_meyerinkii	Squamata	Colubridae	EN	EX
Oligodon_perkinsi	Squamata	Colubridae	NT	CR
Oligodon_venustus	Squamata	Colubridae	LC	EN
Oligosoma_acrinasum	Squamata	Scincidae	NT	CR
Oligosoma_elium	Squamata	Scincidae	EN	EX
Oligosoma_levidensum	Squamata	Scincidae	EN	EX
Oligosoma_oliveri	Squamata	Scincidae	NT	CR
Oligosoma_stenotis	Squamata	Scincidae	EN	EX
Oligosoma_striatum	Squamata	Scincidae	VU	EX
Ophisops_microlepis	Squamata	Lacertidae	LC	EN
Opisthotropis_latouchii	Squamata	Colubridae	LC	EN
Oreosaurus_rhodogaster	Squamata	Gymnophthalmidae	CR	EX
Ornithuroscincus_nototaenia	Squamata	Scincidae	LC	EN
Ovophis_convictus	Squamata	Viperidae	LC	EN
Ovophis_zayuensis	Squamata	Viperidae	LC	EN
Pachydactylus_boehmei	Squamata	Gekkonidae	LC	EN
Pachydactylus_etultra	Squamata	Gekkonidae	LC	EN
Pachydactylus_macrolepis	Squamata	Gekkonidae	LC	EN
Pachydactylus_robertsi	Squamata	Gekkonidae	LC	EN
Pachydactylus_werneri	Squamata	Gekkonidae	LC	EN
Panaspis_megalurus	Squamata	Scincidae	LC	EN
Panaspis_tristaoi	Squamata	Scincidae	LC	EN
Paniegekko_madjo	Squamata	Diplodactylidae	EN	EX
Panopa_carvalhoi	Squamata	Scincidae	LC	EN
Pantepuisaurus_rodriguesi	Squamata	Gymnophthalmidae	LC	EN
Paroedura_masobe	Squamata	Gekkonidae	EN	EX
Paroedura_vahiny	Squamata	Gekkonidae	LC	EN
Phalotris_labiomaculatus	Squamata	Colubridae	LC	EN
Phalotris_multipunctatus	Squamata	Colubridae	EN	EX
Phelsuma_guentheri	Squamata	Gekkonidae	VU	EX
Phelsuma_klemmeri	Squamata	Gekkonidae	EN	EX
Phelsuma_pronki	Squamata	Gekkonidae	CR	EX
Phelsuma_roesleri	Squamata	Gekkonidae	EN	EX
Phelsuma_vanheygeni	Squamata	Gekkonidae	EN	EX
Philochortus_neumanni	Squamata	Lacertidae	LC	EN
Philochortus_phillipsi	Squamata	Lacertidae	LC	EN
Philochortus_zolii	Squamata	Lacertidae	EN	EX
Philodryas_cordata	Squamata	Colubridae	LC	EN
Philothamnus_hughesi	Squamata	Colubridae	LC	EN
Pholidoscelis_alboguttatus	Squamata	Teiidae	LC	EN
Pholidoscelis_corax	Squamata	Teiidae	EN	EX
Pholidoscelis_desechensis	Squamata	Teiidae	LC	EN
Pholidoscelis_dorsalis	Squamata	Teiidae	EN	EX
Pholidoscelis_plei	Squamata	Teiidae	LC	EN
Pholidoscelis_pluvianotatus	Squamata	Teiidae	NT	CR
Phoxophrys_tuberculata	Squamata	Agamidae	LC	EN
Phrynocephalus_frontalis	Squamata	Agamidae	LC	EN
Phrynocephalus_putjatai	Squamata	Agamidae	LC	EN
Phyllodactylus_johnwrighti	Squamata	Phyllodactylidae	EN	EX
Phyllodactylus_julieni	Squamata	Phyllodactylidae	LC	EN
Phyllodactylus_partidus	Squamata	Phyllodactylidae	LC	EN
Phyllodactylus_rutteni	Squamata	Phyllodactylidae	NT	CR
Phyllodactylus_sentosus	Squamata	Phyllodactylidae	CR	EX
Phyllodactylus_thompsoni	Squamata	Phyllodactylidae	EN	EX
Phyllurus_kabikabi	Squamata	Carphodactylidae	CR	EX
Phymaturus_aguanegra	Squamata	Liolaemidae	LC	EN
Phymaturus_antofagastensis	Squamata	Liolaemidae	LC	EN
Phymaturus_calcogaster	Squamata	Liolaemidae	LC	EN
Phymaturus_castillensis	Squamata	Liolaemidae	LC	EN
Phymaturus_denotatus	Squamata	Liolaemidae	LC	EN
Phymaturus_etheridgei	Squamata	Liolaemidae	LC	EN
Phymaturus_felixi	Squamata	Liolaemidae	LC	EN
Phymaturus_sinervoi	Squamata	Liolaemidae	LC	EN
Phymaturus_videlai	Squamata	Liolaemidae	LC	EN
Pituophis_insulanus	Squamata	Colubridae	LC	EN
Platysaurus_imperator	Squamata	Cordylidae	NT	CR
Platysaurus_torquatus	Squamata	Cordylidae	LC	EN
Plica_lumaria	Squamata	Tropiduridae	LC	EN
Podarcis_gaigeae	Squamata	Lacertidae	VU	EX
Pristurus_guichardi	Squamata	Sphaerodactylidae	LC	EN
Pristurus_popovi	Squamata	Sphaerodactylidae	LC	EN
Pristurus_samhaensis	Squamata	Sphaerodactylidae	LC	EN
Pristurus_simonettai	Squamata	Sphaerodactylidae	LC	EN
Proctoporus_lacertus	Squamata	Gymnophthalmidae	LC	EN
Proscelotes_eggeli	Squamata	Scincidae	NT	CR
Protobothrops_tokarensis	Squamata	Viperidae	VU	EX
Protobothrops_xiangchengensis	Squamata	Viperidae	LC	EN
Pseudalsophis_slevini	Squamata	Colubridae	VU	EX
Pseuderemias_savagei	Squamata	Lacertidae	LC	EN
Pseuderemias_striatus	Squamata	Lacertidae	LC	EN
Pseudoacontias_angelorum	Squamata	Scincidae	EN	EX
Pseudocalotes_andamanensis	Squamata	Agamidae	VU	EX
Pseudocalotes_poilani	Squamata	Agamidae	EN	EX
Pseudocalotes_viserion	Squamata	Agamidae	VU	EX
Pseudoeryx_relictualis	Squamata	Colubridae	VU	EX
Pseudogonatodes_lunulatus	Squamata	Sphaerodactylidae	LC	EN
Pseudorabdion_ater	Squamata	Colubridae	LC	EN
Pseudorabdion_sarasinorum	Squamata	Colubridae	VU	EX
Pseudorabdion_talonuran	Squamata	Colubridae	VU	EX
Psilops_paeminosus	Squamata	Gymnophthalmidae	NT	CR
Python_kyaiktiyo	Squamata	Pythonidae	VU	EX
Ramphotyphlops_suluensis	Squamata	Typhlopidae	EN	EX
Rhacodactylus_trachycephalus	Squamata	Diplodactylidae	CR	EX
Rhadinaea_sargenti	Squamata	Colubridae	LC	EN
Rhadinella_pilonaorum	Squamata	Colubridae	NT	CR
Rhadinella_tolpanorum	Squamata	Colubridae	CR	EX
Rhinogekko_femoralis	Squamata	Gekkonidae	LC	EN
Rhinophis_erangaviraji	Squamata	Uropeltidae	CR	EX
Rhoptropus_benguellensis	Squamata	Gekkonidae	LC	EN
Riama_labionis	Squamata	Gymnophthalmidae	EN	EX
Riama_stigmatoral	Squamata	Gymnophthalmidae	VU	EX
Rodriguesophis_chui	Squamata	Colubridae	EN	EX
Saltuarius_eximius	Squamata	Carphodactylidae	EN	EX
Saproscincus_saltus	Squamata	Scincidae	VU	EX
Sauromalus_klauberi	Squamata	Iguanidae	VU	EX
Scelotes_inornatus	Squamata	Scincidae	CR	EX
Scincella_doriae	Squamata	Scincidae	LC	EN
Sepsina_alberti	Squamata	Scincidae	LC	EN
Sepsina_copei	Squamata	Scincidae	LC	EN
Sibon_merendonensis	Squamata	Colubridae	CR	EX
Sitana_sivalensis	Squamata	Agamidae	LC	EN
Sitana_thondalu	Squamata	Agamidae	NT	CR
Smaug_barbertonensis	Squamata	Cordylidae	LC	EN
Spalerosophis_microlepis	Squamata	Colubridae	LC	EN
Sphaerodactylus_epiurus	Squamata	Sphaerodactylidae	CR	EX
Sphaerodactylus_goniorhynchus	Squamata	Sphaerodactylidae	NT	CR
Sphaerodactylus_intermedius	Squamata	Sphaerodactylidae	EN	EX
Sphaerodactylus_kirbyi	Squamata	Sphaerodactylidae	VU	EX
Sphaerodactylus_mariguanae	Squamata	Sphaerodactylidae	EN	EX
Sphaerodactylus_nycteropus	Squamata	Sphaerodactylidae	CR	EX
Sphaerodactylus_plummeri	Squamata	Sphaerodactylidae	EN	EX
Sphaerodactylus_scapularis	Squamata	Sphaerodactylidae	EN	EX
Sphaerodactylus_schuberti	Squamata	Sphaerodactylidae	CR	EX
Sphaerodactylus_schwartzi	Squamata	Sphaerodactylidae	EN	EX
Sphaerodactylus_shrevei	Squamata	Sphaerodactylidae	EN	EX
Sphaerodactylus_zygaena	Squamata	Sphaerodactylidae	EN	EX
Sphenomorphus_anotus	Squamata	Scincidae	LC	EN
Sphenomorphus_buenloicus	Squamata	Scincidae	LC	EN
Sphenomorphus_cameronicus	Squamata	Scincidae	EN	EX
Sphenomorphus_longicaudatus	Squamata	Scincidae	LC	EN
Sphenomorphus_orientalis	Squamata	Scincidae	LC	EN
Sphenomorphus_vanheurni	Squamata	Scincidae	LC	EN
Spondylurus_caicosae	Squamata	Scincidae	NT	CR
Spondylurus_sloanii	Squamata	Scincidae	CR	EX
Stenocercus_angulifer	Squamata	Tropiduridae	LC	EN
Stenocercus_eunetopsis	Squamata	Tropiduridae	LC	EN
Strophurus_horneri	Squamata	Diplodactylidae	VU	EX
Tantilla_lempira	Squamata	Colubridae	EN	EX
Tantilla_oolitica	Squamata	Colubridae	EN	EX
Tantilla_petersi	Squamata	Colubridae	CR	EX
Tarentola_boavistensis	Squamata	Phyllodactylidae	VU	EX
Telescopus_finkeldeyi	Squamata	Colubridae	LC	EN
Telescopus_tessellatus	Squamata	Colubridae	LC	EN
Teretrurus_sanguineus	Squamata	Uropeltidae	LC	EN
Tetradactylus_fitzsimonsi	Squamata	Gerrhosauridae	LC	EN
Thamnodynastes_almae	Squamata	Colubridae	LC	EN
Thamnodynastes_ramonriveroi	Squamata	Colubridae	LC	EN
Thamnodynastes_silvai	Squamata	Colubridae	NT	CR
Tomodon_orestes	Squamata	Colubridae	NT	CR
Toropuku_stephensi	Squamata	Diplodactylidae	EN	EX
Toxicocalamus_buergersi	Squamata	Elapidae	LC	EN
Toxicocalamus_holopelturus	Squamata	Elapidae	LC	EN
Trachischium_guentheri	Squamata	Colubridae	VU	EX
Trachylepis_aureogularis	Squamata	Scincidae	LC	EN
Trachylepis_buettneri	Squamata	Scincidae	LC	EN
Trachylepis_dichroma	Squamata	Scincidae	LC	EN
Trachylepis_makolowodei	Squamata	Scincidae	LC	EN
Trachylepis_nancycoutuae	Squamata	Scincidae	NT	CR
Trachylepis_nganghae	Squamata	Scincidae	CR	EX
Trachylepis_rodenburgi	Squamata	Scincidae	LC	EN
Trimeresurus_tibetanus	Squamata	Viperidae	LC	EN
Trimeresurus_yingjiangensis	Squamata	Viperidae	EN	EX
Trimetopon_simile	Squamata	Colubridae	EN	EX
Tropidonophis_halmahericus	Squamata	Colubridae	LC	EN
Tropidophorus_boehmei	Squamata	Scincidae	NT	CR
Tropidophorus_davaoensis	Squamata	Scincidae	LC	EN
Tropidophorus_murphyi	Squamata	Scincidae	LC	EN
Tropidophorus_robinsoni	Squamata	Scincidae	LC	EN
Tropidophorus_thai	Squamata	Scincidae	LC	EN
Tropidurus_callathelys	Squamata	Tropiduridae	LC	EN
Tropiocolotes_bisharicus	Squamata	Gekkonidae	LC	EN
Tropiocolotes_somalicus	Squamata	Gekkonidae	LC	EN
Typhlacontias_gracilis	Squamata	Scincidae	LC	EN
Tytthoscincus_bukitensis	Squamata	Scincidae	NT	CR
Uromastyx_macfadyeni	Squamata	Agamidae	LC	EN
Uropeltis_rubrolineata	Squamata	Uropeltidae	LC	EN
Uropeltis_woodmasoni	Squamata	Uropeltidae	LC	EN
Vanzosaura_savanicola	Squamata	Gymnophthalmidae	LC	EN
Varanus_caerulivirens	Squamata	Varanidae	LC	EN
Varanus_finschi	Squamata	Varanidae	LC	EN
Varanus_melinus	Squamata	Varanidae	EN	EX
Varanus_spinulosus	Squamata	Varanidae	LC	EN
Vipera_anatolica	Squamata	Viperidae	CR	EX
Voeltzkowia_mira	Squamata	Scincidae	EN	EX
Walterinnesia_morgani	Squamata	Elapidae	LC	EN
Xenagama_wilmsi	Squamata	Agamidae	LC	EN
Xenocalamus_sabiensis	Squamata	Atractaspididae	LC	EN
Xenodon_nattereri	Squamata	Colubridae	LC	EN
Xyelodontophis_uluguruensis	Squamata	Colubridae	EN	EX
Yanomamia_hoogmoedi	Squamata	Gymnophthalmidae	LC	EN
Zonosaurus_bemaraha	Squamata	Gerrhosauridae	LC	EN
Zygaspis_kafuensis	Squamata	Amphisbaenidae	LC	EN
Zygaspis_nigra	Squamata	Amphisbaenidae	LC	EN
