# Supplementary material for: Assessing Reptile Conservation Status under Global Climate Change
Source: Biology (Basel). 2024 Jun 13;13(6):436. doi: 10.3390/biology13060436 (PMC11200438; doi:10.3390/biology13060436)
Supplement: Supplementary file 1 [file biology-13-00436-s001.zip › Table S5 List of species range area reductions in the 2050s.csv]

SSP2-4.5			SSP5-8.5
Species	Order	Family	Species	Order	Family
Ablepharus_alaicus	Squamata	Scincidae	Ablepharus_alaicus	Squamata	Scincidae
Ablepharus_budaki	Squamata	Scincidae	Ablepharus_bivittatus	Squamata	Scincidae
Ablepharus_kitaibelii	Squamata	Scincidae	Ablepharus_himalayanus	Squamata	Scincidae
Ablepharus_pannonicus	Squamata	Scincidae	Ablepharus_kitaibelii	Squamata	Scincidae
Ablepharus_rueppellii	Squamata	Scincidae	Abronia_graminea	Squamata	Anguidae
Abronia_montecristoi	Squamata	Anguidae	Abronia_oaxacae	Squamata	Anguidae
Abronia_oaxacae	Squamata	Anguidae	Abronia_viridiflava	Squamata	Anguidae
Abronia_viridiflava	Squamata	Anguidae	Acanthocercus_adramitanus	Squamata	Agamidae
Acanthocercus_atricollis	Squamata	Agamidae	Acanthocercus_cyanocephalus	Squamata	Agamidae
Acanthocercus_cyanocephalus	Squamata	Agamidae	Acanthocercus_gregorii	Squamata	Agamidae
Acanthocercus_gregorii	Squamata	Agamidae	Acanthocercus_kiwuensis	Squamata	Agamidae
Acanthocercus_ugandaensis	Squamata	Agamidae	Acanthocercus_ugandaensis	Squamata	Agamidae
Acanthocercus_yemensis	Squamata	Agamidae	Acanthocercus_yemensis	Squamata	Agamidae
Acanthochelys_macrocephala	Testudines	Chelidae	Acanthochelys_radiolata	Testudines	Chelidae
Acanthochelys_radiolata	Testudines	Chelidae	Acanthodactylus_blanci	Squamata	Lacertidae
Acanthodactylus_aegyptius	Squamata	Lacertidae	Acanthodactylus_blanfordii	Squamata	Lacertidae
Acanthodactylus_blanci	Squamata	Lacertidae	Acanthodactylus_boskianus	Squamata	Lacertidae
Acanthodactylus_blanfordii	Squamata	Lacertidae	Acanthodactylus_busacki	Squamata	Lacertidae
Acanthodactylus_boskianus	Squamata	Lacertidae	Acanthodactylus_guineensis	Squamata	Lacertidae
Acanthodactylus_busacki	Squamata	Lacertidae	Acanthodactylus_maculatus	Squamata	Lacertidae
Acanthodactylus_guineensis	Squamata	Lacertidae	Acanthodactylus_opheodurus	Squamata	Lacertidae
Acanthodactylus_longipes	Squamata	Lacertidae	Acanthodactylus_senegalensis	Squamata	Lacertidae
Acanthodactylus_maculatus	Squamata	Lacertidae	Acanthophis_antarcticus	Squamata	Elapidae
Acanthodactylus_margaritae	Squamata	Lacertidae	Acanthophis_hawkei	Squamata	Elapidae
Acanthodactylus_pardalis	Squamata	Lacertidae	Acanthophis_laevis	Squamata	Elapidae
Acanthodactylus_senegalensis	Squamata	Lacertidae	Acanthophis_pyrrhus	Squamata	Elapidae
Acanthophis_antarcticus	Squamata	Elapidae	Acanthosaura_capra	Squamata	Agamidae
Acanthophis_hawkei	Squamata	Elapidae	Acanthosaura_coronata	Squamata	Agamidae
Acanthophis_laevis	Squamata	Elapidae	Acanthosaura_crucigera	Squamata	Agamidae
Acanthophis_praelongus	Squamata	Elapidae	Acanthosaura_nataliae	Squamata	Agamidae
Acanthophis_rugosus	Squamata	Elapidae	Acontias_cregoi	Squamata	Scincidae
Acanthophis_wellsi	Squamata	Elapidae	Acontias_gariepensis	Squamata	Scincidae
Acanthosaura_armata	Squamata	Agamidae	Acontias_kgalagadi	Squamata	Scincidae
Acanthosaura_capra	Squamata	Agamidae	Acontias_lineatus	Squamata	Scincidae
Acanthosaura_cardamomensis	Squamata	Agamidae	Acontias_orientalis	Squamata	Scincidae
Acanthosaura_coronata	Squamata	Agamidae	Acontias_rieppeli	Squamata	Scincidae
Acanthosaura_lepidogaster	Squamata	Agamidae	Acontias_tristis	Squamata	Scincidae
Acanthosaura_nataliae	Squamata	Agamidae	Acrantophis_dumerili	Squamata	Boidae
Acontias_breviceps	Squamata	Scincidae	Acrantophis_madagascariensis	Squamata	Boidae
Acontias_cregoi	Squamata	Scincidae	Acratosaura_mentalis	Squamata	Gymnophthalmidae
Acontias_gariepensis	Squamata	Scincidae	Acritoscincus_duperreyi	Squamata	Scincidae
Acontias_gracilicauda	Squamata	Scincidae	Actinemys_marmorata	Testudines	Emydidae
Acontias_kgalagadi	Squamata	Scincidae	Acutotyphlops_solomonis	Squamata	Typhlopidae
Acontias_lineatus	Squamata	Scincidae	Adelophis_copei	Squamata	Colubridae
Acontias_litoralis	Squamata	Scincidae	Adolfus_africanus	Squamata	Lacertidae
Acontias_rieppeli	Squamata	Scincidae	Adolfus_kibonotensis	Squamata	Lacertidae
Acontias_tristis	Squamata	Scincidae	Aeluroscalabotes_felinus	Squamata	Eublepharidae
Acrantophis_madagascariensis	Squamata	Boidae	Afroedura_hawequensis	Squamata	Gekkonidae
Acratosaura_mentalis	Squamata	Gymnophthalmidae	Afroedura_langi	Squamata	Gekkonidae
Acritoscincus_platynotus	Squamata	Scincidae	Afroedura_marleyi	Squamata	Gekkonidae
Actinemys_marmorata	Testudines	Emydidae	Afroedura_multiporis	Squamata	Gekkonidae
Acutotyphlops_solomonis	Squamata	Typhlopidae	Afroedura_nivaria	Squamata	Gekkonidae
Adelophis_copei	Squamata	Colubridae	Afroedura_pondolia	Squamata	Gekkonidae
Adolfus_africanus	Squamata	Lacertidae	Afroedura_transvaalica	Squamata	Gekkonidae
Adolfus_kibonotensis	Squamata	Lacertidae	Afrogecko_porphyreus	Squamata	Gekkonidae
Aeluroscalabotes_felinus	Squamata	Eublepharidae	Afrotyphlops_blanfordii	Squamata	Typhlopidae
Afroedura_africana	Squamata	Gekkonidae	Afrotyphlops_congestus	Squamata	Typhlopidae
Afroedura_karroica	Squamata	Gekkonidae	Afrotyphlops_mucruso	Squamata	Typhlopidae
Afroedura_langi	Squamata	Gekkonidae	Afrotyphlops_schlegelii	Squamata	Typhlopidae
Afroedura_major	Squamata	Gekkonidae	Agama_aculeata	Squamata	Agamidae
Afroedura_transvaalica	Squamata	Gekkonidae	Agama_anchietae	Squamata	Agamidae
Afrogecko_porphyreus	Squamata	Gekkonidae	Agama_armata	Squamata	Agamidae
Afrotyphlops_blanfordii	Squamata	Typhlopidae	Agama_bibronii	Squamata	Agamidae
Afrotyphlops_congestus	Squamata	Typhlopidae	Agama_boensis	Squamata	Agamidae
Afrotyphlops_lineolatus	Squamata	Typhlopidae	Agama_boueti	Squamata	Agamidae
Afrotyphlops_mucruso	Squamata	Typhlopidae	Agama_boulengeri	Squamata	Agamidae
Afrotyphlops_obtusus	Squamata	Typhlopidae	Agama_caudospinosa	Squamata	Agamidae
Afrotyphlops_punctatus	Squamata	Typhlopidae	Agama_dodomae	Squamata	Agamidae
Afrotyphlops_schlegelii	Squamata	Typhlopidae	Agama_doriae	Squamata	Agamidae
Agama_aculeata	Squamata	Agamidae	Agama_etoshae	Squamata	Agamidae
Agama_africana	Squamata	Agamidae	Agama_hispida	Squamata	Agamidae
Agama_agama	Squamata	Agamidae	Agama_kaimosae	Squamata	Agamidae
Agama_anchietae	Squamata	Agamidae	Agama_kirkii	Squamata	Agamidae
Agama_atra	Squamata	Agamidae	Agama_knobeli	Squamata	Agamidae
Agama_boensis	Squamata	Agamidae	Agama_lionotus	Squamata	Agamidae
Agama_boueti	Squamata	Agamidae	Agama_montana	Squamata	Agamidae
Agama_boulengeri	Squamata	Agamidae	Agama_mossambica	Squamata	Agamidae
Agama_doriae	Squamata	Agamidae	Agama_mucosoensis	Squamata	Agamidae
Agama_etoshae	Squamata	Agamidae	Agama_mwanzae	Squamata	Agamidae
Agama_hispida	Squamata	Agamidae	Agama_paragama	Squamata	Agamidae
Agama_kaimosae	Squamata	Agamidae	Agama_persimilis	Squamata	Agamidae
Agama_kirkii	Squamata	Agamidae	Agama_picticauda	Squamata	Agamidae
Agama_knobeli	Squamata	Agamidae	Agama_tassiliensis	Squamata	Agamidae
Agama_lebretoni	Squamata	Agamidae	Agama_weidholzi	Squamata	Agamidae
Agama_lionotus	Squamata	Agamidae	Agkistrodon_bilineatus	Squamata	Viperidae
Agama_mwanzae	Squamata	Agamidae	Agkistrodon_russeolus	Squamata	Viperidae
Agama_paragama	Squamata	Agamidae	Agkistrodon_taylori	Squamata	Viperidae
Agama_picticauda	Squamata	Agamidae	Ahaetulla_anomala	Squamata	Colubridae
Agama_planiceps	Squamata	Agamidae	Ahaetulla_borealis	Squamata	Colubridae
Agama_spinosa	Squamata	Agamidae	Ahaetulla_dispar	Squamata	Colubridae
Agama_weidholzi	Squamata	Agamidae	Ahaetulla_fasciolata	Squamata	Colubridae
Agkistrodon_bilineatus	Squamata	Viperidae	Ahaetulla_fronticincta	Squamata	Colubridae
Agkistrodon_laticinctus	Squamata	Viperidae	Ahaetulla_isabellina	Squamata	Colubridae
Agkistrodon_piscivorus	Squamata	Viperidae	Ahaetulla_mycterizans	Squamata	Colubridae
Agkistrodon_taylori	Squamata	Viperidae	Ahaetulla_nasuta	Squamata	Colubridae
Ahaetulla_borealis	Squamata	Colubridae	Ahaetulla_oxyrhyncha	Squamata	Colubridae
Ahaetulla_isabellina	Squamata	Colubridae	Ahaetulla_prasina	Squamata	Colubridae
Ahaetulla_malabarica	Squamata	Colubridae	Ahaetulla_pulverulenta	Squamata	Colubridae
Ahaetulla_mycterizans	Squamata	Colubridae	Aipysurus_duboisii	Squamata	Elapidae
Ahaetulla_nasuta	Squamata	Colubridae	Aldabrachelys_gigantea	Testudines	Testudinidae
Ahaetulla_oxyrhyncha	Squamata	Colubridae	Algyroides_hidalgoi	Squamata	Lacertidae
Ahaetulla_prasina	Squamata	Colubridae	Algyroides_nigropunctatus	Squamata	Lacertidae
Ahaetulla_pulverulenta	Squamata	Colubridae	Alligator_mississippiensis	Crocodylia	Alligatoridae
Aipysurus_duboisii	Squamata	Elapidae	Alopoglossus_angulatus	Squamata	Alopoglossidae
Aipysurus_eydouxii	Squamata	Elapidae	Alopoglossus_atriventris	Squamata	Alopoglossidae
Aipysurus_laevis	Squamata	Elapidae	Alopoglossus_brevifrontalis	Squamata	Alopoglossidae
Aipysurus_mosaicus	Squamata	Elapidae	Alopoglossus_buckleyi	Squamata	Alopoglossidae
Aldabrachelys_gigantea	Testudines	Testudinidae	Alsophis_sibonius	Squamata	Colubridae
Algyroides_hidalgoi	Squamata	Lacertidae	Alsophylax_pipiens	Squamata	Gekkonidae
Algyroides_moreoticus	Squamata	Lacertidae	Amalosia_jacovae	Squamata	Diplodactylidae
Algyroides_nigropunctatus	Squamata	Lacertidae	Amalosia_rhombifer	Squamata	Diplodactylidae
Alligator_mississippiensis	Crocodylia	Alligatoridae	Amblyodipsas_unicolor	Squamata	Atractaspididae
Alopoglossus_angulatus	Squamata	Alopoglossidae	Ameiva_ameiva	Squamata	Teiidae
Alopoglossus_atriventris	Squamata	Alopoglossidae	Ameiva_atrigularis	Squamata	Teiidae
Alopoglossus_buckleyi	Squamata	Alopoglossidae	Ameivula_nativo	Squamata	Teiidae
Alsophis_sibonius	Squamata	Colubridae	Amerotyphlops_brongersmianus	Squamata	Typhlopidae
Alsophylax_pipiens	Squamata	Gekkonidae	Amerotyphlops_microstomus	Squamata	Typhlopidae
Alsophylax_przewalskii	Squamata	Gekkonidae	Amerotyphlops_reticulatus	Squamata	Typhlopidae
Amalosia_jacovae	Squamata	Diplodactylidae	Amerotyphlops_tenuis	Squamata	Typhlopidae
Amalosia_rhombifer	Squamata	Diplodactylidae	Amerotyphlops_tycherus	Squamata	Typhlopidae
Amblyodipsas_concolor	Squamata	Atractaspididae	Amphibolurus_muricatus	Squamata	Agamidae
Amblyodipsas_microphthalma	Squamata	Atractaspididae	Amphibolurus_norrisi	Squamata	Agamidae
Amblyodipsas_unicolor	Squamata	Atractaspididae	Amphiesma_monticola	Squamata	Colubridae
Ameiva_ameiva	Squamata	Teiidae	Amphiglossus_astrolabi	Squamata	Scincidae
Ameiva_atrigularis	Squamata	Teiidae	Amphiglossus_reticulatus	Squamata	Scincidae
Ameiva_bifrontata	Squamata	Teiidae	Amphisbaena_angustifrons	Squamata	Amphisbaenidae
Ameivula_nativo	Squamata	Teiidae	Amphisbaena_caeca	Squamata	Amphisbaenidae
Ameivula_ocellifera	Squamata	Teiidae	Amphisbaena_cubana	Squamata	Amphisbaenidae
Amerotyphlops_brongersmianus	Squamata	Typhlopidae	Amphisbaena_gonavensis	Squamata	Amphisbaenidae
Amerotyphlops_microstomus	Squamata	Typhlopidae	Amphisbaena_kingii	Squamata	Amphisbaenidae
Amerotyphlops_reticulatus	Squamata	Typhlopidae	Amphisbaena_leeseri	Squamata	Amphisbaenidae
Amerotyphlops_tenuis	Squamata	Typhlopidae	Amphisbaena_manni	Squamata	Amphisbaenidae
Amerotyphlops_tycherus	Squamata	Typhlopidae	Amphisbaena_munoai	Squamata	Amphisbaenidae
Amphibolurus_muricatus	Squamata	Agamidae	Amphisbaena_pretrei	Squamata	Amphisbaenidae
Amphibolurus_norrisi	Squamata	Agamidae	Amphisbaena_prunicolor	Squamata	Amphisbaenidae
Amphiesma_monticola	Squamata	Colubridae	Amphisbaena_schmidti	Squamata	Amphisbaenidae
Amphiglossus_reticulatus	Squamata	Scincidae	Amphisbaena_vanzolinii	Squamata	Amphisbaenidae
Amphisbaena_angustifrons	Squamata	Amphisbaenidae	Amyda_cartilaginea	Testudines	Trionychidae
Amphisbaena_bolivica	Squamata	Amphisbaenidae	Amyda_ornata	Testudines	Trionychidae
Amphisbaena_caeca	Squamata	Amphisbaenidae	Anadia_bitaeniata	Squamata	Gymnophthalmidae
Amphisbaena_cubana	Squamata	Amphisbaenidae	Anadia_bogotensis	Squamata	Gymnophthalmidae
Amphisbaena_gonavensis	Squamata	Amphisbaenidae	Anatololacerta_anatolica	Squamata	Lacertidae
Amphisbaena_kingii	Squamata	Amphisbaenidae	Anatololacerta_pelasgiana	Squamata	Lacertidae
Amphisbaena_manni	Squamata	Amphisbaenidae	Ancylodactylus_africanus	Squamata	Gekkonidae
Amphisbaena_munoai	Squamata	Amphisbaenidae	Ancylodactylus_spinicollis	Squamata	Gekkonidae
Amphisbaena_occidentalis	Squamata	Amphisbaenidae	Anepischetosia_maccoyi	Squamata	Scincidae
Amphisbaena_pretrei	Squamata	Amphisbaenidae	Anguis_cephallonica	Squamata	Anguidae
Amphisbaena_prunicolor	Squamata	Amphisbaenidae	Anguis_colchica	Squamata	Anguidae
Amphisbaena_schmidti	Squamata	Amphisbaenidae	Anguis_graeca	Squamata	Anguidae
Amyda_cartilaginea	Testudines	Trionychidae	Anguis_veronensis	Squamata	Anguidae
Anadia_bitaeniata	Squamata	Gymnophthalmidae	Anilios_australis	Squamata	Typhlopidae
Anadia_bogotensis	Squamata	Gymnophthalmidae	Anilios_bituberculatus	Squamata	Typhlopidae
Anatololacerta_anatolica	Squamata	Lacertidae	Anilios_broomi	Squamata	Typhlopidae
Anatololacerta_ibrahimi	Squamata	Lacertidae	Anilios_centralis	Squamata	Typhlopidae
Ancylodactylus_spinicollis	Squamata	Gekkonidae	Anilios_diversus	Squamata	Typhlopidae
Anelytropsis_papillosus	Squamata	Dibamidae	Anilios_ganei	Squamata	Typhlopidae
Anguis_cephallonica	Squamata	Anguidae	Anilios_kimberleyensis	Squamata	Typhlopidae
Anguis_colchica	Squamata	Anguidae	Anilios_leptosoma	Squamata	Typhlopidae
Anguis_graeca	Squamata	Anguidae	Anilios_ligatus	Squamata	Typhlopidae
Anilios_affinis	Squamata	Typhlopidae	Anilios_margaretae	Squamata	Typhlopidae
Anilios_ammodytes	Squamata	Typhlopidae	Anilios_minimus	Squamata	Typhlopidae
Anilios_australis	Squamata	Typhlopidae	Anilios_pilbarensis	Squamata	Typhlopidae
Anilios_bicolor	Squamata	Typhlopidae	Anilios_proximus	Squamata	Typhlopidae
Anilios_bituberculatus	Squamata	Typhlopidae	Anilios_troglodytes	Squamata	Typhlopidae
Anilios_broomi	Squamata	Typhlopidae	Anilios_unguirostris	Squamata	Typhlopidae
Anilios_centralis	Squamata	Typhlopidae	Anilios_waitii	Squamata	Typhlopidae
Anilios_diversus	Squamata	Typhlopidae	Anisolepis_grilli	Squamata	Leiosauridae
Anilios_ganei	Squamata	Typhlopidae	Anniella_geronimensis	Squamata	Anguidae
Anilios_grypus	Squamata	Typhlopidae	Anniella_pulchra	Squamata	Anguidae
Anilios_leptosoma	Squamata	Typhlopidae	Anniella_stebbinsi	Squamata	Anguidae
Anilios_leucoproctus	Squamata	Typhlopidae	Anomalopus_leuckartii	Squamata	Scincidae
Anilios_ligatus	Squamata	Typhlopidae	Antaioserpens_albiceps	Squamata	Elapidae
Anilios_margaretae	Squamata	Typhlopidae	Antaioserpens_warro	Squamata	Elapidae
Anilios_minimus	Squamata	Typhlopidae	Antaresia_maculosa	Squamata	Pythonidae
Anilios_proximus	Squamata	Typhlopidae	Apalone_ferox	Testudines	Trionychidae
Anilios_troglodytes	Squamata	Typhlopidae	Apalone_mutica	Testudines	Trionychidae
Anilios_unguirostris	Squamata	Typhlopidae	Aparallactus_jacksonii	Squamata	Atractaspididae
Anilios_waitii	Squamata	Typhlopidae	Aparallactus_lunulatus	Squamata	Atractaspididae
Anilios_yirrikalae	Squamata	Typhlopidae	Aparallactus_werneri	Squamata	Atractaspididae
Anisolepis_grilli	Squamata	Leiosauridae	Aphaniotis_fusca	Squamata	Agamidae
Anniella_campi	Squamata	Anguidae	Apodora_papuana	Squamata	Pythonidae
Anniella_geronimensis	Squamata	Anguidae	Apostolepis_albicollaris	Squamata	Colubridae
Anniella_pulchra	Squamata	Anguidae	Apostolepis_cearensis	Squamata	Colubridae
Anolis_heterodermus	Squamata	Dactyloidae	Aprasia_haroldi	Squamata	Pygopodidae
Anomalopus_leuckartii	Squamata	Scincidae	Aprasia_inaurita	Squamata	Pygopodidae
Anomalopus_swansoni	Squamata	Scincidae	Aprasia_parapulchella	Squamata	Pygopodidae
Anomalopus_verreauxii	Squamata	Scincidae	Aprasia_pseudopulchella	Squamata	Pygopodidae
Antaioserpens_albiceps	Squamata	Elapidae	Aprasia_pulchella	Squamata	Pygopodidae
Antaioserpens_warro	Squamata	Elapidae	Aprasia_rostrata	Squamata	Pygopodidae
Antaresia_maculosa	Squamata	Pythonidae	Aprasia_smithi	Squamata	Pygopodidae
Antaresia_perthensis	Squamata	Pythonidae	Argyrophis_diardii	Squamata	Typhlopidae
Antillotyphlops_richardi	Squamata	Typhlopidae	Aristelliger_cochranae	Squamata	Sphaerodactylidae
Apalone_ferox	Testudines	Trionychidae	Aristelliger_expectatus	Squamata	Sphaerodactylidae
Apalone_mutica	Testudines	Trionychidae	Aristelliger_georgeensis	Squamata	Sphaerodactylidae
Apalone_spinifera	Testudines	Trionychidae	Aristelliger_lar	Squamata	Sphaerodactylidae
Aparallactus_guentheri	Squamata	Atractaspididae	Aristelliger_praesignis	Squamata	Sphaerodactylidae
Aparallactus_jacksonii	Squamata	Atractaspididae	Arizona_elegans	Squamata	Colubridae
Aparallactus_lunulatus	Squamata	Atractaspididae	Arizona_pacata	Squamata	Colubridae
Aparallactus_werneri	Squamata	Atractaspididae	Arthrosaura_reticulata	Squamata	Gymnophthalmidae
Aphaniotis_acutirostris	Squamata	Agamidae	Asaccus_gallagheri	Squamata	Phyllodactylidae
Aphaniotis_fusca	Squamata	Agamidae	Asaccus_platyrhynchus	Squamata	Phyllodactylidae
Aphaniotis_ornata	Squamata	Agamidae	Aspidelaps_lubricus	Squamata	Elapidae
Apodora_papuana	Squamata	Pythonidae	Aspidites_melanocephalus	Squamata	Pythonidae
Apostolepis_assimilis	Squamata	Colubridae	Aspidomorphus_lineaticollis	Squamata	Elapidae
Apostolepis_cearensis	Squamata	Colubridae	Aspidoscelis_burti	Squamata	Teiidae
Apostolepis_nigrolineata	Squamata	Colubridae	Aspidoscelis_calidipes	Squamata	Teiidae
Aprasia_haroldi	Squamata	Pygopodidae	Aspidoscelis_costatus	Squamata	Teiidae
Aprasia_inaurita	Squamata	Pygopodidae	Aspidoscelis_cozumela	Squamata	Teiidae
Aprasia_parapulchella	Squamata	Pygopodidae	Aspidoscelis_labialis	Squamata	Teiidae
Aprasia_pseudopulchella	Squamata	Pygopodidae	Aspidoscelis_laredoensis	Squamata	Teiidae
Aprasia_pulchella	Squamata	Pygopodidae	Aspidoscelis_mexicanus	Squamata	Teiidae
Aprasia_repens	Squamata	Pygopodidae	Aspidoscelis_neotesselatus	Squamata	Teiidae
Aprasia_rostrata	Squamata	Pygopodidae	Aspidoscelis_pai	Squamata	Teiidae
Argyrophis_muelleri	Squamata	Typhlopidae	Aspidoscelis_parvisocius	Squamata	Teiidae
Aristelliger_cochranae	Squamata	Sphaerodactylidae	Aspidoscelis_rodecki	Squamata	Teiidae
Aristelliger_expectatus	Squamata	Sphaerodactylidae	Aspidoscelis_sackii	Squamata	Teiidae
Aristelliger_georgeensis	Squamata	Sphaerodactylidae	Aspidoscelis_scalaris	Squamata	Teiidae
Aristelliger_praesignis	Squamata	Sphaerodactylidae	Aspidoscelis_stictogrammus	Squamata	Teiidae
Arizona_elegans	Squamata	Colubridae	Aspidoscelis_tigris	Squamata	Teiidae
Arthrosaura_kockii	Squamata	Gymnophthalmidae	Aspidura_brachyorrhos	Squamata	Colubridae
Asaccus_gallagheri	Squamata	Phyllodactylidae	Aspidura_guentheri	Squamata	Colubridae
Aspidelaps_lubricus	Squamata	Elapidae	Aspidura_trachyprocta	Squamata	Colubridae
Aspidites_melanocephalus	Squamata	Pythonidae	Atheris_barbouri	Squamata	Viperidae
Aspidites_ramsayi	Squamata	Pythonidae	Atheris_ceratophora	Squamata	Viperidae
Aspidomorphus_lineaticollis	Squamata	Elapidae	Atheris_desaixi	Squamata	Viperidae
Aspidomorphus_muelleri	Squamata	Elapidae	Atheris_hispida	Squamata	Viperidae
Aspidoscelis_angusticeps	Squamata	Teiidae	Atheris_nitschei	Squamata	Viperidae
Aspidoscelis_burti	Squamata	Teiidae	Atheris_squamigera	Squamata	Viperidae
Aspidoscelis_calidipes	Squamata	Teiidae	Atractaspis_dahomeyensis	Squamata	Atractaspididae
Aspidoscelis_gularis	Squamata	Teiidae	Atractaspis_fallax	Squamata	Atractaspididae
Aspidoscelis_inornatus	Squamata	Teiidae	Atractaspis_irregularis	Squamata	Atractaspididae
Aspidoscelis_labialis	Squamata	Teiidae	Atractaspis_reticulata	Squamata	Atractaspididae
Aspidoscelis_laredoensis	Squamata	Teiidae	Atractus_badius	Squamata	Colubridae
Aspidoscelis_marmoratus	Squamata	Teiidae	Atractus_bocourti	Squamata	Colubridae
Aspidoscelis_neotesselatus	Squamata	Teiidae	Atractus_carrioni	Squamata	Colubridae
Aspidoscelis_parvisocius	Squamata	Teiidae	Atractus_collaris	Squamata	Colubridae
Aspidoscelis_scalaris	Squamata	Teiidae	Atractus_duboisi	Squamata	Colubridae
Aspidoscelis_sexlineatus	Squamata	Teiidae	Atractus_elaps	Squamata	Colubridae
Aspidoscelis_tesselatus	Squamata	Teiidae	Atractus_fuliginosus	Squamata	Colubridae
Aspidoscelis_tigris	Squamata	Teiidae	Atractus_latifrons	Squamata	Colubridae
Aspidoscelis_velox	Squamata	Teiidae	Atractus_loveridgei	Squamata	Colubridae
Aspidura_guentheri	Squamata	Colubridae	Atractus_maculatus	Squamata	Colubridae
Aspidura_trachyprocta	Squamata	Colubridae	Atractus_manizalesensis	Squamata	Colubridae
Astrochelys_radiata	Testudines	Testudinidae	Atractus_melas	Squamata	Colubridae
Ateuchosaurus_pellopleurus	Squamata	Scincidae	Atractus_multicinctus	Squamata	Colubridae
Atheris_barbouri	Squamata	Viperidae	Atractus_obesus	Squamata	Colubridae
Atheris_ceratophora	Squamata	Viperidae	Atractus_pantostictus	Squamata	Colubridae
Atractaspis_bibronii	Squamata	Atractaspididae	Atractus_paraguayensis	Squamata	Colubridae
Atractaspis_dahomeyensis	Squamata	Atractaspididae	Atractus_reticulatus	Squamata	Colubridae
Atractaspis_irregularis	Squamata	Atractaspididae	Atractus_snethlageae	Squamata	Colubridae
Atractaspis_microlepidota	Squamata	Atractaspididae	Atractus_trilineatus	Squamata	Colubridae
Atractaspis_reticulata	Squamata	Atractaspididae	Atractus_zebrinus	Squamata	Colubridae
Atractus_bocourti	Squamata	Colubridae	Australolacerta_australis	Squamata	Lacertidae
Atractus_carrioni	Squamata	Colubridae	Austrelaps_superbus	Squamata	Elapidae
Atractus_clarki	Squamata	Colubridae	Austroablepharus_naranjicauda	Squamata	Scincidae
Atractus_collaris	Squamata	Colubridae	Bachia_bresslaui	Squamata	Gymnophthalmidae
Atractus_duboisi	Squamata	Colubridae	Bachia_dorbignyi	Squamata	Gymnophthalmidae
Atractus_elaps	Squamata	Colubridae	Bachia_heteropa	Squamata	Gymnophthalmidae
Atractus_fuliginosus	Squamata	Colubridae	Bachia_trinitatis	Squamata	Gymnophthalmidae
Atractus_maculatus	Squamata	Colubridae	Bachia_trisanale	Squamata	Gymnophthalmidae
Atractus_major	Squamata	Colubridae	Barisia_ciliaris	Squamata	Anguidae
Atractus_manizalesensis	Squamata	Colubridae	Barisia_herrerae	Squamata	Anguidae
Atractus_melas	Squamata	Colubridae	Barisia_rudicollis	Squamata	Anguidae
Atractus_multicinctus	Squamata	Colubridae	Batagur_dhongoka	Testudines	Geoemydidae
Atractus_occidentalis	Squamata	Colubridae	Bavayia_cyclura	Squamata	Diplodactylidae
Atractus_reticulatus	Squamata	Colubridae	Bavayia_montana	Squamata	Diplodactylidae
Atractus_snethlageae	Squamata	Colubridae	Bavayia_robusta	Squamata	Diplodactylidae
Atractus_trilineatus	Squamata	Colubridae	Bavayia_sauvagii	Squamata	Diplodactylidae
Aurivela_longicauda	Squamata	Teiidae	Bellatorias_obiri	Squamata	Scincidae
Australolacerta_australis	Squamata	Lacertidae	Bipes_biporus	Squamata	Bipedidae
Austrelaps_labialis	Squamata	Elapidae	Bipes_canaliculatus	Squamata	Bipedidae
Austrelaps_ramsayi	Squamata	Elapidae	Bitis_armata	Squamata	Viperidae
Austroablepharus_naranjicauda	Squamata	Scincidae	Bitis_caudalis	Squamata	Viperidae
Bachia_bicolor	Squamata	Gymnophthalmidae	Bitis_cornuta	Squamata	Viperidae
Bachia_bresslaui	Squamata	Gymnophthalmidae	Bitis_rhinoceros	Squamata	Viperidae
Bachia_dorbignyi	Squamata	Gymnophthalmidae	Bitis_rubida	Squamata	Viperidae
Bachia_flavescens	Squamata	Gymnophthalmidae	Bitis_xeropaga	Squamata	Viperidae
Bachia_heteropa	Squamata	Gymnophthalmidae	Blaesodactylus_antongilensis	Squamata	Gekkonidae
Bachia_pallidiceps	Squamata	Gymnophthalmidae	Blaesodactylus_boivini	Squamata	Gekkonidae
Bachia_trinitatis	Squamata	Gymnophthalmidae	Boa_imperator	Squamata	Boidae
Barisia_ciliaris	Squamata	Anguidae	Bogertophis_rosaliae	Squamata	Colubridae
Barisia_herrerae	Squamata	Anguidae	Boiga_angulata	Squamata	Colubridae
Barisia_imbricata	Squamata	Anguidae	Boiga_bengkuluensis	Squamata	Colubridae
Barisia_planifrons	Squamata	Anguidae	Boiga_cynodon	Squamata	Colubridae
Barisia_rudicollis	Squamata	Anguidae	Boiga_dendrophila	Squamata	Colubridae
Batagur_kachuga	Testudines	Geoemydidae	Boiga_drapiezii	Squamata	Colubridae
Bavayia_cyclura	Squamata	Diplodactylidae	Boiga_forsteni	Squamata	Colubridae
Bavayia_montana	Squamata	Diplodactylidae	Boiga_guangxiensis	Squamata	Colubridae
Bavayia_sauvagii	Squamata	Diplodactylidae	Boiga_hoeseli	Squamata	Colubridae
Bavayia_septuiclavis	Squamata	Diplodactylidae	Boiga_irregularis	Squamata	Colubridae
Bellatorias_major	Squamata	Scincidae	Boiga_jaspidea	Squamata	Colubridae
Bipes_biporus	Squamata	Bipedidae	Boiga_kraepelini	Squamata	Colubridae
Bipes_canaliculatus	Squamata	Bipedidae	Boiga_melanota	Squamata	Colubridae
Bitis_arietans	Squamata	Viperidae	Boiga_multomaculata	Squamata	Colubridae
Bitis_armata	Squamata	Viperidae	Boiga_nigriceps	Squamata	Colubridae
Bitis_caudalis	Squamata	Viperidae	Boiga_nuchalis	Squamata	Colubridae
Bitis_cornuta	Squamata	Viperidae	Boiga_quincunciata	Squamata	Colubridae
Bitis_parviocula	Squamata	Viperidae	Boiga_siamensis	Squamata	Colubridae
Bitis_rhinoceros	Squamata	Viperidae	Boiga_trigonata	Squamata	Colubridae
Bitis_worthingtoni	Squamata	Viperidae	Boiga_westermanni	Squamata	Colubridae
Bitis_xeropaga	Squamata	Viperidae	Boiruna_maculata	Squamata	Colubridae
Blaesodactylus_antongilensis	Squamata	Gekkonidae	Boiruna_sertaneja	Squamata	Colubridae
Blaesodactylus_boivini	Squamata	Gekkonidae	Borikenophis_portoricensis	Squamata	Colubridae
Blanus_aporus	Squamata	Blanidae	Bothriechis_guifarroi	Squamata	Viperidae
Boa_imperator	Squamata	Boidae	Bothriechis_lateralis	Squamata	Viperidae
Bogertophis_subocularis	Squamata	Colubridae	Bothriechis_marchi	Squamata	Viperidae
Boiga_angulata	Squamata	Colubridae	Bothrochilus_boa	Squamata	Pythonidae
Boiga_bengkuluensis	Squamata	Colubridae	Bothrocophias_lojanus	Squamata	Viperidae
Boiga_cynodon	Squamata	Colubridae	Bothrocophias_myersi	Squamata	Viperidae
Boiga_dendrophila	Squamata	Colubridae	Bothrops_alternatus	Squamata	Viperidae
Boiga_drapiezii	Squamata	Colubridae	Bothrops_ammodytoides	Squamata	Viperidae
Boiga_forsteni	Squamata	Colubridae	Bothrops_brazili	Squamata	Viperidae
Boiga_gocool	Squamata	Colubridae	Bothrops_diporus	Squamata	Viperidae
Boiga_guangxiensis	Squamata	Colubridae	Bothrops_erythromelas	Squamata	Viperidae
Boiga_hoeseli	Squamata	Colubridae	Bothrops_itapetiningae	Squamata	Viperidae
Boiga_irregularis	Squamata	Colubridae	Bothrops_jonathani	Squamata	Viperidae
Boiga_jaspidea	Squamata	Colubridae	Bothrops_lanceolatus	Squamata	Viperidae
Boiga_kraepelini	Squamata	Colubridae	Bothrops_leucurus	Squamata	Viperidae
Boiga_melanota	Squamata	Colubridae	Bothrops_mattogrossensis	Squamata	Viperidae
Boiga_multomaculata	Squamata	Colubridae	Bothrops_moojeni	Squamata	Viperidae
Boiga_nigriceps	Squamata	Colubridae	Bothrops_neuwiedi	Squamata	Viperidae
Boiga_nuchalis	Squamata	Colubridae	Bothrops_oligobalius	Squamata	Viperidae
Boiga_philippina	Squamata	Colubridae	Bothrops_osbornei	Squamata	Viperidae
Boiga_siamensis	Squamata	Colubridae	Bothrops_otavioi	Squamata	Viperidae
Boiga_trigonata	Squamata	Colubridae	Bothrops_pauloensis	Squamata	Viperidae
Boiga_westermanni	Squamata	Colubridae	Bothrops_pubescens	Squamata	Viperidae
Boiruna_maculata	Squamata	Colubridae	Bothrops_pulcher	Squamata	Viperidae
Boiruna_sertaneja	Squamata	Colubridae	Brachymeles_bicolandia	Squamata	Scincidae
Borikenophis_portoricensis	Squamata	Colubridae	Brachymeles_bicolor	Squamata	Scincidae
Bothriechis_guifarroi	Squamata	Viperidae	Brachymeles_boulengeri	Squamata	Scincidae
Bothriechis_lateralis	Squamata	Viperidae	Brachymeles_gracilis	Squamata	Scincidae
Bothriechis_marchi	Squamata	Viperidae	Brachymeles_ilocandia	Squamata	Scincidae
Bothrochilus_boa	Squamata	Pythonidae	Brachymeles_kadwa	Squamata	Scincidae
Bothrocophias_andianus	Squamata	Viperidae	Brachymeles_makusog	Squamata	Scincidae
Bothrocophias_hyoprora	Squamata	Viperidae	Brachymeles_mindorensis	Squamata	Scincidae
Bothrocophias_myersi	Squamata	Viperidae	Brachymeles_orientalis	Squamata	Scincidae
Bothrops_alternatus	Squamata	Viperidae	Brachymeles_samad	Squamata	Scincidae
Bothrops_ammodytoides	Squamata	Viperidae	Brachymeles_samarensis	Squamata	Scincidae
Bothrops_brazili	Squamata	Viperidae	Brachymeles_talinis	Squamata	Scincidae
Bothrops_diporus	Squamata	Viperidae	Brachymeles_taylori	Squamata	Scincidae
Bothrops_erythromelas	Squamata	Viperidae	Brachymeles_tridactylus	Squamata	Scincidae
Bothrops_itapetiningae	Squamata	Viperidae	Brachyseps_gastrostictus	Squamata	Scincidae
Bothrops_jonathani	Squamata	Viperidae	Brachyseps_splendidus	Squamata	Scincidae
Bothrops_lanceolatus	Squamata	Viperidae	Brachyurophis_campbelli	Squamata	Elapidae
Bothrops_leucurus	Squamata	Viperidae	Brachyurophis_fasciolatus	Squamata	Elapidae
Bothrops_mattogrossensis	Squamata	Viperidae	Brachyurophis_semifasciatus	Squamata	Elapidae
Bothrops_moojeni	Squamata	Viperidae	Brasiliscincus_agilis	Squamata	Scincidae
Bothrops_neuwiedi	Squamata	Viperidae	Brasiliscincus_heathi	Squamata	Scincidae
Bothrops_osbornei	Squamata	Viperidae	Bronchocela_burmana	Squamata	Agamidae
Bothrops_pauloensis	Squamata	Viperidae	Bronchocela_celebensis	Squamata	Agamidae
Bothrops_pubescens	Squamata	Viperidae	Bronchocela_cristatella	Squamata	Agamidae
Bothrops_punctatus	Squamata	Viperidae	Bronchocela_jubata	Squamata	Agamidae
Bothrops_taeniatus	Squamata	Viperidae	Bronchocela_marmorata	Squamata	Agamidae
Brachymeles_bicolandia	Squamata	Scincidae	Bronchocela_vietnamensis	Squamata	Agamidae
Brachymeles_bicolor	Squamata	Scincidae	Bufoniceps_laungwalaensis	Squamata	Agamidae
Brachymeles_bonitae	Squamata	Scincidae	Bungarus_candidus	Squamata	Elapidae
Brachymeles_gracilis	Squamata	Scincidae	Bungarus_ceylonicus	Squamata	Elapidae
Brachymeles_ilocandia	Squamata	Scincidae	Bungarus_fasciatus	Squamata	Elapidae
Brachymeles_kadwa	Squamata	Scincidae	Bungarus_flaviceps	Squamata	Elapidae
Brachymeles_makusog	Squamata	Scincidae	Cachryx_alfredschmidti	Squamata	Iguanidae
Brachymeles_orientalis	Squamata	Scincidae	Cachryx_defensor	Squamata	Iguanidae
Brachymeles_samad	Squamata	Scincidae	Caiman_yacare	Crocodylia	Alligatoridae
Brachymeles_samarensis	Squamata	Scincidae	Calabaria_reinhardtii	Squamata	Boidae
Brachymeles_tridactylus	Squamata	Scincidae	Calamaria_gervaisii	Squamata	Colubridae
Brachyseps_gastrostictus	Squamata	Scincidae	Calamaria_linnaei	Squamata	Colubridae
Brachyurophis_approximans	Squamata	Elapidae	Calamaria_lumbricoidea	Squamata	Colubridae
Brachyurophis_campbelli	Squamata	Elapidae	Calamaria_modesta	Squamata	Colubridae
Brachyurophis_fasciolatus	Squamata	Elapidae	Calamaria_pavimentata	Squamata	Colubridae
Brachyurophis_incinctus	Squamata	Elapidae	Calamaria_schlegeli	Squamata	Colubridae
Brachyurophis_semifasciatus	Squamata	Elapidae	Calliophis_bibroni	Squamata	Elapidae
Brasiliscincus_agilis	Squamata	Scincidae	Calliophis_bivirgatus	Squamata	Elapidae
Brasiliscincus_heathi	Squamata	Scincidae	Calliophis_intestinalis	Squamata	Elapidae
Bronchocela_burmana	Squamata	Agamidae	Calliophis_nigrescens	Squamata	Elapidae
Bronchocela_celebensis	Squamata	Agamidae	Callisaurus_draconoides	Squamata	Phrynosomatidae
Bronchocela_cristatella	Squamata	Agamidae	Callopistes_flavipunctatus	Squamata	Teiidae
Bronchocela_jubata	Squamata	Agamidae	Callopistes_maculatus	Squamata	Teiidae
Bronchocela_marmorata	Squamata	Agamidae	Calloselasma_rhodostoma	Squamata	Viperidae
Bronchocela_vietnamensis	Squamata	Agamidae	Calodactylodes_aureus	Squamata	Gekkonidae
Bungarus_caeruleus	Squamata	Elapidae	Calotes_bachae	Squamata	Agamidae
Bungarus_candidus	Squamata	Elapidae	Calotes_calotes	Squamata	Agamidae
Bungarus_fasciatus	Squamata	Elapidae	Calotes_ceylonensis	Squamata	Agamidae
Bungarus_multicinctus	Squamata	Elapidae	Calotes_emma	Squamata	Agamidae
Bungarus_niger	Squamata	Elapidae	Calotes_grandisquamis	Squamata	Agamidae
Cacophis_churchilli	Squamata	Elapidae	Calotes_jerdoni	Squamata	Agamidae
Cacophis_harriettae	Squamata	Elapidae	Calotes_liolepis	Squamata	Agamidae
Cacophis_krefftii	Squamata	Elapidae	Calotes_maria	Squamata	Agamidae
Caiman_yacare	Crocodylia	Alligatoridae	Calotes_nigrilabris	Squamata	Agamidae
Calabaria_reinhardtii	Squamata	Boidae	Calotes_versicolor	Squamata	Agamidae
Calamaria_gervaisii	Squamata	Colubridae	Calyptotis_lepidorostrum	Squamata	Scincidae
Calamaria_linnaei	Squamata	Colubridae	Calyptotis_temporalis	Squamata	Scincidae
Calamaria_lumbricoidea	Squamata	Colubridae	Candoia_paulsoni	Squamata	Boidae
Calamaria_modesta	Squamata	Colubridae	Candoia_superciliosa	Squamata	Boidae
Calamaria_septentrionalis	Squamata	Colubridae	Caretta_caretta	Testudines	Cheloniidae
Caledoniscincus_aquilonius	Squamata	Scincidae	Carettochelys_insculpta	Testudines	Carettochelyidae
Caledoniscincus_notialis	Squamata	Scincidae	Caribicus_darlingtoni	Squamata	Diploglossidae
Caledoniscincus_orestes	Squamata	Scincidae	Caribicus_warreni	Squamata	Diploglossidae
Calliophis_bibroni	Squamata	Elapidae	Carinascincus_metallicus	Squamata	Scincidae
Calliophis_bivirgatus	Squamata	Elapidae	Carinascincus_orocryptus	Squamata	Scincidae
Calliophis_intestinalis	Squamata	Elapidae	Carlia_aenigma	Squamata	Scincidae
Calliophis_nigrescens	Squamata	Elapidae	Carlia_ailanpalai	Squamata	Scincidae
Callisaurus_draconoides	Squamata	Phrynosomatidae	Carlia_amax	Squamata	Scincidae
Callopistes_flavipunctatus	Squamata	Teiidae	Carlia_aramia	Squamata	Scincidae
Callopistes_maculatus	Squamata	Teiidae	Carlia_caesius	Squamata	Scincidae
Calloselasma_rhodostoma	Squamata	Viperidae	Carlia_crypta	Squamata	Scincidae
Calotes_bachae	Squamata	Agamidae	Carlia_eothen	Squamata	Scincidae
Calotes_calotes	Squamata	Agamidae	Carlia_fusca	Squamata	Scincidae
Calotes_ceylonensis	Squamata	Agamidae	Carlia_gracilis	Squamata	Scincidae
Calotes_chincollium	Squamata	Agamidae	Carlia_johnstonei	Squamata	Scincidae
Calotes_emma	Squamata	Agamidae	Carlia_luctuosa	Squamata	Scincidae
Calotes_goetzi	Squamata	Agamidae	Carlia_munda	Squamata	Scincidae
Calotes_grandisquamis	Squamata	Agamidae	Carlia_rhomboidalis	Squamata	Scincidae
Calotes_htunwini	Squamata	Agamidae	Carlia_rufilatus	Squamata	Scincidae
Calotes_irawadi	Squamata	Agamidae	Carlia_sexdentata	Squamata	Scincidae
Calotes_jerdoni	Squamata	Agamidae	Carlia_storri	Squamata	Scincidae
Calotes_liolepis	Squamata	Agamidae	Carlia_vivax	Squamata	Scincidae
Calotes_maria	Squamata	Agamidae	Carphodactylus_laevis	Squamata	Carphodactylidae
Calotes_nigrilabris	Squamata	Agamidae	Causus_lichtensteinii	Squamata	Viperidae
Calotes_versicolor	Squamata	Agamidae	Causus_maculatus	Squamata	Viperidae
Calyptotis_temporalis	Squamata	Scincidae	Causus_rhombeatus	Squamata	Viperidae
Candoia_aspera	Squamata	Boidae	Celestus_crusculus	Squamata	Diploglossidae
Candoia_carinata	Squamata	Boidae	Ceratophora_aspera	Squamata	Agamidae
Candoia_paulsoni	Squamata	Boidae	Ceratophora_stoddartii	Squamata	Agamidae
Candoia_superciliosa	Squamata	Boidae	Cercosaura_anomala	Squamata	Gymnophthalmidae
Caraiba_andreae	Squamata	Colubridae	Cercosaura_argulus	Squamata	Gymnophthalmidae
Caretta_caretta	Testudines	Cheloniidae	Cercosaura_manicata	Squamata	Gymnophthalmidae
Carettochelys_insculpta	Testudines	Carettochelyidae	Cercosaura_ocellata	Squamata	Gymnophthalmidae
Caribicus_warreni	Squamata	Diploglossidae	Cercosaura_oshaughnessyi	Squamata	Gymnophthalmidae
Carlia_aenigma	Squamata	Scincidae	Cercosaura_quadrilineata	Squamata	Gymnophthalmidae
Carlia_ailanpalai	Squamata	Scincidae	Cerrophidion_sasai	Squamata	Viperidae
Carlia_aramia	Squamata	Scincidae	Cerrophidion_wilsoni	Squamata	Viperidae
Carlia_caesius	Squamata	Scincidae	Chalarodon_madagascariensis	Squamata	Opluridae
Carlia_decora	Squamata	Scincidae	Chalcides_chalcides	Squamata	Scincidae
Carlia_dogare	Squamata	Scincidae	Chalcides_coeruleopunctatus	Squamata	Scincidae
Carlia_fusca	Squamata	Scincidae	Chalcides_guentheri	Squamata	Scincidae
Carlia_gracilis	Squamata	Scincidae	Chalcides_mionecton	Squamata	Scincidae
Carlia_jarnoldae	Squamata	Scincidae	Chalcides_ocellatus	Squamata	Scincidae
Carlia_luctuosa	Squamata	Scincidae	Chalcides_polylepis	Squamata	Scincidae
Carlia_munda	Squamata	Scincidae	Chalcides_sexlineatus	Squamata	Scincidae
Carlia_pectoralis	Squamata	Scincidae	Chalcides_sphenopsiformis	Squamata	Scincidae
Carlia_peronii	Squamata	Scincidae	Chalcides_viridanus	Squamata	Scincidae
Carlia_rhomboidalis	Squamata	Scincidae	Chamaesaura_anguina	Squamata	Cordylidae
Carlia_rubrigularis	Squamata	Scincidae	Chamaesaura_macrolepis	Squamata	Cordylidae
Carlia_rufilatus	Squamata	Scincidae	Chamaesaura_miopropus	Squamata	Cordylidae
Carlia_schmeltzii	Squamata	Scincidae	Charina_bottae	Squamata	Boidae
Carlia_sexdentata	Squamata	Scincidae	Charina_umbratica	Squamata	Boidae
Carlia_storri	Squamata	Scincidae	Chatogekko_amazonicus	Squamata	Sphaerodactylidae
Carlia_vivax	Squamata	Scincidae	Chelodina_burrungandjii	Testudines	Chelidae
Causus_bilineatus	Squamata	Viperidae	Chelodina_canni	Testudines	Chelidae
Causus_lichtensteinii	Squamata	Viperidae	Chelodina_expansa	Testudines	Chelidae
Causus_maculatus	Squamata	Viperidae	Chelodina_longicollis	Testudines	Chelidae
Celestus_crusculus	Squamata	Diploglossidae	Chelodina_novaeguineae	Testudines	Chelidae
Cemophora_coccinea	Squamata	Colubridae	Chelodina_oblonga	Testudines	Chelidae
Centrochelys_sulcata	Testudines	Testudinidae	Chelodina_rugosa	Testudines	Chelidae
Cerastes_vipera	Squamata	Viperidae	Chelonia_mydas	Testudines	Cheloniidae
Ceratophora_aspera	Squamata	Agamidae	Chelonoidis_carbonarius	Testudines	Testudinidae
Ceratophora_stoddartii	Squamata	Agamidae	Chelonoidis_denticulatus	Testudines	Testudinidae
Cercosaura_argulus	Squamata	Gymnophthalmidae	Chelus_orinocensis	Squamata	Chelidae
Cercosaura_manicata	Squamata	Gymnophthalmidae	Chersina_angulata	Testudines	Testudinidae
Cercosaura_oshaughnessyi	Squamata	Gymnophthalmidae	Chersobius_signatus	Testudines	Testudinidae
Cercosaura_quadrilineata	Squamata	Gymnophthalmidae	Chilabothrus_angulifer	Squamata	Boidae
Cerrophidion_sasai	Squamata	Viperidae	Chilabothrus_chrysogaster	Squamata	Boidae
Cerrophidion_wilsoni	Squamata	Viperidae	Chilabothrus_fordii	Squamata	Boidae
Chalarodon_madagascariensis	Squamata	Opluridae	Chilabothrus_gracilis	Squamata	Boidae
Chalcides_boulengeri	Squamata	Scincidae	Chilabothrus_inornatus	Squamata	Boidae
Chalcides_chalcides	Squamata	Scincidae	Chilabothrus_striatus	Squamata	Boidae
Chalcides_delislei	Squamata	Scincidae	Chioninia_delalandii	Squamata	Scincidae
Chalcides_guentheri	Squamata	Scincidae	Chironius_flavopictus	Squamata	Colubridae
Chalcides_mionecton	Squamata	Scincidae	Chironius_foveatus	Squamata	Colubridae
Chalcides_polylepis	Squamata	Scincidae	Chironius_spixii	Squamata	Colubridae
Chamaesaura_aenea	Squamata	Cordylidae	Chlamydosaurus_kingii	Squamata	Agamidae
Chamaesaura_anguina	Squamata	Cordylidae	Chlorosoma_laticeps	Squamata	Colubridae
Chamaesaura_macrolepis	Squamata	Cordylidae	Chlorosoma_viridissimum	Squamata	Colubridae
Chamaesaura_miopropus	Squamata	Cordylidae	Chondrodactylus_angulifer	Squamata	Gekkonidae
Charina_umbratica	Squamata	Boidae	Chondrodactylus_bibronii	Squamata	Gekkonidae
Chelodina_burrungandjii	Testudines	Chelidae	Chondrodactylus_laevigatus	Squamata	Gekkonidae
Chelodina_canni	Testudines	Chelidae	Chondrodactylus_turneri	Squamata	Gekkonidae
Chelodina_expansa	Testudines	Chelidae	Christinus_guentheri	Squamata	Gekkonidae
Chelodina_longicollis	Testudines	Chelidae	Christinus_marmoratus	Squamata	Gekkonidae
Chelodina_novaeguineae	Testudines	Chelidae	Chrysopelea_paradisi	Squamata	Colubridae
Chelodina_rugosa	Testudines	Chelidae	Chrysopelea_pelias	Squamata	Colubridae
Chelonoidis_carbonarius	Testudines	Testudinidae	Claudius_angustatus	Testudines	Kinosternidae
Chelonoidis_chilensis	Testudines	Testudinidae	Clelia_scytalina	Squamata	Colubridae
Chelosania_brunnea	Squamata	Agamidae	Clonophis_kirtlandii	Squamata	Colubridae
Chelydra_rossignonii	Testudines	Chelydridae	Cnemaspis_goaensis	Squamata	Gekkonidae
Chelydra_serpentina	Testudines	Chelydridae	Cnemaspis_kandiana	Squamata	Gekkonidae
Chersina_angulata	Testudines	Testudinidae	Cnemaspis_littoralis	Squamata	Gekkonidae
Chersobius_signatus	Testudines	Testudinidae	Cnemaspis_mysoriensis	Squamata	Gekkonidae
Chilabothrus_exsul	Squamata	Boidae	Cnemaspis_siamensis	Squamata	Gekkonidae
Chilabothrus_fordii	Squamata	Boidae	Cnemidophorus_arenivagus	Squamata	Teiidae
Chilabothrus_gracilis	Squamata	Boidae	Cnemidophorus_cryptus	Squamata	Teiidae
Chilabothrus_inornatus	Squamata	Boidae	Cnemidophorus_murinus	Squamata	Teiidae
Chilabothrus_monensis	Squamata	Boidae	Cnemidophorus_senectus	Squamata	Teiidae
Chilabothrus_strigilatus	Squamata	Boidae	Cnemidophorus_splendidus	Squamata	Teiidae
Chioninia_delalandii	Squamata	Scincidae	Coelognathus_flavolineatus	Squamata	Colubridae
Chioninia_spinalis	Squamata	Scincidae	Coelognathus_radiatus	Squamata	Colubridae
Chironius_flavopictus	Squamata	Colubridae	Coleodactylus_meridionalis	Squamata	Sphaerodactylidae
Chironius_foveatus	Squamata	Colubridae	Coleonyx_reticulatus	Squamata	Eublepharidae
Chitra_indica	Testudines	Trionychidae	Coleonyx_switaki	Squamata	Eublepharidae
Chlamydosaurus_kingii	Squamata	Agamidae	Coleonyx_variegatus	Squamata	Eublepharidae
Chlorosoma_laticeps	Squamata	Colubridae	Colobodactylus_dalcyanus	Squamata	Gymnophthalmidae
Chondrodactylus_angulifer	Squamata	Gekkonidae	Colobosaura_modesta	Squamata	Gymnophthalmidae
Chondrodactylus_bibronii	Squamata	Gekkonidae	Comptus_badius	Squamata	Diploglossidae
Chondrodactylus_laevigatus	Squamata	Gekkonidae	Comptus_stenurus	Squamata	Diploglossidae
Chondrodactylus_pulitzerae	Squamata	Gekkonidae	Concinnia_ampla	Squamata	Scincidae
Christinus_alexanderi	Squamata	Gekkonidae	Concinnia_tigrina	Squamata	Scincidae
Christinus_marmoratus	Squamata	Gekkonidae	Congolacerta_vauereselli	Squamata	Lacertidae
Chrysopelea_paradisi	Squamata	Colubridae	Coniophanes_bipunctatus	Squamata	Colubridae
Chrysopelea_pelias	Squamata	Colubridae	Conolophus_subcristatus	Squamata	Iguanidae
Claudius_angustatus	Testudines	Kinosternidae	Conopsis_acuta	Squamata	Colubridae
Clelia_scytalina	Squamata	Colubridae	Conopsis_megalodon	Squamata	Colubridae
Clemmys_guttata	Testudines	Emydidae	Contomastix_lacertoides	Squamata	Teiidae
Clonophis_kirtlandii	Squamata	Colubridae	Copeoglossum_aurae	Squamata	Scincidae
Cnemaspis_goaensis	Squamata	Gekkonidae	Cophoscincopus_durus	Squamata	Scincidae
Cnemaspis_gracilis	Squamata	Gekkonidae	Cophotis_ceylanica	Squamata	Agamidae
Cnemaspis_kandiana	Squamata	Gekkonidae	Corallus_batesii	Squamata	Boidae
Cnemaspis_littoralis	Squamata	Gekkonidae	Corallus_hortulana	Squamata	Boidae
Cnemaspis_mysoriensis	Squamata	Gekkonidae	Cordylosaurus_subtessellatus	Squamata	Gerrhosauridae
Cnemaspis_siamensis	Squamata	Gekkonidae	Cordylus_beraduccii	Squamata	Cordylidae
Cnemidophorus_arenivagus	Squamata	Teiidae	Cordylus_macropholis	Squamata	Cordylidae
Cnemidophorus_gramivagus	Squamata	Teiidae	Cordylus_namakuiyus	Squamata	Cordylidae
Cnemidophorus_murinus	Squamata	Teiidae	Cordylus_oelofseni	Squamata	Cordylidae
Cnemidophorus_pseudolemniscatus	Squamata	Teiidae	Coronella_austriaca	Squamata	Colubridae
Cnemidophorus_senectus	Squamata	Teiidae	Correlophus_ciliatus	Squamata	Diplodactylidae
Cnemidophorus_splendidus	Squamata	Teiidae	Corucia_zebrata	Squamata	Scincidae
Coelognathus_erythrurus	Squamata	Colubridae	Craspedocephalus_gramineus	Squamata	Viperidae
Coelognathus_flavolineatus	Squamata	Colubridae	Craspedocephalus_macrolepis	Squamata	Viperidae
Coelognathus_radiatus	Squamata	Colubridae	Craspedocephalus_trigonocephalus	Squamata	Viperidae
Coeranoscincus_frontalis	Squamata	Scincidae	Crenadactylus_rostralis	Squamata	Diplodactylidae
Coleodactylus_meridionalis	Squamata	Sphaerodactylidae	Cricosaura_typica	Squamata	Xantusiidae
Coleodactylus_septentrionalis	Squamata	Sphaerodactylidae	Crisantophis_nevermanni	Squamata	Colubridae
Coleonyx_brevis	Squamata	Eublepharidae	Cristidorsa_planidorsata	Squamata	Agamidae
Coleonyx_reticulatus	Squamata	Eublepharidae	Crocodilurus_amazonicus	Squamata	Teiidae
Coleonyx_switaki	Squamata	Eublepharidae	Crocodylus_halli	Crocodylia	Crocodylidae
Coleonyx_variegatus	Squamata	Eublepharidae	Crocodylus_moreletii	Crocodylia	Crocodylidae
Colobosaura_modesta	Squamata	Gymnophthalmidae	Crocodylus_novaeguineae	Crocodylia	Crocodylidae
Comptus_badius	Squamata	Diploglossidae	Crocodylus_palustris	Crocodylia	Crocodylidae
Concinnia_ampla	Squamata	Scincidae	Crocodylus_siamensis	Crocodylia	Crocodylidae
Concinnia_tenuis	Squamata	Scincidae	Crocodylus_suchus	Crocodylia	Crocodylidae
Concinnia_tigrina	Squamata	Scincidae	Crossobamon_eversmanni	Squamata	Gekkonidae
Coniophanes_bipunctatus	Squamata	Colubridae	Crossobamon_orientalis	Squamata	Gekkonidae
Coniophanes_imperialis	Squamata	Colubridae	Crotalus_cerastes	Squamata	Viperidae
Coniophanes_piceivittis	Squamata	Colubridae	Crotalus_cerberus	Squamata	Viperidae
Conolophus_subcristatus	Squamata	Iguanidae	Crotalus_enyo	Squamata	Viperidae
Conophis_vittatus	Squamata	Colubridae	Crotalus_intermedius	Squamata	Viperidae
Conopsis_acuta	Squamata	Colubridae	Crotalus_mictlantecuhtli	Squamata	Viperidae
Conopsis_nasus	Squamata	Colubridae	Crotalus_mitchellii	Squamata	Viperidae
Contomastix_lacertoides	Squamata	Teiidae	Crotalus_molossus	Squamata	Viperidae
Copeoglossum_aurae	Squamata	Scincidae	Crotalus_morulus	Squamata	Viperidae
Cophosaurus_texanus	Squamata	Phrynosomatidae	Crotalus_ornatus	Squamata	Viperidae
Cophotis_ceylanica	Squamata	Agamidae	Crotalus_pricei	Squamata	Viperidae
Corallus_hortulana	Squamata	Boidae	Crotalus_pyrrhus	Squamata	Viperidae
Cordylosaurus_subtessellatus	Squamata	Gerrhosauridae	Crotalus_ravus	Squamata	Viperidae
Cordylus_beraduccii	Squamata	Cordylidae	Crotalus_simus	Squamata	Viperidae
Cordylus_jonesii	Squamata	Cordylidae	Crotalus_tigris	Squamata	Viperidae
Cordylus_macropholis	Squamata	Cordylidae	Crotalus_tlaloci	Squamata	Viperidae
Cordylus_namakuiyus	Squamata	Cordylidae	Crotalus_transversus	Squamata	Viperidae
Cordylus_niger	Squamata	Cordylidae	Crotalus_tzabcan	Squamata	Viperidae
Cordylus_oelofseni	Squamata	Cordylidae	Crotalus_viridis	Squamata	Viperidae
Cordylus_tropidosternum	Squamata	Cordylidae	Crotalus_willardi	Squamata	Viperidae
Cordylus_vittifer	Squamata	Cordylidae	Crotaphopeltis_hippocrepis	Squamata	Colubridae
Correlophus_ciliatus	Squamata	Diplodactylidae	Crotaphopeltis_tornieri	Squamata	Colubridae
Corucia_zebrata	Squamata	Scincidae	Crotaphytus_antiquus	Squamata	Crotaphytidae
Coryphophylax_subcristatus	Squamata	Agamidae	Crotaphytus_collaris	Squamata	Crotaphytidae
Craspedocephalus_gramineus	Squamata	Viperidae	Crotaphytus_nebrius	Squamata	Crotaphytidae
Craspedocephalus_macrolepis	Squamata	Viperidae	Crotaphytus_reticulatus	Squamata	Crotaphytidae
Crenadactylus_naso	Squamata	Diplodactylidae	Cryptoblepharus_australis	Squamata	Scincidae
Crenadactylus_occidentalis	Squamata	Diplodactylidae	Cryptoblepharus_boutonii	Squamata	Scincidae
Crenadactylus_ocellatus	Squamata	Diplodactylidae	Cryptoblepharus_buchananii	Squamata	Scincidae
Cricosaura_typica	Squamata	Xantusiidae	Cryptoblepharus_cognatus	Squamata	Scincidae
Crisantophis_nevermanni	Squamata	Colubridae	Cryptoblepharus_cygnatus	Squamata	Scincidae
Cristidorsa_planidorsata	Squamata	Agamidae	Cryptoblepharus_daedalos	Squamata	Scincidae
Crocodilurus_amazonicus	Squamata	Teiidae	Cryptoblepharus_eximius	Squamata	Scincidae
Crocodylus_halli	Crocodylia	Crocodylidae	Cryptoblepharus_exochus	Squamata	Scincidae
Crocodylus_moreletii	Crocodylia	Crocodylidae	Cryptoblepharus_juno	Squamata	Scincidae
Crocodylus_niloticus	Crocodylia	Crocodylidae	Cryptoblepharus_leschenault	Squamata	Scincidae
Crocodylus_novaeguineae	Crocodylia	Crocodylidae	Cryptoblepharus_megastictus	Squamata	Scincidae
Crocodylus_palustris	Crocodylia	Crocodylidae	Cryptoblepharus_novaeguineae	Squamata	Scincidae
Crocodylus_siamensis	Crocodylia	Crocodylidae	Cryptoblepharus_pannosus	Squamata	Scincidae
Crocodylus_suchus	Crocodylia	Crocodylidae	Cryptoblepharus_renschi	Squamata	Scincidae
Crossobamon_eversmanni	Squamata	Gekkonidae	Cryptoblepharus_ruber	Squamata	Scincidae
Crotalus_armstrongi	Squamata	Viperidae	Cryptoblepharus_virgatus	Squamata	Scincidae
Crotalus_atrox	Squamata	Viperidae	Cryptoblepharus_xenikos	Squamata	Scincidae
Crotalus_cerberus	Squamata	Viperidae	Cryptophis_boschmai	Squamata	Elapidae
Crotalus_culminatus	Squamata	Viperidae	Cryptophis_nigrostriatus	Squamata	Elapidae
Crotalus_intermedius	Squamata	Viperidae	Ctenophorus_adelaidensis	Squamata	Agamidae
Crotalus_lepidus	Squamata	Viperidae	Ctenophorus_butlerorum	Squamata	Agamidae
Crotalus_mictlantecuhtli	Squamata	Viperidae	Ctenophorus_caudicinctus	Squamata	Agamidae
Crotalus_mitchellii	Squamata	Viperidae	Ctenophorus_cristatus	Squamata	Agamidae
Crotalus_molossus	Squamata	Viperidae	Ctenophorus_decresii	Squamata	Agamidae
Crotalus_morulus	Squamata	Viperidae	Ctenophorus_isolepis	Squamata	Agamidae
Crotalus_pricei	Squamata	Viperidae	Ctenophorus_maculatus	Squamata	Agamidae
Crotalus_pusillus	Squamata	Viperidae	Ctenophorus_modestus	Squamata	Agamidae
Crotalus_pyrrhus	Squamata	Viperidae	Ctenophorus_parviceps	Squamata	Agamidae
Crotalus_ravus	Squamata	Viperidae	Ctenophorus_reticulatus	Squamata	Agamidae
Crotalus_scutulatus	Squamata	Viperidae	Ctenophorus_salinarum	Squamata	Agamidae
Crotalus_stephensi	Squamata	Viperidae	Ctenophorus_scutulatus	Squamata	Agamidae
Crotalus_tlaloci	Squamata	Viperidae	Ctenophorus_yinnietharra	Squamata	Agamidae
Crotalus_transversus	Squamata	Viperidae	Ctenosaura_clarki	Squamata	Iguanidae
Crotalus_triseriatus	Squamata	Viperidae	Ctenosaura_flavidorsalis	Squamata	Iguanidae
Crotalus_tzabcan	Squamata	Viperidae	Ctenosaura_hemilopha	Squamata	Iguanidae
Crotalus_viridis	Squamata	Viperidae	Ctenosaura_macrolopha	Squamata	Iguanidae
Crotalus_willardi	Squamata	Viperidae	Ctenosaura_pectinata	Squamata	Iguanidae
Crotaphopeltis_degeni	Squamata	Colubridae	Ctenosaura_quinquecarinata	Squamata	Iguanidae
Crotaphopeltis_hippocrepis	Squamata	Colubridae	Ctenotus_allotropis	Squamata	Scincidae
Crotaphytus_antiquus	Squamata	Crotaphytidae	Ctenotus_ariadnae	Squamata	Scincidae
Crotaphytus_collaris	Squamata	Crotaphytidae	Ctenotus_atlas	Squamata	Scincidae
Crotaphytus_insularis	Squamata	Crotaphytidae	Ctenotus_australis	Squamata	Scincidae
Crotaphytus_nebrius	Squamata	Crotaphytidae	Ctenotus_borealis	Squamata	Scincidae
Cryptoblepharus_adamsi	Squamata	Scincidae	Ctenotus_brachyonyx	Squamata	Scincidae
Cryptoblepharus_ater	Squamata	Scincidae	Ctenotus_brevipes	Squamata	Scincidae
Cryptoblepharus_australis	Squamata	Scincidae	Ctenotus_brooksi	Squamata	Scincidae
Cryptoblepharus_boutonii	Squamata	Scincidae	Ctenotus_burbidgei	Squamata	Scincidae
Cryptoblepharus_buchananii	Squamata	Scincidae	Ctenotus_euclae	Squamata	Scincidae
Cryptoblepharus_cognatus	Squamata	Scincidae	Ctenotus_eutaenius	Squamata	Scincidae
Cryptoblepharus_cygnatus	Squamata	Scincidae	Ctenotus_fallens	Squamata	Scincidae
Cryptoblepharus_daedalos	Squamata	Scincidae	Ctenotus_gagudju	Squamata	Scincidae
Cryptoblepharus_eximius	Squamata	Scincidae	Ctenotus_grandis	Squamata	Scincidae
Cryptoblepharus_exochus	Squamata	Scincidae	Ctenotus_halysis	Squamata	Scincidae
Cryptoblepharus_juno	Squamata	Scincidae	Ctenotus_hebetior	Squamata	Scincidae
Cryptoblepharus_leschenault	Squamata	Scincidae	Ctenotus_helenae	Squamata	Scincidae
Cryptoblepharus_litoralis	Squamata	Scincidae	Ctenotus_hilli	Squamata	Scincidae
Cryptoblepharus_metallicus	Squamata	Scincidae	Ctenotus_ingrami	Squamata	Scincidae
Cryptoblepharus_novaeguineae	Squamata	Scincidae	Ctenotus_kurnbudj	Squamata	Scincidae
Cryptoblepharus_ochrus	Squamata	Scincidae	Ctenotus_labillardieri	Squamata	Scincidae
Cryptoblepharus_plagiocephalus	Squamata	Scincidae	Ctenotus_leonhardii	Squamata	Scincidae
Cryptoblepharus_pulcher	Squamata	Scincidae	Ctenotus_maryani	Squamata	Scincidae
Cryptoblepharus_renschi	Squamata	Scincidae	Ctenotus_militaris	Squamata	Scincidae
Cryptoblepharus_tytthos	Squamata	Scincidae	Ctenotus_mimetes	Squamata	Scincidae
Cryptoblepharus_virgatus	Squamata	Scincidae	Ctenotus_nullum	Squamata	Scincidae
Cryptoblepharus_xenikos	Squamata	Scincidae	Ctenotus_orientalis	Squamata	Scincidae
Cryptophis_boschmai	Squamata	Elapidae	Ctenotus_pallescens	Squamata	Scincidae
Cryptophis_nigrescens	Squamata	Elapidae	Ctenotus_piankai	Squamata	Scincidae
Cryptophis_nigrostriatus	Squamata	Elapidae	Ctenotus_pulchellus	Squamata	Scincidae
Ctenophorus_adelaidensis	Squamata	Agamidae	Ctenotus_quinkan	Squamata	Scincidae
Ctenophorus_caudicinctus	Squamata	Agamidae	Ctenotus_quirinus	Squamata	Scincidae
Ctenophorus_chapmani	Squamata	Agamidae	Ctenotus_rimacolus	Squamata	Scincidae
Ctenophorus_clayi	Squamata	Agamidae	Ctenotus_robustus	Squamata	Scincidae
Ctenophorus_cristatus	Squamata	Agamidae	Ctenotus_rosarium	Squamata	Scincidae
Ctenophorus_decresii	Squamata	Agamidae	Ctenotus_rufescens	Squamata	Scincidae
Ctenophorus_femoralis	Squamata	Agamidae	Ctenotus_severus	Squamata	Scincidae
Ctenophorus_fionni	Squamata	Agamidae	Ctenotus_spaldingi	Squamata	Scincidae
Ctenophorus_isolepis	Squamata	Agamidae	Ctenotus_taeniatus	Squamata	Scincidae
Ctenophorus_mirrityana	Squamata	Agamidae	Ctenotus_taeniolatus	Squamata	Scincidae
Ctenophorus_modestus	Squamata	Agamidae	Ctenotus_tanamiensis	Squamata	Scincidae
Ctenophorus_rubens	Squamata	Agamidae	Ctenotus_tantillus	Squamata	Scincidae
Ctenophorus_salinarum	Squamata	Agamidae	Ctenotus_terrareginae	Squamata	Scincidae
Ctenophorus_vadnappa	Squamata	Agamidae	Ctenotus_zebrilla	Squamata	Scincidae
Ctenophorus_yinnietharra	Squamata	Agamidae	Cubophis_caymanus	Squamata	Colubridae
Ctenosaura_clarki	Squamata	Iguanidae	Cubophis_vudii	Squamata	Colubridae
Ctenosaura_flavidorsalis	Squamata	Iguanidae	Cuora_amboinensis	Testudines	Geoemydidae
Ctenosaura_hemilopha	Squamata	Iguanidae	Cyclanorbis_senegalensis	Testudines	Trionychidae
Ctenosaura_macrolopha	Squamata	Iguanidae	Cyclemys_dentata	Testudines	Geoemydidae
Ctenosaura_oaxacana	Squamata	Iguanidae	Cyclemys_gemeli	Testudines	Geoemydidae
Ctenosaura_quinquecarinata	Squamata	Iguanidae	Cyclemys_oldhamii	Testudines	Geoemydidae
Ctenotus_agrestis	Squamata	Scincidae	Cycloderma_aubryi	Testudines	Trionychidae
Ctenotus_atlas	Squamata	Scincidae	Cyclodomorphus_celatus	Squamata	Scincidae
Ctenotus_australis	Squamata	Scincidae	Cyclodomorphus_maximus	Squamata	Scincidae
Ctenotus_borealis	Squamata	Scincidae	Cyclodomorphus_melanops	Squamata	Scincidae
Ctenotus_brevipes	Squamata	Scincidae	Cyclodomorphus_michaeli	Squamata	Scincidae
Ctenotus_burbidgei	Squamata	Scincidae	Cyclodomorphus_venustus	Squamata	Scincidae
Ctenotus_colletti	Squamata	Scincidae	Cyclura_nubila	Squamata	Iguanidae
Ctenotus_decaneurus	Squamata	Scincidae	Cyclura_ricordi	Squamata	Iguanidae
Ctenotus_duricola	Squamata	Scincidae	Cylindrophis_ruffus	Squamata	Cylindrophiidae
Ctenotus_ehmanni	Squamata	Scincidae	Cynisca_leucura	Squamata	Amphisbaenidae
Ctenotus_essingtonii	Squamata	Scincidae	Cyrtodactylus_albofasciatus	Squamata	Gekkonidae
Ctenotus_euclae	Squamata	Scincidae	Cyrtodactylus_annulatus	Squamata	Gekkonidae
Ctenotus_eutaenius	Squamata	Scincidae	Cyrtodactylus_ayeyarwadyensis	Squamata	Gekkonidae
Ctenotus_fallens	Squamata	Scincidae	Cyrtodactylus_baluensis	Squamata	Gekkonidae
Ctenotus_gagudju	Squamata	Scincidae	Cyrtodactylus_batik	Squamata	Gekkonidae
Ctenotus_grandis	Squamata	Scincidae	Cyrtodactylus_bidoupimontis	Squamata	Gekkonidae
Ctenotus_greeri	Squamata	Scincidae	Cyrtodactylus_capreoloides	Squamata	Gekkonidae
Ctenotus_hanloni	Squamata	Scincidae	Cyrtodactylus_consobrinus	Squamata	Gekkonidae
Ctenotus_hilli	Squamata	Scincidae	Cyrtodactylus_darmandvillei	Squamata	Gekkonidae
Ctenotus_iapetus	Squamata	Scincidae	Cyrtodactylus_deccanensis	Squamata	Gekkonidae
Ctenotus_kurnbudj	Squamata	Scincidae	Cyrtodactylus_gubaot	Squamata	Gekkonidae
Ctenotus_labillardieri	Squamata	Scincidae	Cyrtodactylus_jambangan	Squamata	Gekkonidae
Ctenotus_lateralis	Squamata	Scincidae	Cyrtodactylus_jellesmae	Squamata	Gekkonidae
Ctenotus_maryani	Squamata	Scincidae	Cyrtodactylus_khasiensis	Squamata	Gekkonidae
Ctenotus_militaris	Squamata	Scincidae	Cyrtodactylus_laevigatus	Squamata	Gekkonidae
Ctenotus_mimetes	Squamata	Scincidae	Cyrtodactylus_lateralis	Squamata	Gekkonidae
Ctenotus_nullum	Squamata	Scincidae	Cyrtodactylus_lekaguli	Squamata	Gekkonidae
Ctenotus_orientalis	Squamata	Scincidae	Cyrtodactylus_loriae	Squamata	Gekkonidae
Ctenotus_pallescens	Squamata	Scincidae	Cyrtodactylus_louisiadensis	Squamata	Gekkonidae
Ctenotus_pulchellus	Squamata	Scincidae	Cyrtodactylus_macrotuberculatus	Squamata	Gekkonidae
Ctenotus_quinkan	Squamata	Scincidae	Cyrtodactylus_marmoratus	Squamata	Gekkonidae
Ctenotus_quirinus	Squamata	Scincidae	Cyrtodactylus_mcdonaldi	Squamata	Gekkonidae
Ctenotus_rimacolus	Squamata	Scincidae	Cyrtodactylus_mimikanus	Squamata	Gekkonidae
Ctenotus_robustus	Squamata	Scincidae	Cyrtodactylus_novaeguineae	Squamata	Gekkonidae
Ctenotus_rubicundus	Squamata	Scincidae	Cyrtodactylus_papuensis	Squamata	Gekkonidae
Ctenotus_rufescens	Squamata	Scincidae	Cyrtodactylus_philippinicus	Squamata	Gekkonidae
Ctenotus_schomburgkii	Squamata	Scincidae	Cyrtodactylus_pseudoquadrivirgatus	Squamata	Gekkonidae
Ctenotus_serventyi	Squamata	Scincidae	Cyrtodactylus_pubisulcus	Squamata	Gekkonidae
Ctenotus_severus	Squamata	Scincidae	Cyrtodactylus_pulchellus	Squamata	Gekkonidae
Ctenotus_spaldingi	Squamata	Scincidae	Cyrtodactylus_quadrivirgatus	Squamata	Gekkonidae
Ctenotus_taeniatus	Squamata	Scincidae	Cyrtodactylus_salomonensis	Squamata	Gekkonidae
Ctenotus_taeniolatus	Squamata	Scincidae	Cyrtodactylus_semenanjungensis	Squamata	Gekkonidae
Ctenotus_tanamiensis	Squamata	Scincidae	Cyrtodactylus_semiadii	Squamata	Gekkonidae
Ctenotus_terrareginae	Squamata	Scincidae	Cyrtodactylus_serratus	Squamata	Gekkonidae
Ctenotus_uber	Squamata	Scincidae	Cyrtodactylus_tibetanus	Squamata	Gekkonidae
Cubophis_cantherigerus	Squamata	Colubridae	Cyrtodactylus_triedrus	Squamata	Gekkonidae
Cubophis_vudii	Squamata	Colubridae	Cyrtodactylus_tripuraensis	Squamata	Gekkonidae
Cuora_amboinensis	Testudines	Geoemydidae	Cyrtodactylus_tuberculatus	Squamata	Gekkonidae
Cuora_flavomarginata	Testudines	Geoemydidae	Cyrtodactylus_varadgirii	Squamata	Gekkonidae
Cuora_mouhotii	Testudines	Geoemydidae	Cyrtodactylus_wallacei	Squamata	Gekkonidae
Cyclanorbis_senegalensis	Testudines	Trionychidae	Cyrtodactylus_yoshii	Squamata	Gekkonidae
Cyclemys_dentata	Testudines	Geoemydidae	Cyrtopodion_scabrum	Squamata	Gekkonidae
Cyclemys_gemeli	Testudines	Geoemydidae	Daboia_mauritanica	Squamata	Viperidae
Cycloderma_aubryi	Testudines	Trionychidae	Daboia_palaestinae	Squamata	Viperidae
Cyclodomorphus_celatus	Squamata	Scincidae	Daboia_siamensis	Squamata	Viperidae
Cyclodomorphus_gerrardii	Squamata	Scincidae	Dactylocnemis_pacificus	Squamata	Diplodactylidae
Cyclodomorphus_melanops	Squamata	Scincidae	Dalmatolacerta_oxycephala	Squamata	Lacertidae
Cyclodomorphus_michaeli	Squamata	Scincidae	Dalophia_pistillum	Squamata	Amphisbaenidae
Cyclura_nubila	Squamata	Iguanidae	Darevskia_armeniaca	Squamata	Lacertidae
Cyclura_ricordi	Squamata	Iguanidae	Darevskia_brauneri	Squamata	Lacertidae
Cylindrophis_ruffus	Squamata	Cylindrophiidae	Darevskia_caucasica	Squamata	Lacertidae
Cynisca_leucura	Squamata	Amphisbaenidae	Darevskia_chlorogaster	Squamata	Lacertidae
Cyrtodactylus_albofasciatus	Squamata	Gekkonidae	Darevskia_lindholmi	Squamata	Lacertidae
Cyrtodactylus_capreoloides	Squamata	Gekkonidae	Darevskia_mixta	Squamata	Lacertidae
Cyrtodactylus_consobrinus	Squamata	Gekkonidae	Darevskia_nairensis	Squamata	Lacertidae
Cyrtodactylus_darmandvillei	Squamata	Gekkonidae	Darevskia_portschinskii	Squamata	Lacertidae
Cyrtodactylus_deccanensis	Squamata	Gekkonidae	Darevskia_praticola	Squamata	Lacertidae
Cyrtodactylus_gubaot	Squamata	Gekkonidae	Darevskia_rostombekowi	Squamata	Lacertidae
Cyrtodactylus_khasiensis	Squamata	Gekkonidae	Darevskia_rudis	Squamata	Lacertidae
Cyrtodactylus_laevigatus	Squamata	Gekkonidae	Darevskia_saxicola	Squamata	Lacertidae
Cyrtodactylus_loriae	Squamata	Gekkonidae	Darevskia_schaekeli	Squamata	Lacertidae
Cyrtodactylus_louisiadensis	Squamata	Gekkonidae	Darevskia_unisexualis	Squamata	Lacertidae
Cyrtodactylus_marmoratus	Squamata	Gekkonidae	Dasia_grisea	Squamata	Scincidae
Cyrtodactylus_mcdonaldi	Squamata	Gekkonidae	Dasia_olivacea	Squamata	Scincidae
Cyrtodactylus_mimikanus	Squamata	Gekkonidae	Dasia_vittata	Squamata	Scincidae
Cyrtodactylus_novaeguineae	Squamata	Gekkonidae	Dasypeltis_fasciata	Squamata	Colubridae
Cyrtodactylus_oldhami	Squamata	Gekkonidae	Dasypeltis_medici	Squamata	Colubridae
Cyrtodactylus_papuensis	Squamata	Gekkonidae	Dasypeltis_sahelensis	Squamata	Colubridae
Cyrtodactylus_philippinicus	Squamata	Gekkonidae	Delma_borea	Squamata	Pygopodidae
Cyrtodactylus_pseudoquadrivirgatus	Squamata	Gekkonidae	Delma_desmosa	Squamata	Pygopodidae
Cyrtodactylus_pubisulcus	Squamata	Gekkonidae	Delma_fraseri	Squamata	Pygopodidae
Cyrtodactylus_salomonensis	Squamata	Gekkonidae	Delma_grayii	Squamata	Pygopodidae
Cyrtodactylus_semenanjungensis	Squamata	Gekkonidae	Delma_inornata	Squamata	Pygopodidae
Cyrtodactylus_sermowaiensis	Squamata	Gekkonidae	Delma_labialis	Squamata	Pygopodidae
Cyrtodactylus_serratus	Squamata	Gekkonidae	Delma_mitella	Squamata	Pygopodidae
Cyrtodactylus_tibetanus	Squamata	Gekkonidae	Delma_molleri	Squamata	Pygopodidae
Cyrtodactylus_triedrus	Squamata	Gekkonidae	Delma_pax	Squamata	Pygopodidae
Cyrtodactylus_tripuraensis	Squamata	Gekkonidae	Delma_petersoni	Squamata	Pygopodidae
Cyrtodactylus_tuberculatus	Squamata	Gekkonidae	Delma_tincta	Squamata	Pygopodidae
Cyrtodactylus_wallacei	Squamata	Gekkonidae	Delma_torquata	Squamata	Pygopodidae
Cyrtodactylus_yoshii	Squamata	Gekkonidae	Demansia_flagellatio	Squamata	Elapidae
Cyrtopodion_scabrum	Squamata	Gekkonidae	Demansia_olivacea	Squamata	Elapidae
Daboia_mauritanica	Squamata	Viperidae	Demansia_papuensis	Squamata	Elapidae
Daboia_palaestinae	Squamata	Viperidae	Demansia_psammophis	Squamata	Elapidae
Daboia_russelii	Squamata	Viperidae	Demansia_reticulata	Squamata	Elapidae
Dalmatolacerta_oxycephala	Squamata	Lacertidae	Demansia_rimicola	Squamata	Elapidae
Darevskia_armeniaca	Squamata	Lacertidae	Demansia_shinei	Squamata	Elapidae
Darevskia_brauneri	Squamata	Lacertidae	Demansia_torquata	Squamata	Elapidae
Darevskia_caspica	Squamata	Lacertidae	Demansia_vestigiata	Squamata	Elapidae
Darevskia_caucasica	Squamata	Lacertidae	Dendrelaphis_ashoki	Squamata	Colubridae
Darevskia_chlorogaster	Squamata	Lacertidae	Dendrelaphis_bifrenalis	Squamata	Colubridae
Darevskia_daghestanica	Squamata	Lacertidae	Dendrelaphis_calligaster	Squamata	Colubridae
Darevskia_derjugini	Squamata	Lacertidae	Dendrelaphis_caudolineatus	Squamata	Colubridae
Darevskia_lindholmi	Squamata	Lacertidae	Dendrelaphis_chairecacos	Squamata	Colubridae
Darevskia_mixta	Squamata	Lacertidae	Dendrelaphis_formosus	Squamata	Colubridae
Darevskia_nairensis	Squamata	Lacertidae	Dendrelaphis_fuliginosus	Squamata	Colubridae
Darevskia_portschinskii	Squamata	Lacertidae	Dendrelaphis_gastrostictus	Squamata	Colubridae
Darevskia_praticola	Squamata	Lacertidae	Dendrelaphis_grandoculis	Squamata	Colubridae
Darevskia_rostombekowi	Squamata	Lacertidae	Dendrelaphis_haasi	Squamata	Colubridae
Darevskia_rudis	Squamata	Lacertidae	Dendrelaphis_inornatus	Squamata	Colubridae
Darevskia_saxicola	Squamata	Lacertidae	Dendrelaphis_kopsteini	Squamata	Colubridae
Darevskia_unisexualis	Squamata	Lacertidae	Dendrelaphis_luzonensis	Squamata	Colubridae
Dasia_grisea	Squamata	Scincidae	Dendrelaphis_marenae	Squamata	Colubridae
Dasia_olivacea	Squamata	Scincidae	Dendrelaphis_pictus	Squamata	Colubridae
Dasia_vittata	Squamata	Scincidae	Dendrelaphis_punctulatus	Squamata	Colubridae
Dasypeltis_fasciata	Squamata	Colubridae	Dendrelaphis_schokari	Squamata	Colubridae
Dasypeltis_inornata	Squamata	Colubridae	Dendrelaphis_striatus	Squamata	Colubridae
Dasypeltis_medici	Squamata	Colubridae	Dendrelaphis_striolatus	Squamata	Colubridae
Dasypeltis_sahelensis	Squamata	Colubridae	Dendrelaphis_wickrorum	Squamata	Colubridae
Dasypeltis_scabra	Squamata	Colubridae	Dendroaspis_jamesoni	Squamata	Elapidae
Deinagkistrodon_acutus	Squamata	Viperidae	Dendroaspis_viridis	Squamata	Elapidae
Delma_australis	Squamata	Pygopodidae	Dendrophidion_atlantica	Squamata	Colubridae
Delma_borea	Squamata	Pygopodidae	Dermatemys_mawii	Testudines	Dermatemydidae
Delma_elegans	Squamata	Pygopodidae	Dermochelys_coriacea	Testudines	Dermochelyidae
Delma_fraseri	Squamata	Pygopodidae	Dibamus_novaeguineae	Squamata	Dibamidae
Delma_grayii	Squamata	Pygopodidae	Dibamus_tebal	Squamata	Dibamidae
Delma_impar	Squamata	Pygopodidae	Dibernardia_persimilis	Squamata	Colubridae
Delma_inornata	Squamata	Pygopodidae	Dicrodon_heterolepis	Squamata	Teiidae
Delma_labialis	Squamata	Pygopodidae	Diplodactylus_ameyi	Squamata	Diplodactylidae
Delma_molleri	Squamata	Pygopodidae	Diplodactylus_barraganae	Squamata	Diplodactylidae
Delma_pax	Squamata	Pygopodidae	Diplodactylus_bilybara	Squamata	Diplodactylidae
Delma_tincta	Squamata	Pygopodidae	Diplodactylus_calcicolus	Squamata	Diplodactylidae
Delma_torquata	Squamata	Pygopodidae	Diplodactylus_capensis	Squamata	Diplodactylidae
Demansia_angusticeps	Squamata	Elapidae	Diplodactylus_granariensis	Squamata	Diplodactylidae
Demansia_flagellatio	Squamata	Elapidae	Diplodactylus_laevis	Squamata	Diplodactylidae
Demansia_papuensis	Squamata	Elapidae	Diplodactylus_ornatus	Squamata	Diplodactylidae
Demansia_psammophis	Squamata	Elapidae	Diplodactylus_pulcher	Squamata	Diplodactylidae
Demansia_quaesitor	Squamata	Elapidae	Diplodactylus_tessellatus	Squamata	Diplodactylidae
Demansia_reticulata	Squamata	Elapidae	Diplodactylus_vittatus	Squamata	Diplodactylidae
Demansia_rimicola	Squamata	Elapidae	Diplodactylus_wiru	Squamata	Diplodactylidae
Demansia_shinei	Squamata	Elapidae	Diploderma_makii	Squamata	Agamidae
Demansia_torquata	Squamata	Elapidae	Diploderma_polygonatum	Squamata	Agamidae
Demansia_vestigiata	Squamata	Elapidae	Diploderma_swinhonis	Squamata	Agamidae
Dendrelaphis_ashoki	Squamata	Colubridae	Diploglossus_delasagra	Squamata	Diploglossidae
Dendrelaphis_calligaster	Squamata	Colubridae	Diploglossus_fasciatus	Squamata	Diploglossidae
Dendrelaphis_caudolineatus	Squamata	Colubridae	Diploglossus_lessonae	Squamata	Diploglossidae
Dendrelaphis_chairecacos	Squamata	Colubridae	Diploglossus_millepunctatus	Squamata	Diploglossidae
Dendrelaphis_formosus	Squamata	Colubridae	Diploglossus_pleii	Squamata	Diploglossidae
Dendrelaphis_gastrostictus	Squamata	Colubridae	Diplolaemus_darwinii	Squamata	Leiosauridae
Dendrelaphis_grandoculis	Squamata	Colubridae	Diplolaemus_leopardinus	Squamata	Leiosauridae
Dendrelaphis_haasi	Squamata	Colubridae	Diplometopon_zarudnyi	Squamata	Trogonophidae
Dendrelaphis_inornatus	Squamata	Colubridae	Diporiphora_adductus	Squamata	Agamidae
Dendrelaphis_kopsteini	Squamata	Colubridae	Diporiphora_albilabris	Squamata	Agamidae
Dendrelaphis_luzonensis	Squamata	Colubridae	Diporiphora_ameliae	Squamata	Agamidae
Dendrelaphis_papuensis	Squamata	Colubridae	Diporiphora_australis	Squamata	Agamidae
Dendrelaphis_pictus	Squamata	Colubridae	Diporiphora_bennettii	Squamata	Agamidae
Dendrelaphis_punctulatus	Squamata	Colubridae	Diporiphora_bilineata	Squamata	Agamidae
Dendrelaphis_schokari	Squamata	Colubridae	Diporiphora_lalliae	Squamata	Agamidae
Dendrelaphis_striatus	Squamata	Colubridae	Diporiphora_linga	Squamata	Agamidae
Dendroaspis_jamesoni	Squamata	Elapidae	Diporiphora_magna	Squamata	Agamidae
Dendroaspis_viridis	Squamata	Elapidae	Diporiphora_margaretae	Squamata	Agamidae
Dendrophidion_apharocybe	Squamata	Colubridae	Diporiphora_nobbi	Squamata	Agamidae
Dendrophidion_rufiterminorum	Squamata	Colubridae	Diporiphora_paraconvergens	Squamata	Agamidae
Dermatemys_mawii	Testudines	Dermatemydidae	Diporiphora_pindan	Squamata	Agamidae
Dermochelys_coriacea	Testudines	Dermochelyidae	Diporiphora_reginae	Squamata	Agamidae
Dibamus_novaeguineae	Squamata	Dibamidae	Diporiphora_sobria	Squamata	Agamidae
Dibernardia_persimilis	Squamata	Colubridae	Diporiphora_superba	Squamata	Agamidae
Dicrodon_heterolepis	Squamata	Teiidae	Diporiphora_valens	Squamata	Agamidae
Dinarolacerta_mosorensis	Squamata	Lacertidae	Dipsadoboa_underwoodi	Squamata	Colubridae
Diplodactylus_bilybara	Squamata	Diplodactylidae	Dipsadoboa_viridis	Squamata	Colubridae
Diplodactylus_calcicolus	Squamata	Diplodactylidae	Dipsadoboa_weileri	Squamata	Colubridae
Diplodactylus_furcosus	Squamata	Diplodactylidae	Dipsas_alternans	Squamata	Colubridae
Diplodactylus_galaxias	Squamata	Diplodactylidae	Dipsas_catesbyi	Squamata	Colubridae
Diplodactylus_laevis	Squamata	Diplodactylidae	Dipsas_gaigeae	Squamata	Colubridae
Diplodactylus_mitchelli	Squamata	Diplodactylidae	Dipsas_peruana	Squamata	Colubridae
Diplodactylus_ornatus	Squamata	Diplodactylidae	Dipsas_sazimai	Squamata	Colubridae
Diplodactylus_platyurus	Squamata	Diplodactylidae	Dipsas_temporalis	Squamata	Colubridae
Diplodactylus_pulcher	Squamata	Diplodactylidae	Dipsas_variegata	Squamata	Colubridae
Diplodactylus_savagei	Squamata	Diplodactylidae	Dipsas_vermiculata	Squamata	Colubridae
Diplodactylus_vittatus	Squamata	Diplodactylidae	Dipsosaurus_dorsalis	Squamata	Iguanidae
Diplodactylus_wiru	Squamata	Diplodactylidae	Dogania_subplana	Testudines	Trionychidae
Diploderma_luei	Squamata	Agamidae	Dolichophis_caspius	Squamata	Colubridae
Diploderma_makii	Squamata	Agamidae	Dopasia_harti	Squamata	Anguidae
Diploderma_swinhonis	Squamata	Agamidae	Dracaena_guianensis	Squamata	Teiidae
Diploglossus_bilobatus	Squamata	Diploglossidae	Draco_bimaculatus	Squamata	Agamidae
Diploglossus_delasagra	Squamata	Diploglossidae	Draco_blanfordii	Squamata	Agamidae
Diploglossus_fasciatus	Squamata	Diploglossidae	Draco_boschmai	Squamata	Agamidae
Diploglossus_lessonae	Squamata	Diploglossidae	Draco_cornutus	Squamata	Agamidae
Diploglossus_millepunctatus	Squamata	Diploglossidae	Draco_cyanopterus	Squamata	Agamidae
Diploglossus_pleii	Squamata	Diploglossidae	Draco_dussumieri	Squamata	Agamidae
Diplolaemus_darwinii	Squamata	Leiosauridae	Draco_fimbriatus	Squamata	Agamidae
Diplolaemus_leopardinus	Squamata	Leiosauridae	Draco_guentheri	Squamata	Agamidae
Diplolaemus_sexcinctus	Squamata	Leiosauridae	Draco_indochinensis	Squamata	Agamidae
Diplometopon_zarudnyi	Squamata	Trogonophidae	Draco_lineatus	Squamata	Agamidae
Diporiphora_albilabris	Squamata	Agamidae	Draco_maculatus	Squamata	Agamidae
Diporiphora_australis	Squamata	Agamidae	Draco_maximus	Squamata	Agamidae
Diporiphora_bilineata	Squamata	Agamidae	Draco_melanopogon	Squamata	Agamidae
Diporiphora_lalliae	Squamata	Agamidae	Draco_norvillii	Squamata	Agamidae
Diporiphora_margaretae	Squamata	Agamidae	Draco_ornatus	Squamata	Agamidae
Diporiphora_nobbi	Squamata	Agamidae	Draco_quadrasi	Squamata	Agamidae
Diporiphora_paraconvergens	Squamata	Agamidae	Draco_quinquefasciatus	Squamata	Agamidae
Diporiphora_pindan	Squamata	Agamidae	Draco_reticulatus	Squamata	Agamidae
Diporiphora_reginae	Squamata	Agamidae	Draco_spilonotus	Squamata	Agamidae
Diporiphora_superba	Squamata	Agamidae	Draco_spilopterus	Squamata	Agamidae
Diporiphora_valens	Squamata	Agamidae	Draco_sumatranus	Squamata	Agamidae
Dipsadoboa_aulica	Squamata	Colubridae	Draco_taeniopterus	Squamata	Agamidae
Dipsadoboa_flavida	Squamata	Colubridae	Draco_timoriensis	Squamata	Agamidae
Dipsadoboa_underwoodi	Squamata	Colubridae	Draco_volans	Squamata	Agamidae
Dipsadoboa_unicolor	Squamata	Colubridae	Draco_walkeri	Squamata	Agamidae
Dipsadoboa_viridis	Squamata	Colubridae	Dravidogecko_anamallensis	Squamata	Gekkonidae
Dipsas_catesbyi	Squamata	Colubridae	Drepanoides_anomalus	Squamata	Colubridae
Dipsas_elegans	Squamata	Colubridae	Drymobius_margaritiferus	Squamata	Colubridae
Dipsas_gaigeae	Squamata	Colubridae	Drymoluber_dichrous	Squamata	Colubridae
Dipsas_mikanii	Squamata	Colubridae	Dryophiops_philippina	Squamata	Colubridae
Dipsas_sazimai	Squamata	Colubridae	Dryophiops_rubescens	Squamata	Colubridae
Dipsas_temporalis	Squamata	Colubridae	Dryophylax_nattereri	Squamata	Colubridae
Dipsas_variegata	Squamata	Colubridae	Drysdalia_coronoides	Squamata	Elapidae
Dipsas_vermiculata	Squamata	Colubridae	Drysdalia_rhodogaster	Squamata	Elapidae
Dixonius_siamensis	Squamata	Gekkonidae	Ebenavia_inunguis	Squamata	Gekkonidae
Dogania_subplana	Testudines	Trionychidae	Echinanthera_cephalostriata	Squamata	Colubridae
Dopasia_harti	Squamata	Anguidae	Echinanthera_cyanopleura	Squamata	Colubridae
Dracaena_guianensis	Squamata	Teiidae	Echinanthera_melanostigma	Squamata	Colubridae
Draco_blanfordii	Squamata	Agamidae	Echinosaura_panamensis	Squamata	Gymnophthalmidae
Draco_cornutus	Squamata	Agamidae	Echiopsis_curta	Squamata	Elapidae
Draco_fimbriatus	Squamata	Agamidae	Echis_coloratus	Squamata	Viperidae
Draco_guentheri	Squamata	Agamidae	Echis_ocellatus	Squamata	Viperidae
Draco_haematopogon	Squamata	Agamidae	Echis_omanensis	Squamata	Viperidae
Draco_indochinensis	Squamata	Agamidae	Echis_pyramidum	Squamata	Viperidae
Draco_lineatus	Squamata	Agamidae	Echis_romani	Squamata	Viperidae
Draco_maculatus	Squamata	Agamidae	Egernia_cygnitos	Squamata	Scincidae
Draco_melanopogon	Squamata	Agamidae	Egernia_depressa	Squamata	Scincidae
Draco_mindanensis	Squamata	Agamidae	Egernia_epsisolus	Squamata	Scincidae
Draco_norvillii	Squamata	Agamidae	Egernia_formosa	Squamata	Scincidae
Draco_ornatus	Squamata	Agamidae	Egernia_napoleonis	Squamata	Scincidae
Draco_quadrasi	Squamata	Agamidae	Egernia_saxatilis	Squamata	Scincidae
Draco_quinquefasciatus	Squamata	Agamidae	Egernia_stokesii	Squamata	Scincidae
Draco_spilopterus	Squamata	Agamidae	Egernia_striolata	Squamata	Scincidae
Draco_sumatranus	Squamata	Agamidae	Eirenis_persicus	Squamata	Colubridae
Draco_taeniopterus	Squamata	Agamidae	Eirenis_punctatolineatus	Squamata	Colubridae
Draco_timoriensis	Squamata	Agamidae	Eirenis_rothii	Squamata	Colubridae
Draco_volans	Squamata	Agamidae	Elaphe_cantoris	Squamata	Colubridae
Draco_walkeri	Squamata	Agamidae	Elaphe_carinata	Squamata	Colubridae
Dravidogecko_anamallensis	Squamata	Gekkonidae	Elaphe_climacophora	Squamata	Colubridae
Drepanoides_anomalus	Squamata	Colubridae	Elaphe_hodgsoni	Squamata	Colubridae
Drymarchon_corais	Squamata	Colubridae	Elaphe_quadrivirgata	Squamata	Colubridae
Drymoluber_dichrous	Squamata	Colubridae	Elaphe_quatuorlineata	Squamata	Colubridae
Dryophiops_philippina	Squamata	Colubridae	Elaphe_sauromates	Squamata	Colubridae
Dryophiops_rubescens	Squamata	Colubridae	Elaphe_taeniura	Squamata	Colubridae
Dryophylax_nattereri	Squamata	Colubridae	Elapoidis_fusca	Squamata	Colubridae
Drysdalia_mastersii	Squamata	Elapidae	Elapsoidea_loveridgei	Squamata	Elapidae
Ebenavia_inunguis	Squamata	Gekkonidae	Elapsoidea_nigra	Squamata	Elapidae
Echinanthera_cyanopleura	Squamata	Colubridae	Elasmodactylus_tuberculosus	Squamata	Gekkonidae
Echinosaura_palmeri	Squamata	Gymnophthalmidae	Elgaria_cedrosensis	Squamata	Anguidae
Echinosaura_panamensis	Squamata	Gymnophthalmidae	Elgaria_coerulea	Squamata	Anguidae
Echiopsis_curta	Squamata	Elapidae	Elgaria_kingii	Squamata	Anguidae
Echis_carinatus	Squamata	Viperidae	Elgaria_multicarinata	Squamata	Anguidae
Echis_coloratus	Squamata	Viperidae	Elgaria_panamintina	Squamata	Anguidae
Echis_leucogaster	Squamata	Viperidae	Elseya_albagula	Testudines	Chelidae
Echis_ocellatus	Squamata	Viperidae	Elseya_dentata	Testudines	Chelidae
Echis_omanensis	Squamata	Viperidae	Elseya_irwini	Testudines	Chelidae
Echis_pyramidum	Squamata	Viperidae	Elseya_lavarackorum	Testudines	Chelidae
Echis_romani	Squamata	Viperidae	Elseya_novaeguineae	Testudines	Chelidae
Ecpleopus_gaudichaudii	Squamata	Gymnophthalmidae	Elusor_macrurus	Testudines	Chelidae
Egernia_cunninghami	Squamata	Scincidae	Emoia_arnoensis	Squamata	Scincidae
Egernia_depressa	Squamata	Scincidae	Emoia_battersbyi	Squamata	Scincidae
Egernia_epsisolus	Squamata	Scincidae	Emoia_baudini	Squamata	Scincidae
Egernia_formosa	Squamata	Scincidae	Emoia_caeruleocauda	Squamata	Scincidae
Egernia_hosmeri	Squamata	Scincidae	Emoia_cyanogaster	Squamata	Scincidae
Egernia_napoleonis	Squamata	Scincidae	Emoia_kordoana	Squamata	Scincidae
Egernia_richardi	Squamata	Scincidae	Emoia_longicauda	Squamata	Scincidae
Egernia_saxatilis	Squamata	Scincidae	Emoia_loveridgei	Squamata	Scincidae
Egernia_stokesii	Squamata	Scincidae	Emoia_maxima	Squamata	Scincidae
Egernia_striolata	Squamata	Scincidae	Emoia_mivarti	Squamata	Scincidae
Eirenis_punctatolineatus	Squamata	Colubridae	Emoia_nigra	Squamata	Scincidae
Elaphe_dione	Squamata	Colubridae	Emoia_nigromarginata	Squamata	Scincidae
Elaphe_taeniura	Squamata	Colubridae	Emoia_pallidiceps	Squamata	Scincidae
Elaphe_urartica	Squamata	Colubridae	Emoia_physicina	Squamata	Scincidae
Elapognathus_minor	Squamata	Elapidae	Emoia_popei	Squamata	Scincidae
Elapoidis_fusca	Squamata	Colubridae	Emoia_pseudopallidiceps	Squamata	Scincidae
Elapomorphus_quinquelineatus	Squamata	Colubridae	Emoia_reimschiisseli	Squamata	Scincidae
Elapsoidea_boulengeri	Squamata	Elapidae	Emoia_samoensis	Squamata	Scincidae
Elapsoidea_sundevallii	Squamata	Elapidae	Emoia_sanfordi	Squamata	Scincidae
Elasmodactylus_tuberculosus	Squamata	Gekkonidae	Emoia_schmidti	Squamata	Scincidae
Elgaria_cedrosensis	Squamata	Anguidae	Emoia_submetallica	Squamata	Scincidae
Elgaria_multicarinata	Squamata	Anguidae	Emoia_tropidolepis	Squamata	Scincidae
Elseya_albagula	Testudines	Chelidae	Emoia_veracunda	Squamata	Scincidae
Elseya_dentata	Testudines	Chelidae	Emydocephalus_annulatus	Squamata	Elapidae
Elseya_novaeguineae	Testudines	Chelidae	Emydura_australis	Testudines	Chelidae
Emoia_baudini	Squamata	Scincidae	Emydura_macquarii	Testudines	Chelidae
Emoia_caeruleocauda	Squamata	Scincidae	Emydura_subglobosa	Testudines	Chelidae
Emoia_cyanogaster	Squamata	Scincidae	Emydura_victoriae	Testudines	Chelidae
Emoia_cyanura	Squamata	Scincidae	Enyalioides_cofanorum	Squamata	Hoplocercidae
Emoia_flavigularis	Squamata	Scincidae	Enyalioides_microlepis	Squamata	Hoplocercidae
Emoia_impar	Squamata	Scincidae	Enyalioides_palpebralis	Squamata	Hoplocercidae
Emoia_kordoana	Squamata	Scincidae	Enyalioides_praestabilis	Squamata	Hoplocercidae
Emoia_longicauda	Squamata	Scincidae	Enyalius_bibronii	Squamata	Leiosauridae
Emoia_loveridgei	Squamata	Scincidae	Enyalius_bilineatus	Squamata	Leiosauridae
Emoia_maxima	Squamata	Scincidae	Enyalius_boulengeri	Squamata	Leiosauridae
Emoia_mivarti	Squamata	Scincidae	Enyalius_brasiliensis	Squamata	Leiosauridae
Emoia_mokolahi	Squamata	Scincidae	Enyalius_catenatus	Squamata	Leiosauridae
Emoia_nigra	Squamata	Scincidae	Enyalius_iheringii	Squamata	Leiosauridae
Emoia_obscura	Squamata	Scincidae	Enyalius_pictus	Squamata	Leiosauridae
Emoia_pallidiceps	Squamata	Scincidae	Epicrates_alvarezi	Squamata	Boidae
Emoia_physicae	Squamata	Scincidae	Epicrates_assisi	Squamata	Boidae
Emoia_physicina	Squamata	Scincidae	Epicrates_crassus	Squamata	Boidae
Emoia_popei	Squamata	Scincidae	Epicrates_maurus	Squamata	Boidae
Emoia_pseudocyanura	Squamata	Scincidae	Eremias_argus	Squamata	Lacertidae
Emoia_reimschiisseli	Squamata	Scincidae	Eremias_arguta	Squamata	Lacertidae
Emoia_sanfordi	Squamata	Scincidae	Eremias_brenchleyi	Squamata	Lacertidae
Emoia_schmidti	Squamata	Scincidae	Eremias_dzungarica	Squamata	Lacertidae
Emoia_submetallica	Squamata	Scincidae	Eremias_fasciata	Squamata	Lacertidae
Emoia_tropidolepis	Squamata	Scincidae	Eremias_grammica	Squamata	Lacertidae
Emoia_trossula	Squamata	Scincidae	Eremias_intermedia	Squamata	Lacertidae
Emoia_veracunda	Squamata	Scincidae	Eremias_lineolata	Squamata	Lacertidae
Emydocephalus_annulatus	Squamata	Elapidae	Eremias_pleskei	Squamata	Lacertidae
Emydoidea_blandingii	Testudines	Emydidae	Eremias_scripta	Squamata	Lacertidae
Emydura_australis	Testudines	Chelidae	Eremias_vermiculata	Squamata	Lacertidae
Emydura_macquarii	Testudines	Chelidae	Eremiascincus_isolepis	Squamata	Scincidae
Emydura_subglobosa	Testudines	Chelidae	Eremiascincus_musivus	Squamata	Scincidae
Emydura_victoriae	Testudines	Chelidae	Eremiascincus_pardalis	Squamata	Scincidae
Enyalioides_cofanorum	Squamata	Hoplocercidae	Eremiascincus_phantasmus	Squamata	Scincidae
Enyalioides_laticeps	Squamata	Hoplocercidae	Eremiascincus_richardsonii	Squamata	Scincidae
Enyalioides_microlepis	Squamata	Hoplocercidae	Eretmochelys_imbricata	Testudines	Cheloniidae
Enyalioides_palpebralis	Squamata	Hoplocercidae	Erythrolamprus_almadensis	Squamata	Colubridae
Enyalioides_praestabilis	Squamata	Hoplocercidae	Erythrolamprus_bizona	Squamata	Colubridae
Enyalioides_rubrigularis	Squamata	Hoplocercidae	Erythrolamprus_breviceps	Squamata	Colubridae
Enyalius_bibronii	Squamata	Leiosauridae	Erythrolamprus_ceii	Squamata	Colubridae
Enyalius_catenatus	Squamata	Leiosauridae	Erythrolamprus_cobella	Squamata	Colubridae
Enyalius_iheringii	Squamata	Leiosauridae	Erythrolamprus_dorsocorallinus	Squamata	Colubridae
Enyalius_perditus	Squamata	Leiosauridae	Erythrolamprus_guentheri	Squamata	Colubridae
Enyalius_pictus	Squamata	Leiosauridae	Erythrolamprus_jaegeri	Squamata	Colubridae
Ephalophis_greyae	Squamata	Elapidae	Erythrolamprus_macrosomus	Squamata	Colubridae
Epicrates_assisi	Squamata	Boidae	Erythrolamprus_melanotus	Squamata	Colubridae
Epicrates_crassus	Squamata	Boidae	Erythrolamprus_miliaris	Squamata	Colubridae
Epicrates_maurus	Squamata	Boidae	Erythrolamprus_pygmaeus	Squamata	Colubridae
Eremias_brenchleyi	Squamata	Lacertidae	Erythrolamprus_taeniogaster	Squamata	Colubridae
Eremias_dzungarica	Squamata	Lacertidae	Erythrolamprus_taeniurus	Squamata	Colubridae
Eremias_fasciata	Squamata	Lacertidae	Erythrolamprus_triscalis	Squamata	Colubridae
Eremias_lineolata	Squamata	Lacertidae	Erythrolamprus_viridis	Squamata	Colubridae
Eremias_persica	Squamata	Lacertidae	Erythrolamprus_zweifeli	Squamata	Colubridae
Eremias_pleskei	Squamata	Lacertidae	Eryx_colubrinus	Squamata	Boidae
Eremias_scripta	Squamata	Lacertidae	Eryx_conicus	Squamata	Boidae
Eremias_vermiculata	Squamata	Lacertidae	Eryx_jaculus	Squamata	Boidae
Eremiascincus_douglasi	Squamata	Scincidae	Eryx_johnii	Squamata	Boidae
Eremiascincus_fasciolatus	Squamata	Scincidae	Eryx_miliaris	Squamata	Boidae
Eremiascincus_isolepis	Squamata	Scincidae	Eryx_whitakeri	Squamata	Boidae
Eremiascincus_musivus	Squamata	Scincidae	Eublepharis_fuscus	Squamata	Eublepharidae
Eremiascincus_pallidus	Squamata	Scincidae	Eublepharis_satpuraensis	Squamata	Eublepharidae
Eremiascincus_pardalis	Squamata	Scincidae	Eugongylus_albofasciolatus	Squamata	Scincidae
Eremiascincus_phantasmus	Squamata	Scincidae	Eugongylus_rufescens	Squamata	Scincidae
Eretmochelys_imbricata	Testudines	Cheloniidae	Eulamprus_leuraensis	Squamata	Scincidae
Erythrolamprus_breviceps	Squamata	Colubridae	Eulamprus_quoyii	Squamata	Scincidae
Erythrolamprus_cobella	Squamata	Colubridae	Eulamprus_tympanum	Squamata	Scincidae
Erythrolamprus_festae	Squamata	Colubridae	Eumeces_schneiderii	Squamata	Scincidae
Erythrolamprus_frenatus	Squamata	Colubridae	Eumecia_anchietae	Squamata	Scincidae
Erythrolamprus_guentheri	Squamata	Colubridae	Eunectes_beniensis	Squamata	Boidae
Erythrolamprus_jaegeri	Squamata	Colubridae	Eunectes_notaeus	Squamata	Boidae
Erythrolamprus_macrosomus	Squamata	Colubridae	Euprepiophis_mandarinus	Squamata	Colubridae
Erythrolamprus_pseudocorallus	Squamata	Colubridae	Eurolophosaurus_nanuzae	Squamata	Tropiduridae
Erythrolamprus_pygmaeus	Squamata	Colubridae	Eurydactylodes_vieillardi	Squamata	Diplodactylidae
Erythrolamprus_reginae	Squamata	Colubridae	Eutropis_bibronii	Squamata	Scincidae
Erythrolamprus_sagittifer	Squamata	Colubridae	Eutropis_borealis	Squamata	Scincidae
Erythrolamprus_taeniogaster	Squamata	Colubridae	Eutropis_carinata	Squamata	Scincidae
Erythrolamprus_taeniurus	Squamata	Colubridae	Eutropis_clivicola	Squamata	Scincidae
Erythrolamprus_zweifeli	Squamata	Colubridae	Eutropis_dissimilis	Squamata	Scincidae
Eryx_colubrinus	Squamata	Boidae	Eutropis_gubataas	Squamata	Scincidae
Eryx_jaculus	Squamata	Boidae	Eutropis_indeprensa	Squamata	Scincidae
Eryx_muelleri	Squamata	Boidae	Eutropis_lankae	Squamata	Scincidae
Eryx_whitakeri	Squamata	Boidae	Eutropis_lapulapu	Squamata	Scincidae
Eublepharis_macularius	Squamata	Eublepharidae	Eutropis_lewisi	Squamata	Scincidae
Eublepharis_satpuraensis	Squamata	Eublepharidae	Eutropis_macrophthalma	Squamata	Scincidae
Eugongylus_albofasciolatus	Squamata	Scincidae	Eutropis_macularia	Squamata	Scincidae
Eugongylus_rufescens	Squamata	Scincidae	Eutropis_multifasciata	Squamata	Scincidae
Eulamprus_leuraensis	Squamata	Scincidae	Eutropis_quadricarinata	Squamata	Scincidae
Eulamprus_quoyii	Squamata	Scincidae	Eutropis_rudis	Squamata	Scincidae
Euleptes_europaea	Squamata	Sphaerodactylidae	Eutropis_rugifera	Squamata	Scincidae
Eumeces_schneiderii	Squamata	Scincidae	Exila_nigropalmata	Squamata	Scincidae
Eumecia_anchietae	Squamata	Scincidae	Farancia_erytrogramma	Squamata	Colubridae
Euprepiophis_mandarinus	Squamata	Colubridae	Ficimia_olivacea	Squamata	Colubridae
Eurolophosaurus_nanuzae	Squamata	Tropiduridae	Ficimia_publia	Squamata	Colubridae
Eutropis_bibronii	Squamata	Scincidae	Flexiseps_johannae	Squamata	Scincidae
Eutropis_carinata	Squamata	Scincidae	Flexiseps_ornaticeps	Squamata	Scincidae
Eutropis_clivicola	Squamata	Scincidae	Fowlea_asperrima	Squamata	Colubridae
Eutropis_cumingi	Squamata	Scincidae	Fowlea_melanzosta	Squamata	Colubridae
Eutropis_gubataas	Squamata	Scincidae	Furina_diadema	Squamata	Elapidae
Eutropis_indeprensa	Squamata	Scincidae	Furina_dunmalli	Squamata	Elapidae
Eutropis_lewisi	Squamata	Scincidae	Gallotia_caesaris	Squamata	Lacertidae
Eutropis_longicaudata	Squamata	Scincidae	Gallotia_intermedia	Squamata	Lacertidae
Eutropis_macularia	Squamata	Scincidae	Garthia_gaudichaudii	Squamata	Phyllodactylidae
Eutropis_multifasciata	Squamata	Scincidae	Garthius_chaseni	Squamata	Viperidae
Eutropis_quadricarinata	Squamata	Scincidae	Geagras_redimitus	Squamata	Colubridae
Eutropis_rudis	Squamata	Scincidae	Geckolepis_humbloti	Squamata	Gekkonidae
Eutropis_rugifera	Squamata	Scincidae	Geckolepis_maculata	Squamata	Gekkonidae
Eutropis_tammanna	Squamata	Scincidae	Geckolepis_typica	Squamata	Gekkonidae
Exila_nigropalmata	Squamata	Scincidae	Gehyra_australis	Squamata	Gekkonidae
Farancia_abacura	Squamata	Colubridae	Gehyra_borroloola	Squamata	Gekkonidae
Farancia_erytrogramma	Squamata	Colubridae	Gehyra_dubia	Squamata	Gekkonidae
Ficimia_hardyi	Squamata	Colubridae	Gehyra_koira	Squamata	Gekkonidae
Ficimia_olivacea	Squamata	Colubridae	Gehyra_membranacruralis	Squamata	Gekkonidae
Ficimia_publia	Squamata	Colubridae	Gehyra_minuta	Squamata	Gekkonidae
Ficimia_streckeri	Squamata	Colubridae	Gehyra_montium	Squamata	Gekkonidae
Flexiseps_johannae	Squamata	Scincidae	Gehyra_multiporosa	Squamata	Gekkonidae
Flexiseps_melanurus	Squamata	Scincidae	Gehyra_mutilata	Squamata	Gekkonidae
Flexiseps_ornaticeps	Squamata	Scincidae	Gehyra_nana	Squamata	Gekkonidae
Fowlea_asperrima	Squamata	Colubridae	Gehyra_occidentalis	Squamata	Gekkonidae
Fowlea_melanzosta	Squamata	Colubridae	Gehyra_papuana	Squamata	Gekkonidae
Fowlea_piscator	Squamata	Colubridae	Gehyra_pilbara	Squamata	Gekkonidae
Fowlea_punctulata	Squamata	Colubridae	Gehyra_polka	Squamata	Gekkonidae
Furina_diadema	Squamata	Elapidae	Gehyra_punctata	Squamata	Gekkonidae
Furina_ornata	Squamata	Elapidae	Gehyra_purpurascens	Squamata	Gekkonidae
Gallotia_atlantica	Squamata	Lacertidae	Gehyra_versicolor	Squamata	Gekkonidae
Gallotia_caesaris	Squamata	Lacertidae	Gehyra_vorax	Squamata	Gekkonidae
Gallotia_galloti	Squamata	Lacertidae	Gehyra_xenopus	Squamata	Gekkonidae
Gallotia_intermedia	Squamata	Lacertidae	Gekko_chinensis	Squamata	Gekkonidae
Gallotia_stehlini	Squamata	Lacertidae	Gekko_gecko	Squamata	Gekkonidae
Gambelia_wislizenii	Squamata	Crotaphytidae	Gekko_hokouensis	Squamata	Gekkonidae
Garthia_gaudichaudii	Squamata	Phyllodactylidae	Gekko_japonicus	Squamata	Gekkonidae
Garthius_chaseni	Squamata	Viperidae	Gekko_kuhli	Squamata	Gekkonidae
Geckolepis_maculata	Squamata	Gekkonidae	Gekko_melli	Squamata	Gekkonidae
Geckolepis_typica	Squamata	Gekkonidae	Gekko_mindorensis	Squamata	Gekkonidae
Gehyra_australis	Squamata	Gekkonidae	Gekko_smithii	Squamata	Gekkonidae
Gehyra_borroloola	Squamata	Gekkonidae	Gekko_subpalmatus	Squamata	Gekkonidae
Gehyra_catenata	Squamata	Gekkonidae	Gekko_swinhonis	Squamata	Gekkonidae
Gehyra_dubia	Squamata	Gekkonidae	Gekko_trinotaterra	Squamata	Gekkonidae
Gehyra_einasleighensis	Squamata	Gekkonidae	Gekko_vittatus	Squamata	Gekkonidae
Gehyra_koira	Squamata	Gekkonidae	Gelanesaurus_cochranae	Squamata	Gymnophthalmidae
Gehyra_marginata	Squamata	Gekkonidae	Geophis_annuliferus	Squamata	Colubridae
Gehyra_membranacruralis	Squamata	Gekkonidae	Geophis_dubius	Squamata	Colubridae
Gehyra_minuta	Squamata	Gekkonidae	Geophis_godmani	Squamata	Colubridae
Gehyra_mutilata	Squamata	Gekkonidae	Geophis_nephodrymus	Squamata	Colubridae
Gehyra_nana	Squamata	Gekkonidae	Geophis_petersii	Squamata	Colubridae
Gehyra_occidentalis	Squamata	Gekkonidae	Geophis_sanniolus	Squamata	Colubridae
Gehyra_oceanica	Squamata	Gekkonidae	Geophis_talamancae	Squamata	Colubridae
Gehyra_papuana	Squamata	Gekkonidae	Gerrhonotus_lugoi	Squamata	Anguidae
Gehyra_pilbara	Squamata	Gekkonidae	Gerrhonotus_ophiurus	Squamata	Anguidae
Gehyra_vorax	Squamata	Gekkonidae	Gerrhonotus_parvus	Squamata	Anguidae
Gehyra_xenopus	Squamata	Gekkonidae	Gerrhosaurus_bulsi	Squamata	Gerrhosauridae
Gekko_chinensis	Squamata	Gekkonidae	Gerrhosaurus_flavigularis	Squamata	Gerrhosauridae
Gekko_gecko	Squamata	Gekkonidae	Gerrhosaurus_multilineatus	Squamata	Gerrhosauridae
Gekko_hokouensis	Squamata	Gekkonidae	Gerrhosaurus_skoogi	Squamata	Gerrhosauridae
Gekko_japonicus	Squamata	Gekkonidae	Gerrhosaurus_typicus	Squamata	Gerrhosauridae
Gekko_melli	Squamata	Gekkonidae	Glaphyromorphus_clandestinus	Squamata	Scincidae
Gekko_mindorensis	Squamata	Gekkonidae	Glaphyromorphus_fuscicaudis	Squamata	Scincidae
Gekko_monarchus	Squamata	Gekkonidae	Glaphyromorphus_mjobergi	Squamata	Scincidae
Gekko_subpalmatus	Squamata	Gekkonidae	Glaucomastix_abaetensis	Squamata	Teiidae
Gekko_trinotaterra	Squamata	Gekkonidae	Glyptemys_muhlenbergii	Testudines	Emydidae
Gekko_vittatus	Squamata	Gekkonidae	Goggia_essexi	Squamata	Gekkonidae
Gelanesaurus_cochranae	Squamata	Gymnophthalmidae	Goggia_hexapora	Squamata	Gekkonidae
Gelanesaurus_flavogularis	Squamata	Gymnophthalmidae	Goggia_lineata	Squamata	Gekkonidae
Geochelone_elegans	Testudines	Testudinidae	Goggia_microlepidota	Squamata	Gekkonidae
Geophis_dubius	Squamata	Colubridae	Goggia_rupicola	Squamata	Gekkonidae
Geophis_godmani	Squamata	Colubridae	Gonatodes_antillensis	Squamata	Sphaerodactylidae
Geophis_latifrontalis	Squamata	Colubridae	Gonatodes_atricucullaris	Squamata	Sphaerodactylidae
Geophis_nephodrymus	Squamata	Colubridae	Gonatodes_ceciliae	Squamata	Sphaerodactylidae
Geophis_petersii	Squamata	Colubridae	Gonatodes_hasemani	Squamata	Sphaerodactylidae
Geophis_talamancae	Squamata	Colubridae	Gonatodes_riveroi	Squamata	Sphaerodactylidae
Gerrhonotus_infernalis	Squamata	Anguidae	Gonatodes_vittatus	Squamata	Sphaerodactylidae
Gerrhonotus_lugoi	Squamata	Anguidae	Gongylosoma_baliodeira	Squamata	Colubridae
Gerrhonotus_ophiurus	Squamata	Anguidae	Gongylosoma_scriptum	Squamata	Colubridae
Gerrhosaurus_bulsi	Squamata	Gerrhosauridae	Goniurosaurus_bawanglingensis	Squamata	Eublepharidae
Gerrhosaurus_flavigularis	Squamata	Gerrhosauridae	Goniurosaurus_hainanensis	Squamata	Eublepharidae
Gerrhosaurus_multilineatus	Squamata	Gerrhosauridae	Gonocephalus_bellii	Squamata	Agamidae
Gerrhosaurus_nigrolineatus	Squamata	Gerrhosauridae	Gonocephalus_beyschlagi	Squamata	Agamidae
Gerrhosaurus_skoogi	Squamata	Gerrhosauridae	Gonocephalus_bornensis	Squamata	Agamidae
Glaphyromorphus_clandestinus	Squamata	Scincidae	Gonocephalus_chamaeleontinus	Squamata	Agamidae
Glaphyromorphus_fuscicaudis	Squamata	Scincidae	Gonocephalus_kuhlii	Squamata	Agamidae
Glaphyromorphus_mjobergi	Squamata	Scincidae	Gonocephalus_liogaster	Squamata	Agamidae
Glaphyromorphus_nigricaudis	Squamata	Scincidae	Gonocephalus_semperi	Squamata	Agamidae
Glaphyromorphus_punctulatus	Squamata	Scincidae	Gonocephalus_sophiae	Squamata	Agamidae
Glaucomastix_abaetensis	Squamata	Teiidae	Gonyosoma_frenatum	Squamata	Colubridae
Gloydius_brevicauda	Squamata	Viperidae	Gonyosoma_jansenii	Squamata	Colubridae
Gloydius_halys	Squamata	Viperidae	Gonyosoma_oxycephalum	Squamata	Colubridae
Gloydius_strauchi	Squamata	Viperidae	Gonyosoma_prasinum	Squamata	Colubridae
Glyptemys_insculpta	Testudines	Emydidae	Gopherus_evgoodei	Testudines	Testudinidae
Goggia_essexi	Squamata	Gekkonidae	Gopherus_morafkai	Testudines	Testudinidae
Goggia_hexapora	Squamata	Gekkonidae	Grandidierina_fierinensis	Squamata	Scincidae
Goggia_lineata	Squamata	Gekkonidae	Graptemys_barbouri	Testudines	Emydidae
Goggia_microlepidota	Squamata	Gekkonidae	Graptemys_caglei	Testudines	Emydidae
Goggia_rupicola	Squamata	Gekkonidae	Graptemys_ernsti	Testudines	Emydidae
Gonatodes_annularis	Squamata	Sphaerodactylidae	Graptemys_flavimaculata	Testudines	Emydidae
Gonatodes_antillensis	Squamata	Sphaerodactylidae	Graptemys_gibbonsi	Testudines	Emydidae
Gonatodes_atricucullaris	Squamata	Sphaerodactylidae	Graptemys_ouachitensis	Testudines	Emydidae
Gonatodes_ceciliae	Squamata	Sphaerodactylidae	Graptemys_pearlensis	Testudines	Emydidae
Gonatodes_hasemani	Squamata	Sphaerodactylidae	Graptemys_pulchra	Testudines	Emydidae
Gonatodes_humeralis	Squamata	Sphaerodactylidae	Graptemys_sabinensis	Testudines	Emydidae
Gonatodes_riveroi	Squamata	Sphaerodactylidae	Graptemys_versa	Testudines	Emydidae
Gonatodes_vittatus	Squamata	Sphaerodactylidae	Grayia_smithii	Squamata	Colubridae
Gongylosoma_baliodeira	Squamata	Colubridae	Grayia_tholloni	Squamata	Colubridae
Goniurosaurus_bawanglingensis	Squamata	Eublepharidae	Grypotyphlops_acutus	Squamata	Typhlopidae
Goniurosaurus_hainanensis	Squamata	Eublepharidae	Gymnophthalmus_lineatus	Squamata	Gymnophthalmidae
Goniurosaurus_kuroiwae	Squamata	Eublepharidae	Gymnophthalmus_pleii	Squamata	Gymnophthalmidae
Gonocephalus_chamaeleontinus	Squamata	Agamidae	Gymnophthalmus_underwoodi	Squamata	Gymnophthalmidae
Gonocephalus_kuhlii	Squamata	Agamidae	Hapsidophrys_lineatus	Squamata	Colubridae
Gonocephalus_semperi	Squamata	Agamidae	Harrisoniascincus_zia	Squamata	Scincidae
Gonocephalus_sophiae	Squamata	Agamidae	Hebius_flavifrons	Squamata	Colubridae
Gonyosoma_frenatum	Squamata	Colubridae	Hebius_sanguineus	Squamata	Colubridae
Gonyosoma_jansenii	Squamata	Colubridae	Hebius_venningi	Squamata	Colubridae
Gonyosoma_oxycephalum	Squamata	Colubridae	Hebius_vibakari	Squamata	Colubridae
Gonyosoma_prasinum	Squamata	Colubridae	Helicops_angulatus	Squamata	Colubridae
Gopherus_morafkai	Testudines	Testudinidae	Helicops_apiaka	Squamata	Colubridae
Gopherus_polyphemus	Testudines	Testudinidae	Helicops_carinicaudus	Squamata	Colubridae
Grandidierina_fierinensis	Squamata	Scincidae	Helicops_danieli	Squamata	Colubridae
Grandidierina_lineata	Squamata	Scincidae	Helicops_hagmanni	Squamata	Colubridae
Graptemys_barbouri	Testudines	Emydidae	Helicops_leopardinus	Squamata	Colubridae
Graptemys_ernsti	Testudines	Emydidae	Helicops_modestus	Squamata	Colubridae
Graptemys_flavimaculata	Testudines	Emydidae	Helicops_pastazae	Squamata	Colubridae
Graptemys_geographica	Testudines	Emydidae	Helicops_polylepis	Squamata	Colubridae
Graptemys_gibbonsi	Testudines	Emydidae	Heliobolus_nitidus	Squamata	Lacertidae
Graptemys_nigrinoda	Testudines	Emydidae	Heloderma_horridum	Squamata	Helodermatidae
Graptemys_oculifera	Testudines	Emydidae	Heloderma_suspectum	Squamata	Helodermatidae
Graptemys_ouachitensis	Testudines	Emydidae	Hemachatus_haemachatus	Squamata	Elapidae
Graptemys_pearlensis	Testudines	Emydidae	Hemibungarus_calligaster	Squamata	Elapidae
Graptemys_pseudogeographica	Testudines	Emydidae	Hemicordylus_capensis	Squamata	Cordylidae
Graptemys_pulchra	Testudines	Emydidae	Hemidactylus_agrius	Squamata	Gekkonidae
Graptemys_versa	Testudines	Emydidae	Hemidactylus_angulatus	Squamata	Gekkonidae
Grayia_tholloni	Squamata	Colubridae	Hemidactylus_ansorgii	Squamata	Gekkonidae
Grypotyphlops_acutus	Squamata	Typhlopidae	Hemidactylus_benguellensis	Squamata	Gekkonidae
Gyalopion_canum	Squamata	Colubridae	Hemidactylus_dawudazraqi	Squamata	Gekkonidae
Gymnophthalmus_lineatus	Squamata	Gymnophthalmidae	Hemidactylus_depressus	Squamata	Gekkonidae
Gymnophthalmus_pleii	Squamata	Gymnophthalmidae	Hemidactylus_flaviviridis	Squamata	Gekkonidae
Gymnophthalmus_underwoodi	Squamata	Gymnophthalmidae	Hemidactylus_frenatus	Squamata	Gekkonidae
Hebius_beddomei	Squamata	Colubridae	Hemidactylus_greeffii	Squamata	Gekkonidae
Hebius_flavifrons	Squamata	Colubridae	Hemidactylus_homoeolepis	Squamata	Gekkonidae
Hebius_khasiensis	Squamata	Colubridae	Hemidactylus_kamdemtohami	Squamata	Gekkonidae
Hebius_octolineatus	Squamata	Colubridae	Hemidactylus_kangerensis	Squamata	Gekkonidae
Hebius_pryeri	Squamata	Colubridae	Hemidactylus_leschenaultii	Squamata	Gekkonidae
Hebius_sauteri	Squamata	Colubridae	Hemidactylus_longicephalus	Squamata	Gekkonidae
Hebius_venningi	Squamata	Colubridae	Hemidactylus_mabouia	Squamata	Gekkonidae
Hebius_vibakari	Squamata	Colubridae	Hemidactylus_maculatus	Squamata	Gekkonidae
Helicops_angulatus	Squamata	Colubridae	Hemidactylus_mercatorius	Squamata	Gekkonidae
Helicops_danieli	Squamata	Colubridae	Hemidactylus_modestus	Squamata	Gekkonidae
Helicops_hagmanni	Squamata	Colubridae	Hemidactylus_palaichthus	Squamata	Gekkonidae
Helicops_leopardinus	Squamata	Colubridae	Hemidactylus_platycephalus	Squamata	Gekkonidae
Helicops_pastazae	Squamata	Colubridae	Hemidactylus_platyurus	Squamata	Gekkonidae
Helicops_polylepis	Squamata	Colubridae	Hemidactylus_prashadi	Squamata	Gekkonidae
Heliobolus_lugubris	Squamata	Lacertidae	Hemidactylus_reticulatus	Squamata	Gekkonidae
Heliobolus_nitidus	Squamata	Lacertidae	Hemidactylus_robustus	Squamata	Gekkonidae
Heloderma_horridum	Squamata	Helodermatidae	Hemidactylus_sahgali	Squamata	Gekkonidae
Hemachatus_haemachatus	Squamata	Elapidae	Hemidactylus_triedrus	Squamata	Gekkonidae
Hemicordylus_capensis	Squamata	Cordylidae	Hemidactylus_turcicus	Squamata	Gekkonidae
Hemidactylus_agrius	Squamata	Gekkonidae	Hemidactylus_vanam	Squamata	Gekkonidae
Hemidactylus_angulatus	Squamata	Gekkonidae	Hemidactylus_yerburii	Squamata	Gekkonidae
Hemidactylus_ansorgii	Squamata	Gekkonidae	Hemiergis_decresiensis	Squamata	Scincidae
Hemidactylus_aquilonius	Squamata	Gekkonidae	Hemiergis_initialis	Squamata	Scincidae
Hemidactylus_bowringii	Squamata	Gekkonidae	Hemiergis_talbingoensis	Squamata	Scincidae
Hemidactylus_brookii	Squamata	Gekkonidae	Hemiphyllodactylus_jnana	Squamata	Gekkonidae
Hemidactylus_coalescens	Squamata	Gekkonidae	Hemiphyllodactylus_typus	Squamata	Gekkonidae
Hemidactylus_dawudazraqi	Squamata	Gekkonidae	Hemiphyllodactylus_yunnanensis	Squamata	Gekkonidae
Hemidactylus_depressus	Squamata	Gekkonidae	Heosemys_grandis	Testudines	Geoemydidae
Hemidactylus_flaviviridis	Squamata	Gekkonidae	Heosemys_spinosa	Testudines	Geoemydidae
Hemidactylus_frenatus	Squamata	Gekkonidae	Heremites_auratus	Squamata	Scincidae
Hemidactylus_garnotii	Squamata	Gekkonidae	Herpetoreas_platyceps	Squamata	Colubridae
Hemidactylus_hajarensis	Squamata	Gekkonidae	Heterodactylus_imbricatus	Squamata	Gymnophthalmidae
Hemidactylus_kamdemtohami	Squamata	Gekkonidae	Heterodon_kennerlyi	Squamata	Colubridae
Hemidactylus_kangerensis	Squamata	Gekkonidae	Heteronotia_binoei	Squamata	Gekkonidae
Hemidactylus_karenorum	Squamata	Gekkonidae	Heteronotia_planiceps	Squamata	Gekkonidae
Hemidactylus_leschenaultii	Squamata	Gekkonidae	Heteronotia_spelea	Squamata	Gekkonidae
Hemidactylus_longicephalus	Squamata	Gekkonidae	Hierophis_gemonensis	Squamata	Colubridae
Hemidactylus_mabouia	Squamata	Gekkonidae	Holaspis_guentheri	Squamata	Lacertidae
Hemidactylus_mercatorius	Squamata	Gekkonidae	Holbrookia_lacerata	Squamata	Phrynosomatidae
Hemidactylus_muriceus	Squamata	Gekkonidae	Holbrookia_maculata	Squamata	Phrynosomatidae
Hemidactylus_palaichthus	Squamata	Gekkonidae	Holbrookia_propinqua	Squamata	Phrynosomatidae
Hemidactylus_parvimaculatus	Squamata	Gekkonidae	Holcosus_anomalus	Squamata	Teiidae
Hemidactylus_platyurus	Squamata	Gekkonidae	Holcosus_niceforoi	Squamata	Teiidae
Hemidactylus_prashadi	Squamata	Gekkonidae	Holodactylus_africanus	Squamata	Eublepharidae
Hemidactylus_pseudomuriceus	Squamata	Gekkonidae	Homonota_darwinii	Squamata	Phyllodactylidae
Hemidactylus_reticulatus	Squamata	Gekkonidae	Homonota_horrida	Squamata	Phyllodactylidae
Hemidactylus_robustus	Squamata	Gekkonidae	Homonota_uruguayensis	Squamata	Phyllodactylidae
Hemidactylus_sahgali	Squamata	Gekkonidae	Homonota_whitii	Squamata	Phyllodactylidae
Hemidactylus_tenkatei	Squamata	Gekkonidae	Homopus_femoralis	Testudines	Testudinidae
Hemidactylus_triedrus	Squamata	Gekkonidae	Hoplocephalus_bitorquatus	Squamata	Elapidae
Hemidactylus_turcicus	Squamata	Gekkonidae	Hydraethiops_melanogaster	Squamata	Colubridae
Hemidactylus_vanam	Squamata	Gekkonidae	Hydrodynastes_gigas	Squamata	Colubridae
Hemidactylus_whitakeri	Squamata	Gekkonidae	Hydromedusa_maximiliani	Testudines	Chelidae
Hemidactylus_yerburii	Squamata	Gekkonidae	Hydromedusa_tectifera	Testudines	Chelidae
Hemiergis_decresiensis	Squamata	Scincidae	Hydrophis_curtus	Squamata	Elapidae
Hemiergis_gracilipes	Squamata	Scincidae	Hydrophis_elegans	Squamata	Elapidae
Hemiergis_initialis	Squamata	Scincidae	Hydrophis_fasciatus	Squamata	Elapidae
Hemiergis_millewae	Squamata	Scincidae	Hydrophis_inornatus	Squamata	Elapidae
Hemiergis_peronii	Squamata	Scincidae	Hydrophis_kingii	Squamata	Elapidae
Hemiergis_quadrilineatus	Squamata	Scincidae	Hydrophis_lapemoides	Squamata	Elapidae
Hemiergis_talbingoensis	Squamata	Scincidae	Hydrophis_macdowelli	Squamata	Elapidae
Hemiphyllodactylus_chiangmaiensis	Squamata	Gekkonidae	Hydrophis_platurus	Squamata	Elapidae
Hemiphyllodactylus_jnana	Squamata	Gekkonidae	Hydrophis_schistosus	Squamata	Elapidae
Hemiphyllodactylus_titiwangsaensis	Squamata	Gekkonidae	Hydrophis_stokesii	Squamata	Elapidae
Hemiphyllodactylus_typus	Squamata	Gekkonidae	Hydrophis_zweifeli	Squamata	Elapidae
Heosemys_grandis	Testudines	Geoemydidae	Hydrops_martii	Squamata	Colubridae
Heremites_auratus	Squamata	Scincidae	Hydrops_triangularis	Squamata	Colubridae
Heremites_septemtaeniatus	Squamata	Scincidae	Hydrosaurus_microlophus	Squamata	Agamidae
Heterodactylus_imbricatus	Squamata	Gymnophthalmidae	Hydrosaurus_pustulatus	Squamata	Agamidae
Heterodon_kennerlyi	Squamata	Colubridae	Hydrosaurus_weberi	Squamata	Agamidae
Heteronotia_binoei	Squamata	Gekkonidae	Hypnale_hypnale	Squamata	Viperidae
Hierophis_gemonensis	Squamata	Colubridae	Hypnale_nepa	Squamata	Viperidae
Hierophis_viridiflavus	Squamata	Colubridae	Hypnale_zara	Squamata	Viperidae
Holaspis_guentheri	Squamata	Lacertidae	Hypsiglena_chlorophaea	Squamata	Colubridae
Holbrookia_lacerata	Squamata	Phrynosomatidae	Hypsiglena_jani	Squamata	Colubridae
Holbrookia_maculata	Squamata	Phrynosomatidae	Hypsiglena_slevini	Squamata	Colubridae
Holbrookia_propinqua	Squamata	Phrynosomatidae	Hypsiglena_torquata	Squamata	Colubridae
Holcosus_anomalus	Squamata	Teiidae	Hypsilurus_bruijnii	Squamata	Agamidae
Holodactylus_africanus	Squamata	Eublepharidae	Hypsilurus_longi	Squamata	Agamidae
Homonota_darwinii	Squamata	Phyllodactylidae	Hypsilurus_macrolepis	Squamata	Agamidae
Homonota_fasciata	Squamata	Phyllodactylidae	Hypsilurus_modestus	Squamata	Agamidae
Homonota_horrida	Squamata	Phyllodactylidae	Hypsilurus_papuensis	Squamata	Agamidae
Homonota_underwoodi	Squamata	Phyllodactylidae	Hypsilurus_schultzewestrumi	Squamata	Agamidae
Homonota_whitii	Squamata	Phyllodactylidae	Hypsirhynchus_ferox	Squamata	Colubridae
Homopholis_arnoldi	Squamata	Gekkonidae	Hypsirhynchus_parvifrons	Squamata	Colubridae
Homopholis_mulleri	Squamata	Gekkonidae	Hypsirhynchus_scalaris	Squamata	Colubridae
Homopholis_walbergii	Squamata	Gekkonidae	Ialtris_dorsalis	Squamata	Colubridae
Homopus_femoralis	Testudines	Testudinidae	Ialtris_haetianus	Squamata	Colubridae
Hydrelaps_darwiniensis	Squamata	Elapidae	Iberolacerta_aranica	Squamata	Lacertidae
Hydrodynastes_gigas	Squamata	Colubridae	Iberolacerta_aurelioi	Squamata	Lacertidae
Hydromedusa_maximiliani	Testudines	Chelidae	Ichnotropis_bivittata	Squamata	Lacertidae
Hydrophis_curtus	Squamata	Elapidae	Ichnotropis_capensis	Squamata	Lacertidae
Hydrophis_cyanocinctus	Squamata	Elapidae	Iguana_delicatissima	Squamata	Iguanidae
Hydrophis_elegans	Squamata	Elapidae	Imantodes_cenchoa	Squamata	Colubridae
Hydrophis_inornatus	Squamata	Elapidae	Imantodes_lentiferus	Squamata	Colubridae
Hydrophis_kingii	Squamata	Elapidae	Incaspis_simonsii	Squamata	Colubridae
Hydrophis_macdowelli	Squamata	Elapidae	Indotestudo_elongata	Testudines	Testudinidae
Hydrophis_ocellatus	Squamata	Elapidae	Indotestudo_forstenii	Testudines	Testudinidae
Hydrophis_ornatus	Squamata	Elapidae	Indotestudo_travancorica	Testudines	Testudinidae
Hydrophis_platurus	Squamata	Elapidae	Insulasaurus_arborens	Squamata	Scincidae
Hydrophis_schistosus	Squamata	Elapidae	Intellagama_lesueurii	Squamata	Agamidae
Hydrophis_stokesii	Squamata	Elapidae	Japalura_tricarinata	Squamata	Agamidae
Hydrophis_zweifeli	Squamata	Elapidae	Japalura_variegata	Squamata	Agamidae
Hydrops_caesurus	Squamata	Colubridae	Kanakysaurus_zebratus	Squamata	Scincidae
Hydrops_martii	Squamata	Colubridae	Karusasaurus_jordani	Squamata	Cordylidae
Hydrops_triangularis	Squamata	Colubridae	Karusasaurus_polyzonus	Squamata	Cordylidae
Hydrosaurus_microlophus	Squamata	Agamidae	Kentropyx_altamazonica	Squamata	Teiidae
Hydrosaurus_pustulatus	Squamata	Agamidae	Kentropyx_pelviceps	Squamata	Teiidae
Hypnale_hypnale	Squamata	Viperidae	Kentropyx_viridistriga	Squamata	Teiidae
Hypnale_nepa	Squamata	Viperidae	Kinixys_homeana	Testudines	Testudinidae
Hypsiglena_chlorophaea	Squamata	Colubridae	Kinixys_lobatsiana	Testudines	Testudinidae
Hypsiglena_ochrorhynchus	Squamata	Colubridae	Kinixys_natalensis	Testudines	Testudinidae
Hypsiglena_slevini	Squamata	Colubridae	Kinixys_spekii	Testudines	Testudinidae
Hypsiglena_tanzeri	Squamata	Colubridae	Kinosternon_acutum	Testudines	Kinosternidae
Hypsiglena_torquata	Squamata	Colubridae	Kinosternon_alamosae	Testudines	Kinosternidae
Hypsilurus_bruijnii	Squamata	Agamidae	Kinosternon_baurii	Testudines	Kinosternidae
Hypsilurus_longi	Squamata	Agamidae	Kinosternon_chimalhuaca	Testudines	Kinosternidae
Hypsilurus_macrolepis	Squamata	Agamidae	Kinosternon_creaseri	Testudines	Kinosternidae
Hypsilurus_modestus	Squamata	Agamidae	Kinosternon_dunni	Testudines	Kinosternidae
Hypsilurus_papuensis	Squamata	Agamidae	Kinosternon_durangoense	Testudines	Kinosternidae
Hypsilurus_schultzewestrumi	Squamata	Agamidae	Kinosternon_oaxacae	Testudines	Kinosternidae
Hypsirhynchus_parvifrons	Squamata	Colubridae	Kinosternon_scorpioides	Testudines	Kinosternidae
Iberolacerta_bonnali	Squamata	Lacertidae	Kinosternon_steindachneri	Testudines	Kinosternidae
Iberolacerta_cyreni	Squamata	Lacertidae	Lacerta_agilis	Squamata	Lacertidae
Ichnotropis_bivittata	Squamata	Lacertidae	Lacerta_citrovittata	Squamata	Lacertidae
Ichnotropis_capensis	Squamata	Lacertidae	Lacerta_diplochondrodes	Squamata	Lacertidae
Iguana_delicatissima	Squamata	Iguanidae	Lacerta_pamphylica	Squamata	Lacertidae
Imantodes_lentiferus	Squamata	Colubridae	Lacerta_trilineata	Squamata	Lacertidae
Imantodes_tenuissimus	Squamata	Colubridae	Lacertaspis_rohdei	Squamata	Scincidae
Incaspis_simonsii	Squamata	Colubridae	Lacertoides_pardalis	Squamata	Scincidae
Indotestudo_elongata	Testudines	Testudinidae	Laemanctus_julioi	Squamata	Corytophanidae
Indotestudo_forstenii	Testudines	Testudinidae	Lamprolepis_smaragdina	Squamata	Scincidae
Insulasaurus_arborens	Squamata	Scincidae	Lampropeltis_abnorma	Squamata	Colubridae
Intellagama_lesueurii	Squamata	Agamidae	Lampropeltis_californiae	Squamata	Colubridae
Japalura_tricarinata	Squamata	Agamidae	Lampropeltis_gentilis	Squamata	Colubridae
Japalura_variegata	Squamata	Agamidae	Lampropeltis_holbrooki	Squamata	Colubridae
Karusasaurus_jordani	Squamata	Cordylidae	Lampropeltis_leonis	Squamata	Colubridae
Karusasaurus_polyzonus	Squamata	Cordylidae	Lampropeltis_mexicana	Squamata	Colubridae
Kentropyx_altamazonica	Squamata	Teiidae	Lampropeltis_polyzona	Squamata	Colubridae
Kentropyx_paulensis	Squamata	Teiidae	Lampropeltis_pyromelana	Squamata	Colubridae
Kentropyx_pelviceps	Squamata	Teiidae	Lampropeltis_ruthveni	Squamata	Colubridae
Kentropyx_viridistriga	Squamata	Teiidae	Lampropeltis_zonata	Squamata	Colubridae
Kinixys_erosa	Testudines	Testudinidae	Lampropholis_adonis	Squamata	Scincidae
Kinixys_homeana	Testudines	Testudinidae	Lampropholis_amicula	Squamata	Scincidae
Kinixys_lobatsiana	Testudines	Testudinidae	Lampropholis_caligula	Squamata	Scincidae
Kinosternon_baurii	Testudines	Kinosternidae	Lampropholis_coggeri	Squamata	Scincidae
Kinosternon_chimalhuaca	Testudines	Kinosternidae	Lampropholis_couperi	Squamata	Scincidae
Kinosternon_dunni	Testudines	Kinosternidae	Lampropholis_delicata	Squamata	Scincidae
Kinosternon_durangoense	Testudines	Kinosternidae	Lampropholis_guichenoti	Squamata	Scincidae
Kinosternon_flavescens	Testudines	Kinosternidae	Lampropholis_mirabilis	Squamata	Scincidae
Kinosternon_hirtipes	Testudines	Kinosternidae	Lampropholis_robertsi	Squamata	Scincidae
Kinosternon_scorpioides	Testudines	Kinosternidae	Lankascincus_fallax	Squamata	Scincidae
Kinosternon_steindachneri	Testudines	Kinosternidae	Latastia_longicaudata	Squamata	Lacertidae
Kinosternon_stejnegeri	Testudines	Kinosternidae	Laticauda_semifasciata	Squamata	Elapidae
Lacerta_agilis	Squamata	Lacertidae	Leiocephalus_barahonensis	Squamata	Leiocephalidae
Lacerta_bilineata	Squamata	Lacertidae	Leiocephalus_carinatus	Squamata	Leiocephalidae
Lacerta_citrovittata	Squamata	Lacertidae	Leiocephalus_cubensis	Squamata	Leiocephalidae
Lacerta_diplochondrodes	Squamata	Lacertidae	Leiocephalus_inaguae	Squamata	Leiocephalidae
Lacerta_pamphylica	Squamata	Lacertidae	Leiocephalus_loxogrammus	Squamata	Leiocephalidae
Lacerta_trilineata	Squamata	Lacertidae	Leiocephalus_lunatus	Squamata	Leiocephalidae
Lacerta_viridis	Squamata	Lacertidae	Leiocephalus_melanochlorus	Squamata	Leiocephalidae
Lacertaspis_reichenowii	Squamata	Scincidae	Leiocephalus_personatus	Squamata	Leiocephalidae
Lacertaspis_rohdei	Squamata	Scincidae	Leiocephalus_pratensis	Squamata	Leiocephalidae
Lacertoides_pardalis	Squamata	Scincidae	Leiocephalus_psammodromus	Squamata	Leiocephalidae
Laemanctus_julioi	Squamata	Corytophanidae	Leiocephalus_raviceps	Squamata	Leiocephalidae
Laemanctus_serratus	Squamata	Corytophanidae	Leiocephalus_schreibersii	Squamata	Leiocephalidae
Lamprolepis_smaragdina	Squamata	Scincidae	Leiocephalus_semilineatus	Squamata	Leiocephalidae
Lampropeltis_annulata	Squamata	Colubridae	Leiolepis_belliana	Squamata	Agamidae
Lampropeltis_californiae	Squamata	Colubridae	Leiopython_albertisii	Squamata	Pythonidae
Lampropeltis_gentilis	Squamata	Colubridae	Leiopython_fredparkeri	Squamata	Pythonidae
Lampropeltis_getula	Squamata	Colubridae	Leiosaurus_bellii	Squamata	Leiosauridae
Lampropeltis_leonis	Squamata	Colubridae	Leiosaurus_catamarcensis	Squamata	Leiosauridae
Lampropeltis_pyromelana	Squamata	Colubridae	Lepidoblepharis_colombianus	Squamata	Sphaerodactylidae
Lampropeltis_ruthveni	Squamata	Colubridae	Lepidoblepharis_festae	Squamata	Sphaerodactylidae
Lampropeltis_zonata	Squamata	Colubridae	Lepidoblepharis_intermedius	Squamata	Sphaerodactylidae
Lampropholis_adonis	Squamata	Scincidae	Lepidoblepharis_microlepis	Squamata	Sphaerodactylidae
Lampropholis_amicula	Squamata	Scincidae	Lepidoblepharis_miyatai	Squamata	Sphaerodactylidae
Lampropholis_caligula	Squamata	Scincidae	Lepidoblepharis_peraccae	Squamata	Sphaerodactylidae
Lampropholis_couperi	Squamata	Scincidae	Lepidoblepharis_sanctaemartae	Squamata	Sphaerodactylidae
Lampropholis_delicata	Squamata	Scincidae	Lepidochelys_kempii	Testudines	Cheloniidae
Lampropholis_guichenoti	Squamata	Scincidae	Lepidochelys_olivacea	Testudines	Cheloniidae
Lampropholis_mirabilis	Squamata	Scincidae	Lepidodactylus_aureolineatus	Squamata	Gekkonidae
Lampropholis_robertsi	Squamata	Scincidae	Lepidodactylus_guppyi	Squamata	Gekkonidae
Lankascincus_fallax	Squamata	Scincidae	Lepidodactylus_herrei	Squamata	Gekkonidae
Lankascincus_gansi	Squamata	Scincidae	Lepidodactylus_lugubris	Squamata	Gekkonidae
Lankascincus_taprobanensis	Squamata	Scincidae	Lepidodactylus_magnus	Squamata	Gekkonidae
Latastia_doriai	Squamata	Lacertidae	Lepidodactylus_manni	Squamata	Gekkonidae
Latastia_longicaudata	Squamata	Lacertidae	Lepidodactylus_moestus	Squamata	Gekkonidae
Laticauda_laticaudata	Squamata	Elapidae	Lepidodactylus_novaeguineae	Squamata	Gekkonidae
Laticauda_saintgironsi	Squamata	Elapidae	Lepidodactylus_orientalis	Squamata	Gekkonidae
Laticauda_semifasciata	Squamata	Elapidae	Lepidodactylus_pulcher	Squamata	Gekkonidae
Leiocephalus_carinatus	Squamata	Leiocephalidae	Lepidodactylus_pumilus	Squamata	Gekkonidae
Leiocephalus_cubensis	Squamata	Leiocephalidae	Lepidophyma_chicoasensis	Squamata	Xantusiidae
Leiocephalus_macropus	Squamata	Leiocephalidae	Lepidophyma_lipetzi	Squamata	Xantusiidae
Leiocephalus_melanochlorus	Squamata	Leiocephalidae	Lepidophyma_micropholis	Squamata	Xantusiidae
Leiocephalus_personatus	Squamata	Leiocephalidae	Lepidophyma_occulor	Squamata	Xantusiidae
Leiocephalus_raviceps	Squamata	Leiocephalidae	Leposoma_scincoides	Squamata	Gymnophthalmidae
Leiocephalus_schreibersii	Squamata	Leiocephalidae	Leposternon_infraorbitale	Squamata	Amphisbaenidae
Leiolepis_belliana	Squamata	Agamidae	Leposternon_wuchereri	Squamata	Amphisbaenidae
Leiolepis_reevesii	Squamata	Agamidae	Leptodeira_annulata	Squamata	Colubridae
Leiopython_albertisii	Squamata	Pythonidae	Leptodeira_ashmeadii	Squamata	Colubridae
Leiopython_fredparkeri	Squamata	Pythonidae	Leptodeira_maculata	Squamata	Colubridae
Leiosaurus_bellii	Squamata	Leiosauridae	Leptodeira_nigrofasciata	Squamata	Colubridae
Leiosaurus_catamarcensis	Squamata	Leiosauridae	Leptodeira_polysticta	Squamata	Colubridae
Lepidoblepharis_colombianus	Squamata	Sphaerodactylidae	Leptodeira_rhombifera	Squamata	Colubridae
Lepidoblepharis_microlepis	Squamata	Sphaerodactylidae	Leptophis_ahaetulla	Squamata	Colubridae
Lepidoblepharis_miyatai	Squamata	Sphaerodactylidae	Leptophis_coeruleodorsus	Squamata	Colubridae
Lepidoblepharis_peraccae	Squamata	Sphaerodactylidae	Leptophis_cupreus	Squamata	Colubridae
Lepidoblepharis_williamsi	Squamata	Sphaerodactylidae	Leptophis_diplotropis	Squamata	Colubridae
Lepidochelys_kempii	Testudines	Cheloniidae	Leptophis_mexicanus	Squamata	Colubridae
Lepidochelys_olivacea	Testudines	Cheloniidae	Leptosiaphos_hackarsi	Squamata	Scincidae
Lepidodactylus_guppyi	Squamata	Gekkonidae	Leptosiaphos_kilimensis	Squamata	Scincidae
Lepidodactylus_lugubris	Squamata	Gekkonidae	Leptosiaphos_vigintiserierum	Squamata	Scincidae
Lepidodactylus_magnus	Squamata	Gekkonidae	Lerista_aericeps	Squamata	Scincidae
Lepidodactylus_moestus	Squamata	Gekkonidae	Lerista_ameles	Squamata	Scincidae
Lepidodactylus_novaeguineae	Squamata	Gekkonidae	Lerista_apoda	Squamata	Scincidae
Lepidodactylus_pumilus	Squamata	Gekkonidae	Lerista_bipes	Squamata	Scincidae
Lepidophyma_occulor	Squamata	Xantusiidae	Lerista_borealis	Squamata	Scincidae
Lepidophyma_pajapanensis	Squamata	Xantusiidae	Lerista_bougainvillii	Squamata	Scincidae
Lepidophyma_tuxtlae	Squamata	Xantusiidae	Lerista_carpentariae	Squamata	Scincidae
Leposternon_infraorbitale	Squamata	Amphisbaenidae	Lerista_connivens	Squamata	Scincidae
Leposternon_microcephalum	Squamata	Amphisbaenidae	Lerista_elegans	Squamata	Scincidae
Leptodeira_ashmeadii	Squamata	Colubridae	Lerista_elongata	Squamata	Scincidae
Leptodeira_maculata	Squamata	Colubridae	Lerista_emmotti	Squamata	Scincidae
Leptodeira_polysticta	Squamata	Colubridae	Lerista_eupoda	Squamata	Scincidae
Leptodeira_rubricata	Squamata	Colubridae	Lerista_fragilis	Squamata	Scincidae
Leptophis_coeruleodorsus	Squamata	Colubridae	Lerista_frosti	Squamata	Scincidae
Leptophis_cupreus	Squamata	Colubridae	Lerista_gerrardii	Squamata	Scincidae
Leptophis_diplotropis	Squamata	Colubridae	Lerista_hobsoni	Squamata	Scincidae
Leptophis_riveti	Squamata	Colubridae	Lerista_ips	Squamata	Scincidae
Leptosiaphos_kilimensis	Squamata	Scincidae	Lerista_kalumburu	Squamata	Scincidae
Leptosiaphos_vigintiserierum	Squamata	Scincidae	Lerista_karlschmidti	Squamata	Scincidae
Lerista_aericeps	Squamata	Scincidae	Lerista_kendricki	Squamata	Scincidae
Lerista_baynesi	Squamata	Scincidae	Lerista_kennedyensis	Squamata	Scincidae
Lerista_borealis	Squamata	Scincidae	Lerista_kingi	Squamata	Scincidae
Lerista_bougainvillii	Squamata	Scincidae	Lerista_lineopunctulata	Squamata	Scincidae
Lerista_carpentariae	Squamata	Scincidae	Lerista_macropisthopus	Squamata	Scincidae
Lerista_chalybura	Squamata	Scincidae	Lerista_micra	Squamata	Scincidae
Lerista_cinerea	Squamata	Scincidae	Lerista_microtis	Squamata	Scincidae
Lerista_clara	Squamata	Scincidae	Lerista_miopus	Squamata	Scincidae
Lerista_connivens	Squamata	Scincidae	Lerista_onsloviana	Squamata	Scincidae
Lerista_edwardsae	Squamata	Scincidae	Lerista_orientalis	Squamata	Scincidae
Lerista_emmotti	Squamata	Scincidae	Lerista_picturata	Squamata	Scincidae
Lerista_eupoda	Squamata	Scincidae	Lerista_puncticauda	Squamata	Scincidae
Lerista_flammicauda	Squamata	Scincidae	Lerista_separanda	Squamata	Scincidae
Lerista_fragilis	Squamata	Scincidae	Lerista_simillima	Squamata	Scincidae
Lerista_frosti	Squamata	Scincidae	Lerista_speciosa	Squamata	Scincidae
Lerista_greeri	Squamata	Scincidae	Lerista_storri	Squamata	Scincidae
Lerista_griffini	Squamata	Scincidae	Lerista_taeniata	Squamata	Scincidae
Lerista_ips	Squamata	Scincidae	Lerista_terdigitata	Squamata	Scincidae
Lerista_kalumburu	Squamata	Scincidae	Lerista_tridactyla	Squamata	Scincidae
Lerista_karlschmidti	Squamata	Scincidae	Lerista_uniduo	Squamata	Scincidae
Lerista_kennedyensis	Squamata	Scincidae	Lerista_vanderduysi	Squamata	Scincidae
Lerista_labialis	Squamata	Scincidae	Lerista_verhmens	Squamata	Scincidae
Lerista_lineopunctulata	Squamata	Scincidae	Lerista_vermicularis	Squamata	Scincidae
Lerista_macropisthopus	Squamata	Scincidae	Lerista_wilkinsi	Squamata	Scincidae
Lerista_micra	Squamata	Scincidae	Lerista_xanthura	Squamata	Scincidae
Lerista_microtis	Squamata	Scincidae	Lerista_yuna	Squamata	Scincidae
Lerista_neander	Squamata	Scincidae	Lialis_burtonis	Squamata	Pygopodidae
Lerista_onsloviana	Squamata	Scincidae	Lialis_jicari	Squamata	Pygopodidae
Lerista_picturata	Squamata	Scincidae	Liasis_fuscus	Squamata	Pythonidae
Lerista_planiventralis	Squamata	Scincidae	Lichanura_orcutti	Squamata	Boidae
Lerista_puncticauda	Squamata	Scincidae	Lichanura_trivirgata	Squamata	Boidae
Lerista_separanda	Squamata	Scincidae	Limnophis_bangweolicus	Squamata	Colubridae
Lerista_simillima	Squamata	Scincidae	Liolaemus_atacamensis	Squamata	Liolaemidae
Lerista_stylis	Squamata	Scincidae	Liolaemus_baguali	Squamata	Liolaemidae
Lerista_taeniata	Squamata	Scincidae	Liolaemus_bellii	Squamata	Liolaemidae
Lerista_tridactyla	Squamata	Scincidae	Liolaemus_bibronii	Squamata	Liolaemidae
Lerista_uniduo	Squamata	Scincidae	Liolaemus_bitaeniatus	Squamata	Liolaemidae
Lerista_verhmens	Squamata	Scincidae	Liolaemus_buergeri	Squamata	Liolaemidae
Lerista_vermicularis	Squamata	Scincidae	Liolaemus_coeruleus	Squamata	Liolaemidae
Lerista_xanthura	Squamata	Scincidae	Liolaemus_constanzae	Squamata	Liolaemidae
Lerista_yuna	Squamata	Scincidae	Liolaemus_cristiani	Squamata	Liolaemidae
Letheobia_newtoni	Squamata	Typhlopidae	Liolaemus_cuyanus	Squamata	Liolaemidae
Letheobia_somalica	Squamata	Typhlopidae	Liolaemus_cyanogaster	Squamata	Liolaemidae
Lialis_burtonis	Squamata	Pygopodidae	Liolaemus_darwinii	Squamata	Liolaemidae
Lialis_jicari	Squamata	Pygopodidae	Liolaemus_elongatus	Squamata	Liolaemidae
Liasis_fuscus	Squamata	Pythonidae	Liolaemus_fitzingerii	Squamata	Liolaemidae
Liasis_mackloti	Squamata	Pythonidae	Liolaemus_gravenhorstii	Squamata	Liolaemidae
Liasis_olivaceus	Squamata	Pythonidae	Liolaemus_grosseorum	Squamata	Liolaemidae
Liburnascincus_coensis	Squamata	Scincidae	Liolaemus_koslowskyi	Squamata	Liolaemidae
Liburnascincus_mundivensis	Squamata	Scincidae	Liolaemus_lavillai	Squamata	Liolaemidae
Limnophis_bangweolicus	Squamata	Colubridae	Liolaemus_martorii	Squamata	Liolaemidae
Liolaemus_alticolor	Squamata	Liolaemidae	Liolaemus_moradoensis	Squamata	Liolaemidae
Liolaemus_annectens	Squamata	Liolaemidae	Liolaemus_occipitalis	Squamata	Liolaemidae
Liolaemus_araucaniensis	Squamata	Liolaemidae	Liolaemus_ortizii	Squamata	Liolaemidae
Liolaemus_atacamensis	Squamata	Liolaemidae	Liolaemus_parvus	Squamata	Liolaemidae
Liolaemus_bellii	Squamata	Liolaemidae	Liolaemus_petrophilus	Squamata	Liolaemidae
Liolaemus_bibronii	Squamata	Liolaemidae	Liolaemus_platei	Squamata	Liolaemidae
Liolaemus_bitaeniatus	Squamata	Liolaemidae	Liolaemus_poconchilensis	Squamata	Liolaemidae
Liolaemus_chillanensis	Squamata	Liolaemidae	Liolaemus_polystictus	Squamata	Liolaemidae
Liolaemus_coeruleus	Squamata	Liolaemidae	Liolaemus_pyriphlogos	Squamata	Liolaemidae
Liolaemus_constanzae	Squamata	Liolaemidae	Liolaemus_quilmes	Squamata	Liolaemidae
Liolaemus_cristiani	Squamata	Liolaemidae	Liolaemus_quinterosi	Squamata	Liolaemidae
Liolaemus_curicensis	Squamata	Liolaemidae	Liolaemus_robustus	Squamata	Liolaemidae
Liolaemus_cyanogaster	Squamata	Liolaemidae	Liolaemus_rothi	Squamata	Liolaemidae
Liolaemus_elongatus	Squamata	Liolaemidae	Liolaemus_ruibali	Squamata	Liolaemidae
Liolaemus_escarchadosi	Squamata	Liolaemidae	Liolaemus_schmidti	Squamata	Liolaemidae
Liolaemus_fabiani	Squamata	Liolaemidae	Liolaemus_senguer	Squamata	Liolaemidae
Liolaemus_fitzingerii	Squamata	Liolaemidae	Liolaemus_signifer	Squamata	Liolaemidae
Liolaemus_forsteri	Squamata	Liolaemidae	Liolaemus_silvai	Squamata	Liolaemidae
Liolaemus_fuscus	Squamata	Liolaemidae	Liolaemus_smaug	Squamata	Liolaemidae
Liolaemus_grosseorum	Squamata	Liolaemidae	Liolaemus_tacnae	Squamata	Liolaemidae
Liolaemus_gununakuna	Squamata	Liolaemidae	Liolaemus_uspallatensis	Squamata	Liolaemidae
Liolaemus_hellmichi	Squamata	Liolaemidae	Liolaemus_valdesianus	Squamata	Liolaemidae
Liolaemus_inacayali	Squamata	Liolaemidae	Liolaemus_wari	Squamata	Liolaemidae
Liolaemus_incaicus	Squamata	Liolaemidae	Liolaemus_wiegmannii	Squamata	Liolaemidae
Liolaemus_kingii	Squamata	Liolaemidae	Liolaemus_yalguaraz	Squamata	Liolaemidae
Liolaemus_koslowskyi	Squamata	Liolaemidae	Liolaemus_zullyae	Squamata	Liolaemidae
Liolaemus_kriegi	Squamata	Liolaemidae	Liopeltis_calamaria	Squamata	Colubridae
Liolaemus_melanops	Squamata	Liolaemidae	Liopeltis_tricolor	Squamata	Colubridae
Liolaemus_monticola	Squamata	Liolaemidae	Liopholis_guthega	Squamata	Scincidae
Liolaemus_moradoensis	Squamata	Liolaemidae	Liopholis_kintorei	Squamata	Scincidae
Liolaemus_nigromaculatus	Squamata	Liolaemidae	Liopholis_montana	Squamata	Scincidae
Liolaemus_nigroviridis	Squamata	Liolaemidae	Liopholis_multiscutata	Squamata	Scincidae
Liolaemus_nitidus	Squamata	Liolaemidae	Liopholis_pulchra	Squamata	Scincidae
Liolaemus_petrophilus	Squamata	Liolaemidae	Liopholis_slateri	Squamata	Scincidae
Liolaemus_pictus	Squamata	Liolaemidae	Liopholis_whitii	Squamata	Scincidae
Liolaemus_platei	Squamata	Liolaemidae	Lioscincus_steindachneri	Squamata	Scincidae
Liolaemus_polystictus	Squamata	Liolaemidae	Liotyphlops_albirostris	Squamata	Anomalepididae
Liolaemus_pseudolemniscatus	Squamata	Liolaemidae	Liotyphlops_beui	Squamata	Anomalepididae
Liolaemus_quilmes	Squamata	Liolaemidae	Lipinia_longiceps	Squamata	Scincidae
Liolaemus_quinterosi	Squamata	Liolaemidae	Lipinia_pulchella	Squamata	Scincidae
Liolaemus_robustus	Squamata	Liolaemidae	Lipinia_quadrivittata	Squamata	Scincidae
Liolaemus_rothi	Squamata	Liolaemidae	Lipinia_rabori	Squamata	Scincidae
Liolaemus_ruibali	Squamata	Liolaemidae	Lipinia_vittigera	Squamata	Scincidae
Liolaemus_senguer	Squamata	Liolaemidae	Lissemys_ceylonensis	Testudines	Trionychidae
Liolaemus_signifer	Squamata	Liolaemidae	Lissemys_punctata	Testudines	Trionychidae
Liolaemus_silvai	Squamata	Liolaemidae	Lissemys_scutata	Testudines	Trionychidae
Liolaemus_smaug	Squamata	Liolaemidae	Lissolepis_coventryi	Squamata	Scincidae
Liolaemus_stolzmanni	Squamata	Liolaemidae	Lobulia_brongersmai	Squamata	Scincidae
Liolaemus_tacnae	Squamata	Liolaemidae	Lobulia_elegans	Squamata	Scincidae
Liolaemus_tehuelche	Squamata	Liolaemidae	Lophosaurus_boydii	Squamata	Agamidae
Liolaemus_uspallatensis	Squamata	Liolaemidae	Lophosaurus_dilophus	Squamata	Agamidae
Liolaemus_valdesianus	Squamata	Liolaemidae	Lophosaurus_spinipes	Squamata	Agamidae
Liolaemus_walkeri	Squamata	Liolaemidae	Loveridgelaps_elapoides	Squamata	Elapidae
Liolaemus_wari	Squamata	Liolaemidae	Loxopholis_osvaldoi	Squamata	Gymnophthalmidae
Liolaemus_yalguaraz	Squamata	Liolaemidae	Loxopholis_parietalis	Squamata	Gymnophthalmidae
Liolaemus_zapallarensis	Squamata	Liolaemidae	Loxopholis_percarinatum	Squamata	Gymnophthalmidae
Liolaemus_zullyae	Squamata	Liolaemidae	Lucasium_alboguttatum	Squamata	Diplodactylidae
Liopeltis_tricolor	Squamata	Colubridae	Lucasium_maini	Squamata	Diplodactylidae
Liopholis_guthega	Squamata	Scincidae	Lucasium_occultum	Squamata	Diplodactylidae
Liopholis_margaretae	Squamata	Scincidae	Lucasium_squarrosum	Squamata	Diplodactylidae
Liopholis_montana	Squamata	Scincidae	Lucasium_steindachneri	Squamata	Diplodactylidae
Liopholis_multiscutata	Squamata	Scincidae	Lucasium_stenodactylus	Squamata	Diplodactylidae
Liopholis_pulchra	Squamata	Scincidae	Lucasium_wombeyi	Squamata	Diplodactylidae
Liopholis_whitii	Squamata	Scincidae	Lucasium_woodwardi	Squamata	Diplodactylidae
Liotyphlops_albirostris	Squamata	Anomalepididae	Lycodon_aulicus	Squamata	Colubridae
Liotyphlops_beui	Squamata	Anomalepididae	Lycodon_capucinus	Squamata	Colubridae
Liotyphlops_ternetzii	Squamata	Anomalepididae	Lycodon_dumerilii	Squamata	Colubridae
Lipinia_microcerca	Squamata	Scincidae	Lycodon_fasciatus	Squamata	Colubridae
Lipinia_pulchella	Squamata	Scincidae	Lycodon_flavozonatus	Squamata	Colubridae
Lipinia_quadrivittata	Squamata	Scincidae	Lycodon_jara	Squamata	Colubridae
Lipinia_vittigera	Squamata	Scincidae	Lycodon_laoensis	Squamata	Colubridae
Lissemys_ceylonensis	Testudines	Trionychidae	Lycodon_meridionalis	Squamata	Colubridae
Lissemys_scutata	Testudines	Trionychidae	Lycodon_orientalis	Squamata	Colubridae
Lissolepis_coventryi	Squamata	Scincidae	Lycodon_sealei	Squamata	Colubridae
Lissolepis_luctuosa	Squamata	Scincidae	Lycodon_septentrionalis	Squamata	Colubridae
Lobulia_brongersmai	Squamata	Scincidae	Lycodon_subannulatus	Squamata	Colubridae
Lobulia_elegans	Squamata	Scincidae	Lycodon_subcinctus	Squamata	Colubridae
Lophognathus_horneri	Squamata	Agamidae	Lycodon_travancoricus	Squamata	Colubridae
Lophosaurus_dilophus	Squamata	Agamidae	Lycodon_zawi	Squamata	Colubridae
Lophosaurus_spinipes	Squamata	Agamidae	Lygisaurus_aeratus	Squamata	Scincidae
Loveridgelaps_elapoides	Squamata	Elapidae	Lygisaurus_curtus	Squamata	Scincidae
Loxopholis_parietalis	Squamata	Gymnophthalmidae	Lygisaurus_foliorum	Squamata	Scincidae
Loxopholis_percarinatum	Squamata	Gymnophthalmidae	Lygisaurus_laevis	Squamata	Scincidae
Lucasium_alboguttatum	Squamata	Diplodactylidae	Lygisaurus_malleolus	Squamata	Scincidae
Lucasium_maini	Squamata	Diplodactylidae	Lygisaurus_novaeguineae	Squamata	Scincidae
Lucasium_wombeyi	Squamata	Diplodactylidae	Lygisaurus_rimula	Squamata	Scincidae
Lycodon_aulicus	Squamata	Colubridae	Lygisaurus_rococo	Squamata	Scincidae
Lycodon_capucinus	Squamata	Colubridae	Lygisaurus_zuma	Squamata	Scincidae
Lycodon_carinatus	Squamata	Colubridae	Lygodactylus_angularis	Squamata	Gekkonidae
Lycodon_dumerilii	Squamata	Colubridae	Lygodactylus_bivittis	Squamata	Gekkonidae
Lycodon_fasciatus	Squamata	Colubridae	Lygodactylus_chobiensis	Squamata	Gekkonidae
Lycodon_flavozonatus	Squamata	Colubridae	Lygodactylus_expectatus	Squamata	Gekkonidae
Lycodon_futsingensis	Squamata	Colubridae	Lygodactylus_grotei	Squamata	Gekkonidae
Lycodon_multifasciatus	Squamata	Colubridae	Lygodactylus_gutturalis	Squamata	Gekkonidae
Lycodon_orientalis	Squamata	Colubridae	Lygodactylus_klugei	Squamata	Gekkonidae
Lycodon_ruhstrati	Squamata	Colubridae	Lygodactylus_madagascariensis	Squamata	Gekkonidae
Lycodon_sealei	Squamata	Colubridae	Lygodactylus_somalicus	Squamata	Gekkonidae
Lycodon_semicarinatus	Squamata	Colubridae	Lygodactylus_tuberosus	Squamata	Gekkonidae
Lycodon_septentrionalis	Squamata	Colubridae	Lygodactylus_viscatus	Squamata	Gekkonidae
Lycodon_subcinctus	Squamata	Colubridae	Lygodactylus_wetzeli	Squamata	Gekkonidae
Lycodon_travancoricus	Squamata	Colubridae	Lygophis_anomalus	Squamata	Colubridae
Lygisaurus_curtus	Squamata	Scincidae	Lygophis_dilepis	Squamata	Colubridae
Lygisaurus_foliorum	Squamata	Scincidae	Lygophis_flavifrenatus	Squamata	Colubridae
Lygisaurus_novaeguineae	Squamata	Scincidae	Lygophis_lineatus	Squamata	Colubridae
Lygisaurus_rococo	Squamata	Scincidae	Lygophis_meridionalis	Squamata	Colubridae
Lygisaurus_zuma	Squamata	Scincidae	Lygophis_paucidens	Squamata	Colubridae
Lygodactylus_bivittis	Squamata	Gekkonidae	Lygosoma_haroldyoungi	Squamata	Scincidae
Lygodactylus_bradfieldi	Squamata	Gekkonidae	Lygosoma_opisthorhodum	Squamata	Scincidae
Lygodactylus_conraui	Squamata	Gekkonidae	Lygosoma_quadrupes	Squamata	Scincidae
Lygodactylus_expectatus	Squamata	Gekkonidae	Lyriocephalus_scutatus	Squamata	Agamidae
Lygodactylus_gutturalis	Squamata	Gekkonidae	Mabuya_dominicana	Squamata	Scincidae
Lygodactylus_klugei	Squamata	Gekkonidae	Mabuya_grandisterrae	Squamata	Scincidae
Lygodactylus_nigropunctatus	Squamata	Gekkonidae	Mabuya_mabouya	Squamata	Scincidae
Lygodactylus_ocellatus	Squamata	Gekkonidae	Macrelaps_microlepidotus	Squamata	Atractaspididae
Lygodactylus_stevensoni	Squamata	Gekkonidae	Macrovipera_lebetinus	Squamata	Viperidae
Lygodactylus_tolampyae	Squamata	Gekkonidae	Madascincus_melanopleura	Squamata	Scincidae
Lygodactylus_tsavoensis	Squamata	Gekkonidae	Madascincus_minutus	Squamata	Scincidae
Lygodactylus_tuberosus	Squamata	Gekkonidae	Madascincus_stumpffi	Squamata	Scincidae
Lygodactylus_wetzeli	Squamata	Gekkonidae	Madatyphlops_arenarius	Squamata	Typhlopidae
Lygophis_anomalus	Squamata	Colubridae	Madatyphlops_boettgeri	Squamata	Typhlopidae
Lygophis_flavifrenatus	Squamata	Colubridae	Madatyphlops_decorsei	Squamata	Typhlopidae
Lygophis_meridionalis	Squamata	Colubridae	Madatyphlops_microcephalus	Squamata	Typhlopidae
Lygophis_paucidens	Squamata	Colubridae	Madatyphlops_mucronatus	Squamata	Typhlopidae
Lygosoma_haroldyoungi	Squamata	Scincidae	Magliophis_exiguus	Squamata	Colubridae
Lygosoma_quadrupes	Squamata	Scincidae	Malaclemys_terrapin	Testudines	Emydidae
Lygosoma_siamense	Squamata	Scincidae	Malayopython_reticulatus	Squamata	Pythonidae
Lyriocephalus_scutatus	Squamata	Agamidae	Malayopython_timoriensis	Squamata	Pythonidae
Lytorhynchus_diadema	Squamata	Colubridae	Malayotyphlops_luzonensis	Squamata	Typhlopidae
Lytorhynchus_paradoxus	Squamata	Colubridae	Manciola_guaporicola	Squamata	Scincidae
Mabuya_dominicana	Squamata	Scincidae	Manolepis_putnami	Squamata	Colubridae
Mabuya_mabouya	Squamata	Scincidae	Manouria_emys	Testudines	Testudinidae
Macroprotodon_cucullatus	Squamata	Colubridae	Marisora_lineola	Squamata	Scincidae
Madascincus_melanopleura	Squamata	Scincidae	Marmorosphax_tricolor	Squamata	Scincidae
Madascincus_stumpffi	Squamata	Scincidae	Masticophis_aurigulus	Squamata	Colubridae
Madatyphlops_boettgeri	Squamata	Typhlopidae	Masticophis_bilineatus	Squamata	Colubridae
Madatyphlops_decorsei	Squamata	Typhlopidae	Masticophis_fuliginosus	Squamata	Colubridae
Madatyphlops_mucronatus	Squamata	Typhlopidae	Masticophis_lateralis	Squamata	Colubridae
Magliophis_exiguus	Squamata	Colubridae	Mastigodryas_pleii	Squamata	Colubridae
Malaclemys_terrapin	Testudines	Emydidae	Matoatoa_brevipes	Squamata	Gekkonidae
Malacochersus_tornieri	Testudines	Testudinidae	Matobosaurus_maltzahni	Squamata	Gerrhosauridae
Malayopython_reticulatus	Squamata	Pythonidae	Matobosaurus_validus	Squamata	Gerrhosauridae
Malayopython_timoriensis	Squamata	Pythonidae	Mauremys_annamensis	Testudines	Geoemydidae
Malayotyphlops_luzonensis	Squamata	Typhlopidae	Mauremys_japonica	Testudines	Geoemydidae
Malayotyphlops_ruficauda	Squamata	Typhlopidae	Mauremys_rivulata	Testudines	Geoemydidae
Manciola_guaporicola	Squamata	Scincidae	Mauremys_sinensis	Testudines	Geoemydidae
Manolepis_putnami	Squamata	Colubridae	Mecistops_cataphractus	Crocodylia	Crocodylidae
Manouria_emys	Testudines	Testudinidae	Mecistops_leptorhynchus	Crocodylia	Crocodylidae
Marisora_lineola	Squamata	Scincidae	Mediodactylus_kotschyi	Squamata	Gekkonidae
Marmorosphax_tricolor	Squamata	Scincidae	Meizodon_coronatus	Squamata	Colubridae
Masticophis_aurigulus	Squamata	Colubridae	Meizodon_regularis	Squamata	Colubridae
Masticophis_bilineatus	Squamata	Colubridae	Melanochelys_tricarinata	Testudines	Geoemydidae
Masticophis_flagellum	Squamata	Colubridae	Melanochelys_trijuga	Testudines	Geoemydidae
Masticophis_lateralis	Squamata	Colubridae	Melanophidium_wynaudense	Squamata	Uropeltidae
Masticophis_schotti	Squamata	Colubridae	Melanoseps_occidentalis	Squamata	Scincidae
Masticophis_taeniatus	Squamata	Colubridae	Melanosuchus_niger	Crocodylia	Alligatoridae
Mastigodryas_pleii	Squamata	Colubridae	Menetia_alanae	Squamata	Scincidae
Mastigodryas_reticulatus	Squamata	Colubridae	Menetia_concinna	Squamata	Scincidae
Matoatoa_brevipes	Squamata	Gekkonidae	Menetia_greyii	Squamata	Scincidae
Matobosaurus_validus	Squamata	Gerrhosauridae	Menetia_maini	Squamata	Scincidae
Mauremys_caspica	Testudines	Geoemydidae	Menetia_surda	Squamata	Scincidae
Mauremys_japonica	Testudines	Geoemydidae	Meroles_cuneirostris	Squamata	Lacertidae
Mauremys_rivulata	Testudines	Geoemydidae	Meroles_knoxii	Squamata	Lacertidae
Mauremys_sinensis	Testudines	Geoemydidae	Meroles_micropholidotus	Squamata	Lacertidae
Mecistops_cataphractus	Crocodylia	Crocodylidae	Meroles_suborbitalis	Squamata	Lacertidae
Mecistops_leptorhynchus	Crocodylia	Crocodylidae	Mesalina_adramitana	Squamata	Lacertidae
Mediodactylus_kotschyi	Squamata	Gekkonidae	Mesalina_bahaeldini	Squamata	Lacertidae
Meizodon_regularis	Squamata	Colubridae	Mesalina_guttulata	Squamata	Lacertidae
Meizodon_semiornatus	Squamata	Colubridae	Mesalina_olivieri	Squamata	Lacertidae
Melanophidium_wynaudense	Squamata	Uropeltidae	Mesalina_pasteuri	Squamata	Lacertidae
Melanosuchus_niger	Crocodylia	Alligatoridae	Mesalina_rubropunctata	Squamata	Lacertidae
Menetia_alanae	Squamata	Scincidae	Mesalina_watsonana	Squamata	Lacertidae
Menetia_surda	Squamata	Scincidae	Mesoscincus_managuae	Squamata	Scincidae
Meroles_ctenodactylus	Squamata	Lacertidae	Mesoscincus_schwartzei	Squamata	Scincidae
Meroles_cuneirostris	Squamata	Lacertidae	Metlapilcoatlus_indomitus	Squamata	Viperidae
Meroles_knoxii	Squamata	Lacertidae	Metlapilcoatlus_occiduus	Squamata	Viperidae
Meroles_micropholidotus	Squamata	Lacertidae	Micrablepharus_atticolus	Squamata	Gymnophthalmidae
Meroles_reticulatus	Squamata	Lacertidae	Micrablepharus_maximiliani	Squamata	Gymnophthalmidae
Meroles_suborbitalis	Squamata	Lacertidae	Microgecko_helenae	Squamata	Gekkonidae
Mesalina_adramitana	Squamata	Lacertidae	Microlophus_bivittatus	Squamata	Tropiduridae
Mesalina_bahaeldini	Squamata	Lacertidae	Microlophus_grayii	Squamata	Tropiduridae
Mesalina_guttulata	Squamata	Lacertidae	Microlophus_indefatigabilis	Squamata	Tropiduridae
Mesalina_olivieri	Squamata	Lacertidae	Microlophus_jacobii	Squamata	Tropiduridae
Mesalina_pasteuri	Squamata	Lacertidae	Microlophus_quadrivittatus	Squamata	Tropiduridae
Mesalina_rubropunctata	Squamata	Lacertidae	Microlophus_yanezi	Squamata	Tropiduridae
Mesalina_watsonana	Squamata	Lacertidae	Micropechis_ikaheca	Squamata	Elapidae
Mesoclemmys_gibba	Testudines	Chelidae	Micruroides_euryxanthus	Squamata	Elapidae
Mesoclemmys_raniceps	Testudines	Chelidae	Micrurus_ancoralis	Squamata	Elapidae
Mesoscincus_schwartzei	Squamata	Scincidae	Micrurus_annellatus	Squamata	Elapidae
Metlapilcoatlus_indomitus	Squamata	Viperidae	Micrurus_brasiliensis	Squamata	Elapidae
Metlapilcoatlus_occiduus	Squamata	Viperidae	Micrurus_circinalis	Squamata	Elapidae
Micrablepharus_atticolus	Squamata	Gymnophthalmidae	Micrurus_diastema	Squamata	Elapidae
Microlophus_albemarlensis	Squamata	Tropiduridae	Micrurus_dissoleucus	Squamata	Elapidae
Microlophus_atacamensis	Squamata	Tropiduridae	Micrurus_elegans	Squamata	Elapidae
Microlophus_bivittatus	Squamata	Tropiduridae	Micrurus_filiformis	Squamata	Elapidae
Microlophus_grayii	Squamata	Tropiduridae	Micrurus_frontalis	Squamata	Elapidae
Microlophus_quadrivittatus	Squamata	Tropiduridae	Micrurus_isozonus	Squamata	Elapidae
Micropechis_ikaheca	Squamata	Elapidae	Micrurus_langsdorffi	Squamata	Elapidae
Micrurus_annellatus	Squamata	Elapidae	Micrurus_laticollaris	Squamata	Elapidae
Micrurus_brasiliensis	Squamata	Elapidae	Micrurus_medemi	Squamata	Elapidae
Micrurus_camilae	Squamata	Elapidae	Micrurus_multifasciatus	Squamata	Elapidae
Micrurus_circinalis	Squamata	Elapidae	Micrurus_multiscutatus	Squamata	Elapidae
Micrurus_decoratus	Squamata	Elapidae	Micrurus_obscurus	Squamata	Elapidae
Micrurus_diastema	Squamata	Elapidae	Micrurus_ornatissimus	Squamata	Elapidae
Micrurus_dissoleucus	Squamata	Elapidae	Micrurus_psyches	Squamata	Elapidae
Micrurus_elegans	Squamata	Elapidae	Micrurus_pyrrhocryptus	Squamata	Elapidae
Micrurus_ephippifer	Squamata	Elapidae	Micrurus_spixii	Squamata	Elapidae
Micrurus_filiformis	Squamata	Elapidae	Micrurus_steindachneri	Squamata	Elapidae
Micrurus_isozonus	Squamata	Elapidae	Micrurus_stewarti	Squamata	Elapidae
Micrurus_langsdorffi	Squamata	Elapidae	Mixcoatlus_melanurus	Squamata	Viperidae
Micrurus_laticollaris	Squamata	Elapidae	Mochlus_guineensis	Squamata	Scincidae
Micrurus_lemniscatus	Squamata	Elapidae	Mokopirirakau_galaxias	Squamata	Diplodactylidae
Micrurus_medemi	Squamata	Elapidae	Mokopirirakau_granulatus	Squamata	Diplodactylidae
Micrurus_multifasciatus	Squamata	Elapidae	Monilesaurus_ellioti	Squamata	Agamidae
Micrurus_multiscutatus	Squamata	Elapidae	Monopeltis_infuscata	Squamata	Amphisbaenidae
Micrurus_narduccii	Squamata	Elapidae	Montivipera_raddei	Squamata	Viperidae
Micrurus_obscurus	Squamata	Elapidae	Morelia_azurea	Squamata	Pythonidae
Micrurus_ornatissimus	Squamata	Elapidae	Morelia_bredli	Squamata	Pythonidae
Micrurus_pyrrhocryptus	Squamata	Elapidae	Morelia_carinata	Squamata	Pythonidae
Micrurus_spixii	Squamata	Elapidae	Morelia_spilota	Squamata	Pythonidae
Micrurus_steindachneri	Squamata	Elapidae	Morethia_boulengeri	Squamata	Scincidae
Micrurus_stewarti	Squamata	Elapidae	Morethia_butleri	Squamata	Scincidae
Mixcoatlus_melanurus	Squamata	Viperidae	Morethia_lineoocellata	Squamata	Scincidae
Mochlus_guineensis	Squamata	Scincidae	Morethia_storri	Squamata	Scincidae
Mokopirirakau_galaxias	Squamata	Diplodactylidae	Morethia_taeniopleura	Squamata	Scincidae
Mokopirirakau_granulatus	Squamata	Diplodactylidae	Morunasaurus_annularis	Squamata	Hoplocercidae
Monilesaurus_ellioti	Squamata	Agamidae	Mussurana_bicolor	Squamata	Colubridae
Monilesaurus_rouxii	Squamata	Agamidae	Myuchelys_georgesi	Testudines	Chelidae
Monopeltis_infuscata	Squamata	Amphisbaenidae	Myuchelys_latisternum	Testudines	Chelidae
Montivipera_raddei	Squamata	Viperidae	Myuchelys_purvisi	Testudines	Chelidae
Montivipera_xanthina	Squamata	Viperidae	Nactus_cheverti	Squamata	Gekkonidae
Morelia_azurea	Squamata	Pythonidae	Nactus_multicarinatus	Squamata	Gekkonidae
Morelia_bredli	Squamata	Pythonidae	Nactus_pelagicus	Squamata	Gekkonidae
Morelia_carinata	Squamata	Pythonidae	Nactus_vankampeni	Squamata	Gekkonidae
Morelia_imbricata	Squamata	Pythonidae	Naja_anchietae	Squamata	Elapidae
Morelia_spilota	Squamata	Pythonidae	Naja_atra	Squamata	Elapidae
Morelia_viridis	Squamata	Pythonidae	Naja_haje	Squamata	Elapidae
Morethia_boulengeri	Squamata	Scincidae	Naja_kaouthia	Squamata	Elapidae
Morethia_butleri	Squamata	Scincidae	Naja_melanoleuca	Squamata	Elapidae
Morethia_obscura	Squamata	Scincidae	Naja_naja	Squamata	Elapidae
Morethia_ruficauda	Squamata	Scincidae	Naja_nigricincta	Squamata	Elapidae
Morethia_storri	Squamata	Scincidae	Naja_oxiana	Squamata	Elapidae
Morethia_taeniopleura	Squamata	Scincidae	Naja_philippinensis	Squamata	Elapidae
Morunasaurus_annularis	Squamata	Hoplocercidae	Naja_samarensis	Squamata	Elapidae
Mussurana_bicolor	Squamata	Colubridae	Naja_savannula	Squamata	Elapidae
Myuchelys_bellii	Testudines	Chelidae	Naja_sputatrix	Squamata	Elapidae
Myuchelys_georgesi	Testudines	Chelidae	Naja_subfulva	Squamata	Elapidae
Myuchelys_latisternum	Testudines	Chelidae	Naja_sumatrana	Squamata	Elapidae
Myuchelys_purvisi	Testudines	Chelidae	Namazonurus_lawrenci	Squamata	Cordylidae
Nactus_multicarinatus	Squamata	Gekkonidae	Namazonurus_peersi	Squamata	Cordylidae
Nactus_vankampeni	Squamata	Gekkonidae	Nannoscincus_greeri	Squamata	Scincidae
Naja_annulata	Squamata	Elapidae	Nannoscincus_humectus	Squamata	Scincidae
Naja_annulifera	Squamata	Elapidae	Nannoscincus_mariei	Squamata	Scincidae
Naja_atra	Squamata	Elapidae	Narudasia_festiva	Squamata	Gekkonidae
Naja_haje	Squamata	Elapidae	Natriciteres_fuliginoides	Squamata	Colubridae
Naja_kaouthia	Squamata	Elapidae	Natriciteres_variegata	Squamata	Colubridae
Naja_naja	Squamata	Elapidae	Naultinus_gemmeus	Squamata	Diplodactylidae
Naja_nivea	Squamata	Elapidae	Naultinus_rudis	Squamata	Diplodactylidae
Naja_philippinensis	Squamata	Elapidae	Naultinus_stellatus	Squamata	Diplodactylidae
Naja_savannula	Squamata	Elapidae	Naultinus_tuberculatus	Squamata	Diplodactylidae
Naja_siamensis	Squamata	Elapidae	Nephrurus_amyae	Squamata	Carphodactylidae
Naja_sputatrix	Squamata	Elapidae	Nephrurus_asper	Squamata	Carphodactylidae
Naja_subfulva	Squamata	Elapidae	Nephrurus_sheai	Squamata	Carphodactylidae
Naja_sumatrana	Squamata	Elapidae	Nephrurus_stellatus	Squamata	Carphodactylidae
Namazonurus_lawrenci	Squamata	Cordylidae	Nephrurus_vertebralis	Squamata	Carphodactylidae
Namazonurus_peersi	Squamata	Cordylidae	Nerodia_clarkii	Squamata	Colubridae
Nannoscincus_greeri	Squamata	Scincidae	Nerodia_harteri	Squamata	Colubridae
Nannoscincus_humectus	Squamata	Scincidae	Nerodia_paucimaculata	Squamata	Colubridae
Narophis_bimaculatus	Squamata	Elapidae	Nerodia_taxispilota	Squamata	Colubridae
Narudasia_festiva	Squamata	Gekkonidae	Nessia_monodactyla	Squamata	Scincidae
Natator_depressus	Testudines	Cheloniidae	Nilssonia_leithii	Testudines	Trionychidae
Natriciteres_fuliginoides	Squamata	Colubridae	Nilssonia_nigricans	Testudines	Trionychidae
Natriciteres_variegata	Squamata	Colubridae	Ninia_espinali	Squamata	Colubridae
Naultinus_rudis	Squamata	Diplodactylidae	Ninia_hudsoni	Squamata	Colubridae
Naultinus_tuberculatus	Squamata	Diplodactylidae	Ninurta_coeruleopunctatus	Squamata	Cordylidae
Nephrurus_asper	Squamata	Carphodactylidae	Notomabuya_frenata	Squamata	Scincidae
Nephrurus_deleani	Squamata	Carphodactylidae	Notoscincus_ornatus	Squamata	Scincidae
Nephrurus_stellatus	Squamata	Carphodactylidae	Nucras_boulengeri	Squamata	Lacertidae
Nerodia_clarkii	Squamata	Colubridae	Nucras_intertexta	Squamata	Lacertidae
Nerodia_cyclopion	Squamata	Colubridae	Nucras_lalandii	Squamata	Lacertidae
Nerodia_harteri	Squamata	Colubridae	Nucras_livida	Squamata	Lacertidae
Nerodia_paucimaculata	Squamata	Colubridae	Nucras_taeniolata	Squamata	Lacertidae
Nerodia_taxispilota	Squamata	Colubridae	Nucras_tessellata	Squamata	Lacertidae
Neusticurus_bicarinatus	Squamata	Gymnophthalmidae	Nyctophilopython_oenpelliensis	Squamata	Pythonidae
Nilssonia_leithii	Testudines	Trionychidae	Oedura_bella	Squamata	Diplodactylidae
Nilssonia_nigricans	Testudines	Trionychidae	Oedura_castelnaui	Squamata	Diplodactylidae
Ninia_hudsoni	Squamata	Colubridae	Oedura_coggeri	Squamata	Diplodactylidae
Ninurta_coeruleopunctatus	Squamata	Cordylidae	Oedura_filicipoda	Squamata	Diplodactylidae
Notechis_scutatus	Squamata	Elapidae	Oedura_fimbria	Squamata	Diplodactylidae
Notochelys_platynota	Testudines	Geoemydidae	Oedura_monilis	Squamata	Diplodactylidae
Notoscincus_butleri	Squamata	Scincidae	Oedura_tryoni	Squamata	Diplodactylidae
Notoscincus_ornatus	Squamata	Scincidae	Oligodon_ancorus	Squamata	Colubridae
Nucras_intertexta	Squamata	Lacertidae	Oligodon_arnensis	Squamata	Colubridae
Nucras_lalandii	Squamata	Lacertidae	Oligodon_bitorquatus	Squamata	Colubridae
Nucras_livida	Squamata	Lacertidae	Oligodon_calamarius	Squamata	Colubridae
Nucras_tessellata	Squamata	Lacertidae	Oligodon_chinensis	Squamata	Colubridae
Nyctophilopython_oenpelliensis	Squamata	Pythonidae	Oligodon_cyclurus	Squamata	Colubridae
Oedura_bella	Squamata	Diplodactylidae	Oligodon_everetti	Squamata	Colubridae
Oedura_coggeri	Squamata	Diplodactylidae	Oligodon_fasciolatus	Squamata	Colubridae
Oedura_fimbria	Squamata	Diplodactylidae	Oligodon_formosanus	Squamata	Colubridae
Oedura_monilis	Squamata	Diplodactylidae	Oligodon_mouhoti	Squamata	Colubridae
Oedura_tryoni	Squamata	Diplodactylidae	Oligodon_octolineatus	Squamata	Colubridae
Oligodon_arnensis	Squamata	Colubridae	Oligodon_ornatus	Squamata	Colubridae
Oligodon_bitorquatus	Squamata	Colubridae	Oligodon_purpurascens	Squamata	Colubridae
Oligodon_calamarius	Squamata	Colubridae	Oligodon_sublineatus	Squamata	Colubridae
Oligodon_chinensis	Squamata	Colubridae	Oligodon_taeniolatus	Squamata	Colubridae
Oligodon_cinereus	Squamata	Colubridae	Oligosoma_chloronoton	Squamata	Scincidae
Oligodon_cyclurus	Squamata	Colubridae	Oligosoma_inconspicuum	Squamata	Scincidae
Oligodon_everetti	Squamata	Colubridae	Oligosoma_kahurangi	Squamata	Scincidae
Oligodon_formosanus	Squamata	Colubridae	Oligosoma_lineoocellatum	Squamata	Scincidae
Oligodon_octolineatus	Squamata	Colubridae	Oligosoma_longipes	Squamata	Scincidae
Oligodon_ornatus	Squamata	Colubridae	Oligosoma_maccanni	Squamata	Scincidae
Oligodon_purpurascens	Squamata	Colubridae	Oligosoma_nigriplantare	Squamata	Scincidae
Oligodon_sublineatus	Squamata	Colubridae	Oligosoma_ornatum	Squamata	Scincidae
Oligodon_theobaldi	Squamata	Colubridae	Oligosoma_otagense	Squamata	Scincidae
Oligosoma_aeneum	Squamata	Scincidae	Oligosoma_polychroma	Squamata	Scincidae
Oligosoma_awakopaka	Squamata	Scincidae	Oligosoma_prasinum	Squamata	Scincidae
Oligosoma_inconspicuum	Squamata	Scincidae	Oligosoma_smithi	Squamata	Scincidae
Oligosoma_infrapunctatum	Squamata	Scincidae	Oligosoma_toka	Squamata	Scincidae
Oligosoma_lineoocellatum	Squamata	Scincidae	Oligosoma_waimatense	Squamata	Scincidae
Oligosoma_maccanni	Squamata	Scincidae	Omanosaura_jayakari	Squamata	Lacertidae
Oligosoma_nigriplantare	Squamata	Scincidae	Ophiodes_vertebralis	Squamata	Diploglossidae
Oligosoma_ornatum	Squamata	Scincidae	Ophioscincus_ophioscincus	Squamata	Scincidae
Oligosoma_prasinum	Squamata	Scincidae	Ophioscincus_truncatus	Squamata	Scincidae
Oligosoma_repens	Squamata	Scincidae	Ophisaurus_ceroni	Squamata	Anguidae
Oligosoma_toka	Squamata	Scincidae	Ophisaurus_compressus	Squamata	Anguidae
Oligosoma_waimatense	Squamata	Scincidae	Ophisaurus_ventralis	Squamata	Anguidae
Omanosaura_jayakari	Squamata	Lacertidae	Ophisops_beddomei	Squamata	Lacertidae
Ophiomorus_punctatissimus	Squamata	Scincidae	Ophisops_leschenaultii	Squamata	Lacertidae
Ophiomorus_raithmai	Squamata	Scincidae	Opisthotropis_lateralis	Squamata	Colubridae
Ophiomorus_tridactylus	Squamata	Scincidae	Oplurus_cuvieri	Squamata	Opluridae
Ophioscincus_ophioscincus	Squamata	Scincidae	Oplurus_cyclurus	Squamata	Opluridae
Ophioscincus_truncatus	Squamata	Scincidae	Oplurus_quadrimaculatus	Squamata	Opluridae
Ophisaurus_attenuatus	Squamata	Anguidae	Oplurus_saxicola	Squamata	Opluridae
Ophisaurus_compressus	Squamata	Anguidae	Orientocoluber_spinalis	Squamata	Colubridae
Ophisaurus_ventralis	Squamata	Anguidae	Osteolaemus_osborni	Crocodylia	Crocodylidae
Ophisops_beddomei	Squamata	Lacertidae	Otocryptis_beddomei	Squamata	Agamidae
Ophisops_leschenaultii	Squamata	Lacertidae	Otocryptis_nigristigma	Squamata	Agamidae
Opisthotropis_kuatunensis	Squamata	Colubridae	Otocryptis_wiegmanni	Squamata	Agamidae
Oplurus_cuvieri	Squamata	Opluridae	Otosaurus_cumingii	Squamata	Scincidae
Oplurus_cyclurus	Squamata	Opluridae	Ouroborus_cataphractus	Squamata	Cordylidae
Oplurus_quadrimaculatus	Squamata	Opluridae	Ovophis_makazayazaya	Squamata	Viperidae
Oplurus_saxicola	Squamata	Opluridae	Oxybelis_aeneus	Squamata	Colubridae
Orientocoluber_spinalis	Squamata	Colubridae	Oxyrhopus_formosus	Squamata	Colubridae
Orlitia_borneensis	Testudines	Geoemydidae	Oxyrhopus_marcapatae	Squamata	Colubridae
Osteolaemus_osborni	Crocodylia	Crocodylidae	Oxyrhopus_melanogenys	Squamata	Colubridae
Otocryptis_beddomei	Squamata	Agamidae	Oxyrhopus_rhombifer	Squamata	Colubridae
Otocryptis_nigristigma	Squamata	Agamidae	Oxyrhopus_trigeminus	Squamata	Colubridae
Otocryptis_wiegmanni	Squamata	Agamidae	Oxyuranus_scutellatus	Squamata	Elapidae
Otosaurus_cumingii	Squamata	Scincidae	Pachydactylus_affinis	Squamata	Gekkonidae
Ouroborus_cataphractus	Squamata	Cordylidae	Pachydactylus_angolensis	Squamata	Gekkonidae
Ovophis_makazayazaya	Squamata	Viperidae	Pachydactylus_atorquatus	Squamata	Gekkonidae
Ovophis_monticola	Squamata	Viperidae	Pachydactylus_barnardi	Squamata	Gekkonidae
Ovophis_okinavensis	Squamata	Viperidae	Pachydactylus_capensis	Squamata	Gekkonidae
Oxyrhopus_clathratus	Squamata	Colubridae	Pachydactylus_caraculicus	Squamata	Gekkonidae
Oxyrhopus_marcapatae	Squamata	Colubridae	Pachydactylus_formosus	Squamata	Gekkonidae
Oxyrhopus_melanogenys	Squamata	Colubridae	Pachydactylus_griffini	Squamata	Gekkonidae
Oxyrhopus_rhombifer	Squamata	Colubridae	Pachydactylus_haackei	Squamata	Gekkonidae
Oxyrhopus_trigeminus	Squamata	Colubridae	Pachydactylus_kladaroderma	Squamata	Gekkonidae
Oxyuranus_scutellatus	Squamata	Elapidae	Pachydactylus_kobosensis	Squamata	Gekkonidae
Pachydactylus_affinis	Squamata	Gekkonidae	Pachydactylus_labialis	Squamata	Gekkonidae
Pachydactylus_atorquatus	Squamata	Gekkonidae	Pachydactylus_latirostris	Squamata	Gekkonidae
Pachydactylus_barnardi	Squamata	Gekkonidae	Pachydactylus_maculatus	Squamata	Gekkonidae
Pachydactylus_bicolor	Squamata	Gekkonidae	Pachydactylus_maraisi	Squamata	Gekkonidae
Pachydactylus_capensis	Squamata	Gekkonidae	Pachydactylus_mclachlani	Squamata	Gekkonidae
Pachydactylus_caraculicus	Squamata	Gekkonidae	Pachydactylus_monicae	Squamata	Gekkonidae
Pachydactylus_carinatus	Squamata	Gekkonidae	Pachydactylus_montanus	Squamata	Gekkonidae
Pachydactylus_formosus	Squamata	Gekkonidae	Pachydactylus_namaquensis	Squamata	Gekkonidae
Pachydactylus_geitje	Squamata	Gekkonidae	Pachydactylus_oculatus	Squamata	Gekkonidae
Pachydactylus_griffini	Squamata	Gekkonidae	Pachydactylus_oreophilus	Squamata	Gekkonidae
Pachydactylus_haackei	Squamata	Gekkonidae	Pachydactylus_rugosus	Squamata	Gekkonidae
Pachydactylus_kobosensis	Squamata	Gekkonidae	Pachydactylus_tigrinus	Squamata	Gekkonidae
Pachydactylus_labialis	Squamata	Gekkonidae	Pachydactylus_vansoni	Squamata	Gekkonidae
Pachydactylus_latirostris	Squamata	Gekkonidae	Pachydactylus_visseri	Squamata	Gekkonidae
Pachydactylus_maculatus	Squamata	Gekkonidae	Palaia_pulchra	Squamata	Scincidae
Pachydactylus_maraisi	Squamata	Gekkonidae	Pamelaescincus_gardineri	Squamata	Scincidae
Pachydactylus_mariquensis	Squamata	Gekkonidae	Panaspis_africana	Squamata	Scincidae
Pachydactylus_mclachlani	Squamata	Gekkonidae	Panaspis_namibiana	Squamata	Scincidae
Pachydactylus_monicae	Squamata	Gekkonidae	Panaspis_togoensis	Squamata	Scincidae
Pachydactylus_montanus	Squamata	Gekkonidae	Pangshura_sylhetensis	Testudines	Geoemydidae
Pachydactylus_oreophilus	Squamata	Gekkonidae	Pangshura_tecta	Testudines	Geoemydidae
Pachydactylus_punctatus	Squamata	Gekkonidae	Panolopus_costatus	Squamata	Diploglossidae
Pachydactylus_rangei	Squamata	Gekkonidae	Panolopus_curtissi	Squamata	Diploglossidae
Pachydactylus_rugosus	Squamata	Gekkonidae	Pantherophis_bairdi	Squamata	Colubridae
Pachydactylus_serval	Squamata	Gekkonidae	Pantherophis_emoryi	Squamata	Colubridae
Pachydactylus_tigrinus	Squamata	Gekkonidae	Pantherophis_vulpinus	Squamata	Colubridae
Pachydactylus_vansoni	Squamata	Gekkonidae	Papuascincus_stanleyanus	Squamata	Scincidae
Pachydactylus_visseri	Squamata	Gekkonidae	Paradelma_orientalis	Squamata	Pygopodidae
Pachydactylus_weberi	Squamata	Gekkonidae	Paragehyra_gabriellae	Squamata	Gekkonidae
Palaia_pulchra	Squamata	Scincidae	Paralaudakia_erythrogaster	Squamata	Agamidae
Palea_steindachneri	Testudines	Trionychidae	Paralaudakia_stoliczkana	Squamata	Agamidae
Pamelaescincus_gardineri	Squamata	Scincidae	Paraphimophis_rusticus	Squamata	Colubridae
Panaspis_cabindae	Squamata	Scincidae	Paroedura_androyensis	Squamata	Gekkonidae
Panaspis_namibiana	Squamata	Scincidae	Paroedura_bastardi	Squamata	Gekkonidae
Panaspis_togoensis	Squamata	Scincidae	Paroedura_gracilis	Squamata	Gekkonidae
Panaspis_wahlbergii	Squamata	Scincidae	Paroedura_homalorhina	Squamata	Gekkonidae
Pangshura_sylhetensis	Testudines	Geoemydidae	Paroedura_karstophila	Squamata	Gekkonidae
Pangshura_tecta	Testudines	Geoemydidae	Paroedura_oviceps	Squamata	Gekkonidae
Panolopus_curtissi	Squamata	Diploglossidae	Paroedura_stellata	Squamata	Gekkonidae
Pantherophis_alleghaniensis	Squamata	Colubridae	Paroedura_stumpffi	Squamata	Gekkonidae
Pantherophis_bairdi	Squamata	Colubridae	Paroedura_tanjaka	Squamata	Gekkonidae
Pantherophis_emoryi	Squamata	Colubridae	Paroedura_vazimba	Squamata	Gekkonidae
Papuascincus_stanleyanus	Squamata	Scincidae	Parvilacerta_parva	Squamata	Lacertidae
Paradelma_orientalis	Squamata	Pygopodidae	Parvoscincus_decipiens	Squamata	Scincidae
Paragehyra_gabriellae	Squamata	Gekkonidae	Parvoscincus_jimmymcguirei	Squamata	Scincidae
Paragehyra_petiti	Squamata	Gekkonidae	Parvoscincus_leucospilos	Squamata	Scincidae
Paroedura_androyensis	Squamata	Gekkonidae	Parvoscincus_steerei	Squamata	Scincidae
Paroedura_bastardi	Squamata	Gekkonidae	Pedioplanis_benguelensis	Squamata	Lacertidae
Paroedura_gracilis	Squamata	Gekkonidae	Pedioplanis_branchi	Squamata	Lacertidae
Paroedura_homalorhina	Squamata	Gekkonidae	Pedioplanis_burchelli	Squamata	Lacertidae
Paroedura_karstophila	Squamata	Gekkonidae	Pedioplanis_haackei	Squamata	Lacertidae
Paroedura_maingoka	Squamata	Gekkonidae	Pedioplanis_husabensis	Squamata	Lacertidae
Paroedura_oviceps	Squamata	Gekkonidae	Pedioplanis_inornata	Squamata	Lacertidae
Paroedura_picta	Squamata	Gekkonidae	Pedioplanis_laticeps	Squamata	Lacertidae
Paroedura_stumpffi	Squamata	Gekkonidae	Pedioplanis_lineoocellata	Squamata	Lacertidae
Paroedura_tanjaka	Squamata	Gekkonidae	Pedioplanis_namaquensis	Squamata	Lacertidae
Parvilacerta_parva	Squamata	Lacertidae	Pedioplanis_rubens	Squamata	Lacertidae
Parvoscincus_decipiens	Squamata	Scincidae	Pedioplanis_undata	Squamata	Lacertidae
Parvoscincus_jimmymcguirei	Squamata	Scincidae	Pelodiscus_sinensis	Testudines	Trionychidae
Parvoscincus_leucospilos	Squamata	Scincidae	Pelomedusa_galeata	Testudines	Pelomedusidae
Parvoscincus_steerei	Squamata	Scincidae	Pelomedusa_gehafie	Testudines	Pelomedusidae
Pedioplanis_benguelensis	Squamata	Lacertidae	Pelomedusa_olivacea	Testudines	Pelomedusidae
Pedioplanis_branchi	Squamata	Lacertidae	Pelturagonia_nigrilabris	Squamata	Agamidae
Pedioplanis_burchelli	Squamata	Lacertidae	Pelusios_bechuanicus	Testudines	Pelomedusidae
Pedioplanis_gaerdesi	Squamata	Lacertidae	Pelusios_gabonensis	Testudines	Pelomedusidae
Pedioplanis_haackei	Squamata	Lacertidae	Pelusios_niger	Testudines	Pelomedusidae
Pedioplanis_husabensis	Squamata	Lacertidae	Pelusios_rhodesianus	Testudines	Pelomedusidae
Pedioplanis_inornata	Squamata	Lacertidae	Pelusios_sinuatus	Testudines	Pelomedusidae
Pedioplanis_laticeps	Squamata	Lacertidae	Petracola_ventrimaculatus	Squamata	Gymnophthalmidae
Pedioplanis_lineoocellata	Squamata	Lacertidae	Petracola_waka	Squamata	Gymnophthalmidae
Pedioplanis_namaquensis	Squamata	Lacertidae	Petrosaurus_mearnsi	Squamata	Phrynosomatidae
Pedioplanis_rubens	Squamata	Lacertidae	Phalotris_cuyanus	Squamata	Colubridae
Pedioplanis_undata	Squamata	Lacertidae	Phalotris_lemniscatus	Squamata	Colubridae
Pelodiscus_sinensis	Testudines	Trionychidae	Phalotris_nasutus	Squamata	Colubridae
Pelomedusa_gehafie	Testudines	Pelomedusidae	Phelsuma_abbotti	Squamata	Gekkonidae
Pelomedusa_olivacea	Testudines	Pelomedusidae	Phelsuma_astriata	Squamata	Gekkonidae
Pelusios_castanoides	Testudines	Pelomedusidae	Phelsuma_barbouri	Squamata	Gekkonidae
Pelusios_gabonensis	Testudines	Pelomedusidae	Phelsuma_borbonica	Squamata	Gekkonidae
Pelusios_niger	Testudines	Pelomedusidae	Phelsuma_dorsivittata	Squamata	Gekkonidae
Pelusios_rhodesianus	Testudines	Pelomedusidae	Phelsuma_flavigularis	Squamata	Gekkonidae
Pelusios_sinuatus	Testudines	Pelomedusidae	Phelsuma_grandis	Squamata	Gekkonidae
Pelusios_subniger	Testudines	Pelomedusidae	Phelsuma_guttata	Squamata	Gekkonidae
Petracola_ventrimaculatus	Squamata	Gymnophthalmidae	Phelsuma_kochi	Squamata	Gekkonidae
Petracola_waka	Squamata	Gymnophthalmidae	Phelsuma_laticauda	Squamata	Gekkonidae
Phalotris_cuyanus	Squamata	Colubridae	Phelsuma_lineata	Squamata	Gekkonidae
Phalotris_lemniscatus	Squamata	Colubridae	Phelsuma_madagascariensis	Squamata	Gekkonidae
Phalotris_nasutus	Squamata	Colubridae	Phelsuma_parkeri	Squamata	Gekkonidae
Phelsuma_abbotti	Squamata	Gekkonidae	Phelsuma_quadriocellata	Squamata	Gekkonidae
Phelsuma_antanosy	Squamata	Gekkonidae	Phelsuma_robertmertensi	Squamata	Gekkonidae
Phelsuma_astriata	Squamata	Gekkonidae	Phelsuma_sundbergi	Squamata	Gekkonidae
Phelsuma_breviceps	Squamata	Gekkonidae	Philodryas_aestiva	Squamata	Colubridae
Phelsuma_dubia	Squamata	Gekkonidae	Philodryas_agassizii	Squamata	Colubridae
Phelsuma_grandis	Squamata	Gekkonidae	Philodryas_arnaldoi	Squamata	Colubridae
Phelsuma_guttata	Squamata	Gekkonidae	Philodryas_baroni	Squamata	Colubridae
Phelsuma_kochi	Squamata	Gekkonidae	Philodryas_chamissonis	Squamata	Colubridae
Phelsuma_laticauda	Squamata	Gekkonidae	Philodryas_mattogrossensis	Squamata	Colubridae
Phelsuma_lineata	Squamata	Gekkonidae	Philodryas_nattereri	Squamata	Colubridae
Phelsuma_ornata	Squamata	Gekkonidae	Philodryas_trilineata	Squamata	Colubridae
Phelsuma_parkeri	Squamata	Gekkonidae	Philodryas_varia	Squamata	Colubridae
Phelsuma_quadriocellata	Squamata	Gekkonidae	Philothamnus_battersbyi	Squamata	Colubridae
Phelsuma_robertmertensi	Squamata	Gekkonidae	Philothamnus_bequaerti	Squamata	Colubridae
Philodryas_aestiva	Squamata	Colubridae	Philothamnus_dorsalis	Squamata	Colubridae
Philodryas_chamissonis	Squamata	Colubridae	Philothamnus_girardi	Squamata	Colubridae
Philodryas_mattogrossensis	Squamata	Colubridae	Philothamnus_heterolepidotus	Squamata	Colubridae
Philodryas_nattereri	Squamata	Colubridae	Philothamnus_hoplogaster	Squamata	Colubridae
Philodryas_psammophidea	Squamata	Colubridae	Philothamnus_macrops	Squamata	Colubridae
Philodryas_trilineata	Squamata	Colubridae	Philothamnus_nitidus	Squamata	Colubridae
Philodryas_varia	Squamata	Colubridae	Philothamnus_ruandae	Squamata	Colubridae
Philothamnus_bequaerti	Squamata	Colubridae	Phimophis_guianensis	Squamata	Colubridae
Philothamnus_dorsalis	Squamata	Colubridae	Phimophis_vittatus	Squamata	Colubridae
Philothamnus_girardi	Squamata	Colubridae	Phoboscincus_garnieri	Squamata	Scincidae
Philothamnus_heterolepidotus	Squamata	Colubridae	Phoenicolacerta_kulzeri	Squamata	Lacertidae
Philothamnus_hoplogaster	Squamata	Colubridae	Phoenicolacerta_troodica	Squamata	Lacertidae
Philothamnus_irregularis	Squamata	Colubridae	Pholidobolus_affinis	Squamata	Gymnophthalmidae
Philothamnus_nitidus	Squamata	Colubridae	Pholidobolus_prefrontalis	Squamata	Gymnophthalmidae
Philothamnus_occidentalis	Squamata	Colubridae	Pholidoscelis_auberi	Squamata	Teiidae
Philothamnus_ornatus	Squamata	Colubridae	Pholidoscelis_chrysolaemus	Squamata	Teiidae
Philothamnus_ruandae	Squamata	Colubridae	Pholidoscelis_taeniurus	Squamata	Teiidae
Phimophis_guerini	Squamata	Colubridae	Pholidoscelis_wetmorei	Squamata	Teiidae
Phimophis_guianensis	Squamata	Colubridae	Phrynocephalus_arabicus	Squamata	Agamidae
Phoenicolacerta_kulzeri	Squamata	Lacertidae	Phrynocephalus_guttatus	Squamata	Agamidae
Pholidobolus_affinis	Squamata	Gymnophthalmidae	Phrynocephalus_hispidus	Squamata	Agamidae
Pholidobolus_prefrontalis	Squamata	Gymnophthalmidae	Phrynocephalus_interscapularis	Squamata	Agamidae
Pholidoscelis_auberi	Squamata	Teiidae	Phrynocephalus_mystaceus	Squamata	Agamidae
Pholidoscelis_chrysolaemus	Squamata	Teiidae	Phrynocephalus_ornatus	Squamata	Agamidae
Pholidoscelis_wetmorei	Squamata	Teiidae	Phrynocephalus_przewalskii	Squamata	Agamidae
Phrynocephalus_arabicus	Squamata	Agamidae	Phrynocephalus_scutellatus	Squamata	Agamidae
Phrynocephalus_helioscopus	Squamata	Agamidae	Phrynocephalus_strauchi	Squamata	Agamidae
Phrynocephalus_hispidus	Squamata	Agamidae	Phrynocephalus_theobaldi	Squamata	Agamidae
Phrynocephalus_luteoguttatus	Squamata	Agamidae	Phrynocephalus_vlangalii	Squamata	Agamidae
Phrynocephalus_maculatus	Squamata	Agamidae	Phrynops_geoffroanus	Testudines	Chelidae
Phrynocephalus_mystaceus	Squamata	Agamidae	Phrynosoma_blainvillii	Squamata	Phrynosomatidae
Phrynocephalus_przewalskii	Squamata	Agamidae	Phrynosoma_braconnieri	Squamata	Phrynosomatidae
Phrynocephalus_roborowskii	Squamata	Agamidae	Phrynosoma_cornutum	Squamata	Phrynosomatidae
Phrynocephalus_theobaldi	Squamata	Agamidae	Phrynosoma_coronatum	Squamata	Phrynosomatidae
Phrynocephalus_vlangalii	Squamata	Agamidae	Phrynosoma_ditmarsi	Squamata	Phrynosomatidae
Phrynops_geoffroanus	Testudines	Chelidae	Phrynosoma_orbiculare	Squamata	Phrynosomatidae
Phrynosoma_blainvillii	Squamata	Phrynosomatidae	Phrynosoma_solare	Squamata	Phrynosomatidae
Phrynosoma_cornutum	Squamata	Phrynosomatidae	Phyllodactylus_baurii	Squamata	Phyllodactylidae
Phrynosoma_coronatum	Squamata	Phrynosomatidae	Phyllodactylus_bordai	Squamata	Phyllodactylidae
Phrynosoma_ditmarsi	Squamata	Phrynosomatidae	Phyllodactylus_delcampoi	Squamata	Phyllodactylidae
Phrynosoma_hernandesi	Squamata	Phrynosomatidae	Phyllodactylus_duellmani	Squamata	Phyllodactylidae
Phrynosoma_mcallii	Squamata	Phrynosomatidae	Phyllodactylus_gerrhopygus	Squamata	Phyllodactylidae
Phrynosoma_modestum	Squamata	Phrynosomatidae	Phyllodactylus_homolepidurus	Squamata	Phyllodactylidae
Phrynosoma_platyrhinos	Squamata	Phrynosomatidae	Phyllodactylus_interandinus	Squamata	Phyllodactylidae
Phrynosoma_taurus	Squamata	Phrynosomatidae	Phyllodactylus_kofordi	Squamata	Phyllodactylidae
Phyllodactylus_bordai	Squamata	Phyllodactylidae	Phyllodactylus_lanei	Squamata	Phyllodactylidae
Phyllodactylus_delcampoi	Squamata	Phyllodactylidae	Phyllodactylus_martini	Squamata	Phyllodactylidae
Phyllodactylus_duellmani	Squamata	Phyllodactylidae	Phyllodactylus_muralis	Squamata	Phyllodactylidae
Phyllodactylus_kofordi	Squamata	Phyllodactylidae	Phyllodactylus_unctus	Squamata	Phyllodactylidae
Phyllodactylus_lanei	Squamata	Phyllodactylidae	Phyllodactylus_ventralis	Squamata	Phyllodactylidae
Phyllodactylus_martini	Squamata	Phyllodactylidae	Phyllopezus_lutzae	Squamata	Phyllodactylidae
Phyllodactylus_microphyllus	Squamata	Phyllodactylidae	Phyllopezus_periosus	Squamata	Phyllodactylidae
Phyllodactylus_muralis	Squamata	Phyllodactylidae	Phyllopezus_pollicaris	Squamata	Phyllodactylidae
Phyllodactylus_nocticolus	Squamata	Phyllodactylidae	Phyllopezus_przewalskii	Squamata	Phyllodactylidae
Phyllodactylus_reissii	Squamata	Phyllodactylidae	Phyllorhynchus_decurtatus	Squamata	Colubridae
Phyllodactylus_ventralis	Squamata	Phyllodactylidae	Phyllurus_amnicola	Squamata	Carphodactylidae
Phyllopezus_lutzae	Squamata	Phyllodactylidae	Phyllurus_gulbaru	Squamata	Carphodactylidae
Phyllopezus_periosus	Squamata	Phyllodactylidae	Phyllurus_platurus	Squamata	Carphodactylidae
Phyllopezus_pollicaris	Squamata	Phyllodactylidae	Phymaturus_ceii	Squamata	Liolaemidae
Phyllopezus_przewalskii	Squamata	Phyllodactylidae	Phymaturus_palluma	Squamata	Liolaemidae
Phyllorhynchus_browni	Squamata	Colubridae	Phymaturus_roigorum	Squamata	Liolaemidae
Phyllurus_gulbaru	Squamata	Carphodactylidae	Phymaturus_zapalensis	Squamata	Liolaemidae
Phyllurus_platurus	Squamata	Carphodactylidae	Pinoyscincus_abdictus	Squamata	Scincidae
Phymaturus_ceii	Squamata	Liolaemidae	Pinoyscincus_jagori	Squamata	Scincidae
Phymaturus_palluma	Squamata	Liolaemidae	Pinoyscincus_llanosi	Squamata	Scincidae
Phymaturus_roigorum	Squamata	Liolaemidae	Pinoyscincus_mindanensis	Squamata	Scincidae
Phymaturus_tenebrosus	Squamata	Liolaemidae	Pituophis_catenifer	Squamata	Colubridae
Phymaturus_vociferator	Squamata	Liolaemidae	Pituophis_melanoleucus	Squamata	Colubridae
Phymaturus_zapalensis	Squamata	Liolaemidae	Pituophis_ruthveni	Squamata	Colubridae
Physignathus_cocincinus	Squamata	Agamidae	Plagiopholis_styani	Squamata	Colubridae
Pinoyscincus_abdictus	Squamata	Scincidae	Platemys_platycephala	Testudines	Chelidae
Pinoyscincus_coxi	Squamata	Scincidae	Platyceps_bholanathi	Squamata	Colubridae
Pinoyscincus_jagori	Squamata	Scincidae	Platyceps_elegantissimus	Squamata	Colubridae
Pinoyscincus_llanosi	Squamata	Scincidae	Platyceps_gracilis	Squamata	Colubridae
Pinoyscincus_mindanensis	Squamata	Scincidae	Platyceps_josephi	Squamata	Colubridae
Pituophis_catenifer	Squamata	Colubridae	Platyceps_karelini	Squamata	Colubridae
Pituophis_deppei	Squamata	Colubridae	Platyceps_plinii	Squamata	Colubridae
Pituophis_melanoleucus	Squamata	Colubridae	Platyceps_rhodorachis	Squamata	Colubridae
Pituophis_ruthveni	Squamata	Colubridae	Platyceps_rogersi	Squamata	Colubridae
Placosoma_glabellum	Squamata	Gymnophthalmidae	Platyceps_variabilis	Squamata	Colubridae
[truncated: 775 more rows]
