# Supplementary material for: Assessing Reptile Conservation Status under Global Climate Change
Source: Biology (Basel). 2024 Jun 13;13(6):436. doi: 10.3390/biology13060436 (PMC11200438; doi:10.3390/biology13060436)
Supplement: Supplementary file 1 [file biology-13-00436-s001.zip › Table S6 List of species range area reductions in the 2070s.csv]

SSP2-4.5			SSP5-8.5
Species	Order	Family	Species	Order	Family
Ablepharus_alaicus	Squamata	Scincidae	Ablepharus_alaicus	Squamata	Scincidae
Ablepharus_bivittatus	Squamata	Scincidae	Ablepharus_bivittatus	Squamata	Scincidae
Ablepharus_himalayanus	Squamata	Scincidae	Ablepharus_himalayanus	Squamata	Scincidae
Ablepharus_kitaibelii	Squamata	Scincidae	Ablepharus_pannonicus	Squamata	Scincidae
Ablepharus_pannonicus	Squamata	Scincidae	Abronia_graminea	Squamata	Anguidae
Abronia_deppii	Squamata	Anguidae	Abronia_montecristoi	Squamata	Anguidae
Abronia_graminea	Squamata	Anguidae	Acanthocercus_adramitanus	Squamata	Agamidae
Abronia_monticola	Squamata	Anguidae	Acanthocercus_branchi	Squamata	Agamidae
Abronia_oaxacae	Squamata	Anguidae	Acanthocercus_cyanocephalus	Squamata	Agamidae
Abronia_taeniata	Squamata	Anguidae	Acanthocercus_gregorii	Squamata	Agamidae
Abronia_viridiflava	Squamata	Anguidae	Acanthocercus_ugandaensis	Squamata	Agamidae
Acanthocercus_adramitanus	Squamata	Agamidae	Acanthocercus_yemensis	Squamata	Agamidae
Acanthocercus_cyanocephalus	Squamata	Agamidae	Acanthochelys_macrocephala	Testudines	Chelidae
Acanthocercus_kiwuensis	Squamata	Agamidae	Acanthochelys_radiolata	Testudines	Chelidae
Acanthocercus_yemensis	Squamata	Agamidae	Acanthodactylus_aureus	Squamata	Lacertidae
Acanthochelys_radiolata	Testudines	Chelidae	Acanthodactylus_blanci	Squamata	Lacertidae
Acanthodactylus_aegyptius	Squamata	Lacertidae	Acanthodactylus_blanfordii	Squamata	Lacertidae
Acanthodactylus_beershebensis	Squamata	Lacertidae	Acanthodactylus_boskianus	Squamata	Lacertidae
Acanthodactylus_blanci	Squamata	Lacertidae	Acanthodactylus_busacki	Squamata	Lacertidae
Acanthodactylus_blanfordii	Squamata	Lacertidae	Acanthodactylus_cantoris	Squamata	Lacertidae
Acanthodactylus_busacki	Squamata	Lacertidae	Acanthodactylus_guineensis	Squamata	Lacertidae
Acanthodactylus_dumerilii	Squamata	Lacertidae	Acanthodactylus_maculatus	Squamata	Lacertidae
Acanthodactylus_guineensis	Squamata	Lacertidae	Acanthodactylus_margaritae	Squamata	Lacertidae
Acanthodactylus_maculatus	Squamata	Lacertidae	Acanthodactylus_opheodurus	Squamata	Lacertidae
Acanthodactylus_senegalensis	Squamata	Lacertidae	Acanthodactylus_pardalis	Squamata	Lacertidae
Acanthophis_antarcticus	Squamata	Elapidae	Acanthodactylus_schreiberi	Squamata	Lacertidae
Acanthophis_hawkei	Squamata	Elapidae	Acanthodactylus_senegalensis	Squamata	Lacertidae
Acanthophis_laevis	Squamata	Elapidae	Acanthophis_antarcticus	Squamata	Elapidae
Acanthophis_praelongus	Squamata	Elapidae	Acanthophis_laevis	Squamata	Elapidae
Acanthophis_pyrrhus	Squamata	Elapidae	Acanthophis_praelongus	Squamata	Elapidae
Acanthophis_wellsi	Squamata	Elapidae	Acanthophis_pyrrhus	Squamata	Elapidae
Acanthosaura_armata	Squamata	Agamidae	Acanthophis_wellsi	Squamata	Elapidae
Acanthosaura_capra	Squamata	Agamidae	Acanthosaura_armata	Squamata	Agamidae
Acanthosaura_cardamomensis	Squamata	Agamidae	Acanthosaura_capra	Squamata	Agamidae
Acanthosaura_coronata	Squamata	Agamidae	Acanthosaura_cardamomensis	Squamata	Agamidae
Acanthosaura_crucigera	Squamata	Agamidae	Acanthosaura_coronata	Squamata	Agamidae
Acanthosaura_lepidogaster	Squamata	Agamidae	Acanthosaura_crucigera	Squamata	Agamidae
Acanthosaura_nataliae	Squamata	Agamidae	Acanthosaura_lepidogaster	Squamata	Agamidae
Acontias_cregoi	Squamata	Scincidae	Acanthosaura_nataliae	Squamata	Agamidae
Acontias_gariepensis	Squamata	Scincidae	Acontias_breviceps	Squamata	Scincidae
Acontias_gracilicauda	Squamata	Scincidae	Acontias_cregoi	Squamata	Scincidae
Acontias_kgalagadi	Squamata	Scincidae	Acontias_gariepensis	Squamata	Scincidae
Acontias_lineatus	Squamata	Scincidae	Acontias_kgalagadi	Squamata	Scincidae
Acontias_litoralis	Squamata	Scincidae	Acontias_lineatus	Squamata	Scincidae
Acontias_percivali	Squamata	Scincidae	Acontias_rieppeli	Squamata	Scincidae
Acontias_rieppeli	Squamata	Scincidae	Acontias_tristis	Squamata	Scincidae
Acontias_tristis	Squamata	Scincidae	Acrantophis_madagascariensis	Squamata	Boidae
Acrantophis_madagascariensis	Squamata	Boidae	Acratosaura_mentalis	Squamata	Gymnophthalmidae
Acratosaura_mentalis	Squamata	Gymnophthalmidae	Acritoscincus_duperreyi	Squamata	Scincidae
Acrochordus_arafurae	Squamata	Acrochordidae	Actinemys_marmorata	Testudines	Emydidae
Actinemys_marmorata	Testudines	Emydidae	Acutotyphlops_solomonis	Squamata	Typhlopidae
Acutotyphlops_solomonis	Squamata	Typhlopidae	Adelophis_copei	Squamata	Colubridae
Adelophis_copei	Squamata	Colubridae	Adolfus_africanus	Squamata	Lacertidae
Adelphicos_latifasciatum	Squamata	Colubridae	Adolfus_kibonotensis	Squamata	Lacertidae
Adolfus_africanus	Squamata	Lacertidae	Aeluroscalabotes_felinus	Squamata	Eublepharidae
Adolfus_alleni	Squamata	Lacertidae	Afroedura_bogerti	Squamata	Gekkonidae
Adolfus_kibonotensis	Squamata	Lacertidae	Afroedura_hawequensis	Squamata	Gekkonidae
Afroedura_langi	Squamata	Gekkonidae	Afroedura_langi	Squamata	Gekkonidae
Afroedura_multiporis	Squamata	Gekkonidae	Afroedura_multiporis	Squamata	Gekkonidae
Afroedura_pondolia	Squamata	Gekkonidae	Afrogecko_porphyreus	Squamata	Gekkonidae
Afrogecko_porphyreus	Squamata	Gekkonidae	Afrotyphlops_angolensis	Squamata	Typhlopidae
Afrotyphlops_angolensis	Squamata	Typhlopidae	Afrotyphlops_blanfordii	Squamata	Typhlopidae
Afrotyphlops_blanfordii	Squamata	Typhlopidae	Afrotyphlops_congestus	Squamata	Typhlopidae
Afrotyphlops_mucruso	Squamata	Typhlopidae	Afrotyphlops_schlegelii	Squamata	Typhlopidae
Afrotyphlops_punctatus	Squamata	Typhlopidae	Agama_aculeata	Squamata	Agamidae
Afrotyphlops_schlegelii	Squamata	Typhlopidae	Agama_anchietae	Squamata	Agamidae
Agama_aculeata	Squamata	Agamidae	Agama_atra	Squamata	Agamidae
Agama_africana	Squamata	Agamidae	Agama_bibronii	Squamata	Agamidae
Agama_anchietae	Squamata	Agamidae	Agama_boensis	Squamata	Agamidae
Agama_atra	Squamata	Agamidae	Agama_boueti	Squamata	Agamidae
Agama_boensis	Squamata	Agamidae	Agama_boulengeri	Squamata	Agamidae
Agama_boueti	Squamata	Agamidae	Agama_dodomae	Squamata	Agamidae
Agama_boulengeri	Squamata	Agamidae	Agama_doriae	Squamata	Agamidae
Agama_doriae	Squamata	Agamidae	Agama_etoshae	Squamata	Agamidae
Agama_etoshae	Squamata	Agamidae	Agama_hispida	Squamata	Agamidae
Agama_hispida	Squamata	Agamidae	Agama_kaimosae	Squamata	Agamidae
Agama_kaimosae	Squamata	Agamidae	Agama_kirkii	Squamata	Agamidae
Agama_kirkii	Squamata	Agamidae	Agama_knobeli	Squamata	Agamidae
Agama_knobeli	Squamata	Agamidae	Agama_lebretoni	Squamata	Agamidae
Agama_lebretoni	Squamata	Agamidae	Agama_lionotus	Squamata	Agamidae
Agama_lionotus	Squamata	Agamidae	Agama_montana	Squamata	Agamidae
Agama_montana	Squamata	Agamidae	Agama_mwanzae	Squamata	Agamidae
Agama_mossambica	Squamata	Agamidae	Agama_paragama	Squamata	Agamidae
Agama_mwanzae	Squamata	Agamidae	Agama_picticauda	Squamata	Agamidae
Agama_paragama	Squamata	Agamidae	Agama_planiceps	Squamata	Agamidae
Agama_persimilis	Squamata	Agamidae	Agama_weidholzi	Squamata	Agamidae
Agama_picticauda	Squamata	Agamidae	Agkistrodon_bilineatus	Squamata	Viperidae
Agama_planiceps	Squamata	Agamidae	Agkistrodon_laticinctus	Squamata	Viperidae
Agama_weidholzi	Squamata	Agamidae	Agkistrodon_russeolus	Squamata	Viperidae
Agkistrodon_russeolus	Squamata	Viperidae	Ahaetulla_dispar	Squamata	Colubridae
Ahaetulla_dispar	Squamata	Colubridae	Ahaetulla_isabellina	Squamata	Colubridae
Ahaetulla_isabellina	Squamata	Colubridae	Ahaetulla_mycterizans	Squamata	Colubridae
Ahaetulla_mycterizans	Squamata	Colubridae	Ahaetulla_nasuta	Squamata	Colubridae
Ahaetulla_nasuta	Squamata	Colubridae	Ahaetulla_oxyrhyncha	Squamata	Colubridae
Ahaetulla_prasina	Squamata	Colubridae	Ahaetulla_prasina	Squamata	Colubridae
Ahaetulla_pulverulenta	Squamata	Colubridae	Ahaetulla_pulverulenta	Squamata	Colubridae
Aipysurus_duboisii	Squamata	Elapidae	Ahaetulla_sahyadrensis	Squamata	Colubridae
Aipysurus_eydouxii	Squamata	Elapidae	Aipysurus_duboisii	Squamata	Elapidae
Aipysurus_mosaicus	Squamata	Elapidae	Aipysurus_eydouxii	Squamata	Elapidae
Aldabrachelys_gigantea	Testudines	Testudinidae	Aldabrachelys_gigantea	Testudines	Testudinidae
Algyroides_nigropunctatus	Squamata	Lacertidae	Algyroides_fitzingeri	Squamata	Lacertidae
Alligator_mississippiensis	Crocodylia	Alligatoridae	Algyroides_hidalgoi	Squamata	Lacertidae
Alopoglossus_angulatus	Squamata	Alopoglossidae	Algyroides_moreoticus	Squamata	Lacertidae
Alopoglossus_atriventris	Squamata	Alopoglossidae	Algyroides_nigropunctatus	Squamata	Lacertidae
Alopoglossus_brevifrontalis	Squamata	Alopoglossidae	Alligator_mississippiensis	Crocodylia	Alligatoridae
Alopoglossus_buckleyi	Squamata	Alopoglossidae	Alopoglossus_angulatus	Squamata	Alopoglossidae
Alsophis_sibonius	Squamata	Colubridae	Alopoglossus_atriventris	Squamata	Alopoglossidae
Alsophylax_pipiens	Squamata	Gekkonidae	Alopoglossus_buckleyi	Squamata	Alopoglossidae
Amalosia_jacovae	Squamata	Diplodactylidae	Alopoglossus_stenolepis	Squamata	Alopoglossidae
Amalosia_rhombifer	Squamata	Diplodactylidae	Alsophis_sibonius	Squamata	Colubridae
Amblyodipsas_unicolor	Squamata	Atractaspididae	Alsophylax_pipiens	Squamata	Gekkonidae
Ameiva_ameiva	Squamata	Teiidae	Amalosia_jacovae	Squamata	Diplodactylidae
Ameiva_atrigularis	Squamata	Teiidae	Amalosia_rhombifer	Squamata	Diplodactylidae
Ameivula_abalosi	Squamata	Teiidae	Amblyodipsas_microphthalma	Squamata	Atractaspididae
Ameivula_nativo	Squamata	Teiidae	Amblyodipsas_unicolor	Squamata	Atractaspididae
Ameivula_ocellifera	Squamata	Teiidae	Ameiva_ameiva	Squamata	Teiidae
Amerotyphlops_brongersmianus	Squamata	Typhlopidae	Ameiva_atrigularis	Squamata	Teiidae
Amerotyphlops_microstomus	Squamata	Typhlopidae	Ameiva_bifrontata	Squamata	Teiidae
Amerotyphlops_reticulatus	Squamata	Typhlopidae	Ameivula_abalosi	Squamata	Teiidae
Amerotyphlops_tenuis	Squamata	Typhlopidae	Ameivula_nativo	Squamata	Teiidae
Amerotyphlops_tycherus	Squamata	Typhlopidae	Ameivula_ocellifera	Squamata	Teiidae
Amphibolurus_centralis	Squamata	Agamidae	Amerotyphlops_brongersmianus	Squamata	Typhlopidae
Amphibolurus_muricatus	Squamata	Agamidae	Amerotyphlops_microstomus	Squamata	Typhlopidae
Amphibolurus_norrisi	Squamata	Agamidae	Amerotyphlops_reticulatus	Squamata	Typhlopidae
Amphiesma_monticola	Squamata	Colubridae	Amerotyphlops_tenuis	Squamata	Typhlopidae
Amphiglossus_astrolabi	Squamata	Scincidae	Amerotyphlops_tycherus	Squamata	Typhlopidae
Amphiglossus_reticulatus	Squamata	Scincidae	Amphibolurus_centralis	Squamata	Agamidae
Amphisbaena_bolivica	Squamata	Amphisbaenidae	Amphibolurus_muricatus	Squamata	Agamidae
Amphisbaena_caeca	Squamata	Amphisbaenidae	Amphibolurus_norrisi	Squamata	Agamidae
Amphisbaena_cubana	Squamata	Amphisbaenidae	Amphiesma_monticola	Squamata	Colubridae
Amphisbaena_gonavensis	Squamata	Amphisbaenidae	Amphiglossus_reticulatus	Squamata	Scincidae
Amphisbaena_hiata	Squamata	Amphisbaenidae	Amphisbaena_angustifrons	Squamata	Amphisbaenidae
Amphisbaena_kingii	Squamata	Amphisbaenidae	Amphisbaena_bolivica	Squamata	Amphisbaenidae
Amphisbaena_leeseri	Squamata	Amphisbaenidae	Amphisbaena_caeca	Squamata	Amphisbaenidae
Amphisbaena_mertensii	Squamata	Amphisbaenidae	Amphisbaena_cubana	Squamata	Amphisbaenidae
Amphisbaena_munoai	Squamata	Amphisbaenidae	Amphisbaena_gonavensis	Squamata	Amphisbaenidae
Amphisbaena_pretrei	Squamata	Amphisbaenidae	Amphisbaena_hiata	Squamata	Amphisbaenidae
Amphisbaena_prunicolor	Squamata	Amphisbaenidae	Amphisbaena_leeseri	Squamata	Amphisbaenidae
Amphisbaena_roberti	Squamata	Amphisbaenidae	Amphisbaena_manni	Squamata	Amphisbaenidae
Amphisbaena_schmidti	Squamata	Amphisbaenidae	Amphisbaena_munoai	Squamata	Amphisbaenidae
Amyda_cartilaginea	Testudines	Trionychidae	Amphisbaena_plumbea	Squamata	Amphisbaenidae
Amyda_ornata	Testudines	Trionychidae	Amphisbaena_pretrei	Squamata	Amphisbaenidae
Anadia_bitaeniata	Squamata	Gymnophthalmidae	Amphisbaena_roberti	Squamata	Amphisbaenidae
Anatololacerta_ibrahimi	Squamata	Lacertidae	Amphisbaena_schmidti	Squamata	Amphisbaenidae
Anatololacerta_pelasgiana	Squamata	Lacertidae	Amyda_cartilaginea	Testudines	Trionychidae
Ancylodactylus_africanus	Squamata	Gekkonidae	Anadia_bitaeniata	Squamata	Gymnophthalmidae
Ancylodactylus_spinicollis	Squamata	Gekkonidae	Anatololacerta_finikensis	Squamata	Lacertidae
Anelytropsis_papillosus	Squamata	Dibamidae	Anatololacerta_ibrahimi	Squamata	Lacertidae
Anguis_cephallonica	Squamata	Anguidae	Ancylodactylus_africanus	Squamata	Gekkonidae
Anguis_colchica	Squamata	Anguidae	Ancylodactylus_spinicollis	Squamata	Gekkonidae
Anilios_affinis	Squamata	Typhlopidae	Anelytropsis_papillosus	Squamata	Dibamidae
Anilios_ammodytes	Squamata	Typhlopidae	Anepischetosia_maccoyi	Squamata	Scincidae
Anilios_bituberculatus	Squamata	Typhlopidae	Anguis_cephallonica	Squamata	Anguidae
Anilios_broomi	Squamata	Typhlopidae	Anguis_colchica	Squamata	Anguidae
Anilios_centralis	Squamata	Typhlopidae	Anguis_graeca	Squamata	Anguidae
Anilios_diversus	Squamata	Typhlopidae	Anilios_affinis	Squamata	Typhlopidae
Anilios_ganei	Squamata	Typhlopidae	Anilios_bicolor	Squamata	Typhlopidae
Anilios_grypus	Squamata	Typhlopidae	Anilios_bituberculatus	Squamata	Typhlopidae
Anilios_kimberleyensis	Squamata	Typhlopidae	Anilios_broomi	Squamata	Typhlopidae
Anilios_leptosoma	Squamata	Typhlopidae	Anilios_centralis	Squamata	Typhlopidae
Anilios_leucoproctus	Squamata	Typhlopidae	Anilios_endoterus	Squamata	Typhlopidae
Anilios_ligatus	Squamata	Typhlopidae	Anilios_ganei	Squamata	Typhlopidae
Anilios_margaretae	Squamata	Typhlopidae	Anilios_grypus	Squamata	Typhlopidae
Anilios_minimus	Squamata	Typhlopidae	Anilios_kimberleyensis	Squamata	Typhlopidae
Anilios_proximus	Squamata	Typhlopidae	Anilios_leptosoma	Squamata	Typhlopidae
Anilios_torresianus	Squamata	Typhlopidae	Anilios_margaretae	Squamata	Typhlopidae
Anilios_unguirostris	Squamata	Typhlopidae	Anilios_minimus	Squamata	Typhlopidae
Anilios_waitii	Squamata	Typhlopidae	Anilios_pilbarensis	Squamata	Typhlopidae
Anisolepis_grilli	Squamata	Leiosauridae	Anilios_proximus	Squamata	Typhlopidae
Anniella_alexanderae	Squamata	Anguidae	Anilios_torresianus	Squamata	Typhlopidae
Anniella_campi	Squamata	Anguidae	Anilios_troglodytes	Squamata	Typhlopidae
Anniella_pulchra	Squamata	Anguidae	Anilios_unguirostris	Squamata	Typhlopidae
Anniella_stebbinsi	Squamata	Anguidae	Anilios_waitii	Squamata	Typhlopidae
Anomalopus_leuckartii	Squamata	Scincidae	Anisolepis_grilli	Squamata	Leiosauridae
Anomalopus_mackayi	Squamata	Scincidae	Anniella_alexanderae	Squamata	Anguidae
Anomalopus_verreauxii	Squamata	Scincidae	Anniella_pulchra	Squamata	Anguidae
Antaioserpens_albiceps	Squamata	Elapidae	Anniella_stebbinsi	Squamata	Anguidae
Antaioserpens_warro	Squamata	Elapidae	Antaresia_maculosa	Squamata	Pythonidae
Antaresia_maculosa	Squamata	Pythonidae	Antillotyphlops_platycephalus	Squamata	Typhlopidae
Apalone_ferox	Testudines	Trionychidae	Antillotyphlops_richardi	Squamata	Typhlopidae
Apalone_mutica	Testudines	Trionychidae	Apalone_ferox	Testudines	Trionychidae
Apalone_spinifera	Testudines	Trionychidae	Apalone_mutica	Testudines	Trionychidae
Aparallactus_werneri	Squamata	Atractaspididae	Aparallactus_guentheri	Squamata	Atractaspididae
Apostolepis_cearensis	Squamata	Colubridae	Aparallactus_jacksonii	Squamata	Atractaspididae
Apostolepis_dimidiata	Squamata	Colubridae	Aparallactus_lineatus	Squamata	Atractaspididae
Aprasia_haroldi	Squamata	Pygopodidae	Aparallactus_modestus	Squamata	Atractaspididae
Aprasia_inaurita	Squamata	Pygopodidae	Aparallactus_werneri	Squamata	Atractaspididae
Aprasia_parapulchella	Squamata	Pygopodidae	Aphaniotis_acutirostris	Squamata	Agamidae
Aprasia_pulchella	Squamata	Pygopodidae	Aphaniotis_fusca	Squamata	Agamidae
Aprasia_rostrata	Squamata	Pygopodidae	Apodora_papuana	Squamata	Pythonidae
Aprasia_smithi	Squamata	Pygopodidae	Apostolepis_cearensis	Squamata	Colubridae
Argyrophis_diardii	Squamata	Typhlopidae	Apostolepis_dimidiata	Squamata	Colubridae
Argyrophis_muelleri	Squamata	Typhlopidae	Aprasia_inaurita	Squamata	Pygopodidae
Aristelliger_cochranae	Squamata	Sphaerodactylidae	Aprasia_pulchella	Squamata	Pygopodidae
Aristelliger_expectatus	Squamata	Sphaerodactylidae	Aprasia_repens	Squamata	Pygopodidae
Aristelliger_georgeensis	Squamata	Sphaerodactylidae	Aprasia_rostrata	Squamata	Pygopodidae
Aristelliger_lar	Squamata	Sphaerodactylidae	Aprasia_smithi	Squamata	Pygopodidae
Aristelliger_praesignis	Squamata	Sphaerodactylidae	Argyrophis_diardii	Squamata	Typhlopidae
Arizona_elegans	Squamata	Colubridae	Aristelliger_cochranae	Squamata	Sphaerodactylidae
Arizona_pacata	Squamata	Colubridae	Aristelliger_expectatus	Squamata	Sphaerodactylidae
Arthrosaura_kockii	Squamata	Gymnophthalmidae	Aristelliger_georgeensis	Squamata	Sphaerodactylidae
Arthrosaura_reticulata	Squamata	Gymnophthalmidae	Aristelliger_lar	Squamata	Sphaerodactylidae
Asaccus_platyrhynchus	Squamata	Phyllodactylidae	Aristelliger_praesignis	Squamata	Sphaerodactylidae
Aspidelaps_lubricus	Squamata	Elapidae	Arizona_elegans	Squamata	Colubridae
Aspidites_melanocephalus	Squamata	Pythonidae	Arizona_pacata	Squamata	Colubridae
Aspidites_ramsayi	Squamata	Pythonidae	Arthrosaura_kockii	Squamata	Gymnophthalmidae
Aspidomorphus_lineaticollis	Squamata	Elapidae	Aspidelaps_lubricus	Squamata	Elapidae
Aspidoscelis_burti	Squamata	Teiidae	Aspidelaps_scutatus	Squamata	Elapidae
Aspidoscelis_calidipes	Squamata	Teiidae	Aspidites_melanocephalus	Squamata	Pythonidae
Aspidoscelis_costatus	Squamata	Teiidae	Aspidomorphus_lineaticollis	Squamata	Elapidae
Aspidoscelis_hyperythrus	Squamata	Teiidae	Aspidomorphus_muelleri	Squamata	Elapidae
Aspidoscelis_labialis	Squamata	Teiidae	Aspidoscelis_angusticeps	Squamata	Teiidae
Aspidoscelis_neotesselatus	Squamata	Teiidae	Aspidoscelis_burti	Squamata	Teiidae
Aspidoscelis_opatae	Squamata	Teiidae	Aspidoscelis_calidipes	Squamata	Teiidae
Aspidoscelis_pai	Squamata	Teiidae	Aspidoscelis_hyperythrus	Squamata	Teiidae
Aspidoscelis_parvisocius	Squamata	Teiidae	Aspidoscelis_inornatus	Squamata	Teiidae
Aspidoscelis_rodecki	Squamata	Teiidae	Aspidoscelis_labialis	Squamata	Teiidae
Aspidoscelis_sackii	Squamata	Teiidae	Aspidoscelis_mexicanus	Squamata	Teiidae
Aspidoscelis_scalaris	Squamata	Teiidae	Aspidoscelis_neotesselatus	Squamata	Teiidae
Aspidoscelis_sexlineatus	Squamata	Teiidae	Aspidoscelis_opatae	Squamata	Teiidae
Aspidoscelis_sonorae	Squamata	Teiidae	Aspidoscelis_pai	Squamata	Teiidae
Aspidoscelis_stictogrammus	Squamata	Teiidae	Aspidoscelis_parvisocius	Squamata	Teiidae
Aspidoscelis_tesselatus	Squamata	Teiidae	Aspidoscelis_scalaris	Squamata	Teiidae
Aspidoscelis_tigris	Squamata	Teiidae	Aspidoscelis_sexlineatus	Squamata	Teiidae
Aspidoscelis_velox	Squamata	Teiidae	Aspidoscelis_tesselatus	Squamata	Teiidae
Aspidura_guentheri	Squamata	Colubridae	Aspidoscelis_tigris	Squamata	Teiidae
Aspidura_trachyprocta	Squamata	Colubridae	Aspidura_guentheri	Squamata	Colubridae
Aspronema_dorsivittatum	Squamata	Scincidae	Aspidura_trachyprocta	Squamata	Colubridae
Ateuchosaurus_pellopleurus	Squamata	Scincidae	Aspronema_dorsivittatum	Squamata	Scincidae
Atheris_barbouri	Squamata	Viperidae	Ateuchosaurus_pellopleurus	Squamata	Scincidae
Atheris_ceratophora	Squamata	Viperidae	Atheris_barbouri	Squamata	Viperidae
Atheris_hispida	Squamata	Viperidae	Atheris_ceratophora	Squamata	Viperidae
Atheris_squamigera	Squamata	Viperidae	Atheris_desaixi	Squamata	Viperidae
Atractaspis_dahomeyensis	Squamata	Atractaspididae	Atheris_hispida	Squamata	Viperidae
Atractaspis_fallax	Squamata	Atractaspididae	Atractaspis_dahomeyensis	Squamata	Atractaspididae
Atractaspis_micropholis	Squamata	Atractaspididae	Atractaspis_fallax	Squamata	Atractaspididae
Atractaspis_reticulata	Squamata	Atractaspididae	Atractaspis_irregularis	Squamata	Atractaspididae
Atractus_badius	Squamata	Colubridae	Atractaspis_micropholis	Squamata	Atractaspididae
Atractus_bocourti	Squamata	Colubridae	Atractaspis_reticulata	Squamata	Atractaspididae
Atractus_carrioni	Squamata	Colubridae	Atractus_bocourti	Squamata	Colubridae
Atractus_clarki	Squamata	Colubridae	Atractus_collaris	Squamata	Colubridae
Atractus_collaris	Squamata	Colubridae	Atractus_duboisi	Squamata	Colubridae
Atractus_duboisi	Squamata	Colubridae	Atractus_elaps	Squamata	Colubridae
Atractus_elaps	Squamata	Colubridae	Atractus_fuliginosus	Squamata	Colubridae
Atractus_lasallei	Squamata	Colubridae	Atractus_lasallei	Squamata	Colubridae
Atractus_latifrons	Squamata	Colubridae	Atractus_loveridgei	Squamata	Colubridae
Atractus_maculatus	Squamata	Colubridae	Atractus_maculatus	Squamata	Colubridae
Atractus_manizalesensis	Squamata	Colubridae	Atractus_manizalesensis	Squamata	Colubridae
Atractus_multicinctus	Squamata	Colubridae	Atractus_multicinctus	Squamata	Colubridae
Atractus_occidentalis	Squamata	Colubridae	Atractus_obesus	Squamata	Colubridae
Atractus_pantostictus	Squamata	Colubridae	Atractus_occidentalis	Squamata	Colubridae
Atractus_reticulatus	Squamata	Colubridae	Atractus_occipitoalbus	Squamata	Colubridae
Atractus_trilineatus	Squamata	Colubridae	Atractus_paisa	Squamata	Colubridae
Atractus_werneri	Squamata	Colubridae	Atractus_pantostictus	Squamata	Colubridae
Atretium_schistosum	Squamata	Colubridae	Atractus_reticulatus	Squamata	Colubridae
Australolacerta_australis	Squamata	Lacertidae	Atractus_snethlageae	Squamata	Colubridae
Austrelaps_labialis	Squamata	Elapidae	Atractus_torquatus	Squamata	Colubridae
Austroablepharus_kinghorni	Squamata	Scincidae	Atractus_trilineatus	Squamata	Colubridae
Austroablepharus_naranjicauda	Squamata	Scincidae	Atractus_zebrinus	Squamata	Colubridae
Bachia_bresslaui	Squamata	Gymnophthalmidae	Atretium_schistosum	Squamata	Colubridae
Bachia_dorbignyi	Squamata	Gymnophthalmidae	Aurivela_longicauda	Squamata	Teiidae
Bachia_heteropa	Squamata	Gymnophthalmidae	Australolacerta_australis	Squamata	Lacertidae
Bachia_pallidiceps	Squamata	Gymnophthalmidae	Austrelaps_labialis	Squamata	Elapidae
Bachia_trinitatis	Squamata	Gymnophthalmidae	Austrelaps_superbus	Squamata	Elapidae
Bachia_trisanale	Squamata	Gymnophthalmidae	Austroablepharus_naranjicauda	Squamata	Scincidae
Barisia_ciliaris	Squamata	Anguidae	Bachia_bresslaui	Squamata	Gymnophthalmidae
Barisia_herrerae	Squamata	Anguidae	Bachia_dorbignyi	Squamata	Gymnophthalmidae
Barisia_planifrons	Squamata	Anguidae	Bachia_heteropa	Squamata	Gymnophthalmidae
Barisia_rudicollis	Squamata	Anguidae	Bachia_pallidiceps	Squamata	Gymnophthalmidae
Batagur_dhongoka	Testudines	Geoemydidae	Bachia_trinitatis	Squamata	Gymnophthalmidae
Bavayia_montana	Squamata	Diplodactylidae	Bachia_trisanale	Squamata	Gymnophthalmidae
Bavayia_robusta	Squamata	Diplodactylidae	Barisia_ciliaris	Squamata	Anguidae
Bavayia_sauvagii	Squamata	Diplodactylidae	Barisia_herrerae	Squamata	Anguidae
Bavayia_septuiclavis	Squamata	Diplodactylidae	Barisia_planifrons	Squamata	Anguidae
Bellatorias_frerei	Squamata	Scincidae	Barisia_rudicollis	Squamata	Anguidae
Bellatorias_obiri	Squamata	Scincidae	Bavayia_cyclura	Squamata	Diplodactylidae
Bipes_biporus	Squamata	Bipedidae	Bavayia_robusta	Squamata	Diplodactylidae
Bipes_canaliculatus	Squamata	Bipedidae	Bavayia_sauvagii	Squamata	Diplodactylidae
Bitis_armata	Squamata	Viperidae	Bellatorias_frerei	Squamata	Scincidae
Bitis_caudalis	Squamata	Viperidae	Bellatorias_obiri	Squamata	Scincidae
Bitis_cornuta	Squamata	Viperidae	Bipes_biporus	Squamata	Bipedidae
Bitis_peringueyi	Squamata	Viperidae	Bipes_canaliculatus	Squamata	Bipedidae
Bitis_rhinoceros	Squamata	Viperidae	Bitis_arietans	Squamata	Viperidae
Bitis_worthingtoni	Squamata	Viperidae	Bitis_armata	Squamata	Viperidae
Bitis_xeropaga	Squamata	Viperidae	Bitis_caudalis	Squamata	Viperidae
Blaesodactylus_antongilensis	Squamata	Gekkonidae	Bitis_cornuta	Squamata	Viperidae
Blaesodactylus_boivini	Squamata	Gekkonidae	Bitis_nasicornis	Squamata	Viperidae
Blaesodactylus_sakalava	Squamata	Gekkonidae	Bitis_peringueyi	Squamata	Viperidae
Boa_imperator	Squamata	Boidae	Bitis_rhinoceros	Squamata	Viperidae
Bogertophis_rosaliae	Squamata	Colubridae	Bitis_xeropaga	Squamata	Viperidae
Bogertophis_subocularis	Squamata	Colubridae	Blaesodactylus_antongilensis	Squamata	Gekkonidae
Boiga_angulata	Squamata	Colubridae	Blaesodactylus_boivini	Squamata	Gekkonidae
Boiga_beddomei	Squamata	Colubridae	Blaesodactylus_sakalava	Squamata	Gekkonidae
Boiga_cynodon	Squamata	Colubridae	Blanus_aporus	Squamata	Blanidae
Boiga_dendrophila	Squamata	Colubridae	Boa_constrictor	Squamata	Boidae
Boiga_drapiezii	Squamata	Colubridae	Boa_imperator	Squamata	Boidae
Boiga_guangxiensis	Squamata	Colubridae	Boiga_angulata	Squamata	Colubridae
Boiga_hoeseli	Squamata	Colubridae	Boiga_barnesii	Squamata	Colubridae
Boiga_irregularis	Squamata	Colubridae	Boiga_beddomei	Squamata	Colubridae
Boiga_jaspidea	Squamata	Colubridae	Boiga_bengkuluensis	Squamata	Colubridae
Boiga_kraepelini	Squamata	Colubridae	Boiga_ceylonensis	Squamata	Colubridae
Boiga_multomaculata	Squamata	Colubridae	Boiga_cyanea	Squamata	Colubridae
Boiga_nigriceps	Squamata	Colubridae	Boiga_cynodon	Squamata	Colubridae
Boiga_nuchalis	Squamata	Colubridae	Boiga_dendrophila	Squamata	Colubridae
Boiga_philippina	Squamata	Colubridae	Boiga_drapiezii	Squamata	Colubridae
Boiga_quincunciata	Squamata	Colubridae	Boiga_forsteni	Squamata	Colubridae
Boiga_siamensis	Squamata	Colubridae	Boiga_gocool	Squamata	Colubridae
Boiga_trigonata	Squamata	Colubridae	Boiga_guangxiensis	Squamata	Colubridae
Boiruna_maculata	Squamata	Colubridae	Boiga_hoeseli	Squamata	Colubridae
Boiruna_sertaneja	Squamata	Colubridae	Boiga_irregularis	Squamata	Colubridae
Borikenophis_portoricensis	Squamata	Colubridae	Boiga_jaspidea	Squamata	Colubridae
Bothriechis_guifarroi	Squamata	Viperidae	Boiga_melanota	Squamata	Colubridae
Bothriechis_marchi	Squamata	Viperidae	Boiga_multomaculata	Squamata	Colubridae
Bothrochilus_boa	Squamata	Pythonidae	Boiga_nigriceps	Squamata	Colubridae
Bothrocophias_campbelli	Squamata	Viperidae	Boiga_nuchalis	Squamata	Colubridae
Bothrocophias_microphthalmus	Squamata	Viperidae	Boiga_siamensis	Squamata	Colubridae
Bothrocophias_myersi	Squamata	Viperidae	Boiga_trigonata	Squamata	Colubridae
Bothrops_alternatus	Squamata	Viperidae	Boiga_westermanni	Squamata	Colubridae
Bothrops_ammodytoides	Squamata	Viperidae	Boiruna_maculata	Squamata	Colubridae
Bothrops_atrox	Squamata	Viperidae	Boiruna_sertaneja	Squamata	Colubridae
Bothrops_brazili	Squamata	Viperidae	Borikenophis_portoricensis	Squamata	Colubridae
Bothrops_diporus	Squamata	Viperidae	Bothriechis_guifarroi	Squamata	Viperidae
Bothrops_erythromelas	Squamata	Viperidae	Bothriechis_marchi	Squamata	Viperidae
Bothrops_itapetiningae	Squamata	Viperidae	Bothriechis_thalassinus	Squamata	Viperidae
Bothrops_jonathani	Squamata	Viperidae	Bothrochilus_boa	Squamata	Pythonidae
Bothrops_lanceolatus	Squamata	Viperidae	Bothrocophias_hyoprora	Squamata	Viperidae
Bothrops_leucurus	Squamata	Viperidae	Bothrocophias_myersi	Squamata	Viperidae
Bothrops_mattogrossensis	Squamata	Viperidae	Bothrops_alternatus	Squamata	Viperidae
Bothrops_moojeni	Squamata	Viperidae	Bothrops_ammodytoides	Squamata	Viperidae
Bothrops_neuwiedi	Squamata	Viperidae	Bothrops_cotiara	Squamata	Viperidae
Bothrops_pubescens	Squamata	Viperidae	Bothrops_diporus	Squamata	Viperidae
Brachymeles_bicolandia	Squamata	Scincidae	Bothrops_erythromelas	Squamata	Viperidae
Brachymeles_bicolor	Squamata	Scincidae	Bothrops_itapetiningae	Squamata	Viperidae
Brachymeles_boholensis	Squamata	Scincidae	Bothrops_jonathani	Squamata	Viperidae
Brachymeles_gracilis	Squamata	Scincidae	Bothrops_lanceolatus	Squamata	Viperidae
Brachymeles_kadwa	Squamata	Scincidae	Bothrops_leucurus	Squamata	Viperidae
Brachymeles_makusog	Squamata	Scincidae	Bothrops_mattogrossensis	Squamata	Viperidae
Brachymeles_mindorensis	Squamata	Scincidae	Bothrops_moojeni	Squamata	Viperidae
Brachymeles_orientalis	Squamata	Scincidae	Bothrops_neuwiedi	Squamata	Viperidae
Brachymeles_samad	Squamata	Scincidae	Bothrops_oligobalius	Squamata	Viperidae
Brachymeles_talinis	Squamata	Scincidae	Bothrops_otavioi	Squamata	Viperidae
Brachymeles_taylori	Squamata	Scincidae	Bothrops_pictus	Squamata	Viperidae
Brachyseps_gastrostictus	Squamata	Scincidae	Brachymeles_bicolandia	Squamata	Scincidae
Brachyurophis_approximans	Squamata	Elapidae	Brachymeles_bicolor	Squamata	Scincidae
Brachyurophis_australis	Squamata	Elapidae	Brachymeles_bonitae	Squamata	Scincidae
Brachyurophis_fasciolatus	Squamata	Elapidae	Brachymeles_boulengeri	Squamata	Scincidae
Brachyurophis_incinctus	Squamata	Elapidae	Brachymeles_gracilis	Squamata	Scincidae
Brachyurophis_semifasciatus	Squamata	Elapidae	Brachymeles_ilocandia	Squamata	Scincidae
Brasiliscincus_heathi	Squamata	Scincidae	Brachymeles_kadwa	Squamata	Scincidae
Bronchocela_celebensis	Squamata	Agamidae	Brachymeles_lukbani	Squamata	Scincidae
Bronchocela_cristatella	Squamata	Agamidae	Brachymeles_makusog	Squamata	Scincidae
Bronchocela_jubata	Squamata	Agamidae	Brachymeles_mindorensis	Squamata	Scincidae
Bronchocela_marmorata	Squamata	Agamidae	Brachymeles_orientalis	Squamata	Scincidae
Bronchocela_rayaensis	Squamata	Agamidae	Brachymeles_samad	Squamata	Scincidae
Bronchocela_vietnamensis	Squamata	Agamidae	Brachymeles_samarensis	Squamata	Scincidae
Bufoniceps_laungwalaensis	Squamata	Agamidae	Brachymeles_schadenbergi	Squamata	Scincidae
Bungarus_candidus	Squamata	Elapidae	Brachymeles_taylori	Squamata	Scincidae
Bungarus_fasciatus	Squamata	Elapidae	Brachyseps_gastrostictus	Squamata	Scincidae
Bungarus_flaviceps	Squamata	Elapidae	Brachyurophis_approximans	Squamata	Elapidae
Bungarus_multicinctus	Squamata	Elapidae	Brachyurophis_campbelli	Squamata	Elapidae
Bunopus_blanfordii	Squamata	Gekkonidae	Brachyurophis_fasciolatus	Squamata	Elapidae
Cachryx_alfredschmidti	Squamata	Iguanidae	Brachyurophis_semifasciatus	Squamata	Elapidae
Cachryx_defensor	Squamata	Iguanidae	Brasiliscincus_agilis	Squamata	Scincidae
Cacophis_churchilli	Squamata	Elapidae	Brasiliscincus_heathi	Squamata	Scincidae
Cacophis_harriettae	Squamata	Elapidae	Bronchocela_celebensis	Squamata	Agamidae
Caiman_yacare	Crocodylia	Alligatoridae	Bronchocela_cristatella	Squamata	Agamidae
Calabaria_reinhardtii	Squamata	Boidae	Bronchocela_jubata	Squamata	Agamidae
Calamaria_gervaisii	Squamata	Colubridae	Bronchocela_marmorata	Squamata	Agamidae
Calamaria_linnaei	Squamata	Colubridae	Bronchocela_vietnamensis	Squamata	Agamidae
Calamaria_lumbricoidea	Squamata	Colubridae	Bungarus_candidus	Squamata	Elapidae
Calamaria_modesta	Squamata	Colubridae	Bungarus_ceylonicus	Squamata	Elapidae
Calamaria_pavimentata	Squamata	Colubridae	Bungarus_fasciatus	Squamata	Elapidae
Calamaria_schlegeli	Squamata	Colubridae	Bungarus_multicinctus	Squamata	Elapidae
Calamaria_virgulata	Squamata	Colubridae	Cachryx_alfredschmidti	Squamata	Iguanidae
Caledoniscincus_notialis	Squamata	Scincidae	Caiman_yacare	Crocodylia	Alligatoridae
Calliophis_bibroni	Squamata	Elapidae	Calabaria_reinhardtii	Squamata	Boidae
Calliophis_bivirgatus	Squamata	Elapidae	Calamaria_gervaisii	Squamata	Colubridae
Calliophis_nigrescens	Squamata	Elapidae	Calamaria_linnaei	Squamata	Colubridae
Callisaurus_draconoides	Squamata	Phrynosomatidae	Calamaria_lumbricoidea	Squamata	Colubridae
Callopistes_maculatus	Squamata	Teiidae	Calamaria_modesta	Squamata	Colubridae
Calloselasma_rhodostoma	Squamata	Viperidae	Calamaria_schlegeli	Squamata	Colubridae
Calotes_bachae	Squamata	Agamidae	Calamaria_septentrionalis	Squamata	Colubridae
Calotes_calotes	Squamata	Agamidae	Calamaria_virgulata	Squamata	Colubridae
Calotes_chincollium	Squamata	Agamidae	Caledoniscincus_notialis	Squamata	Scincidae
Calotes_emma	Squamata	Agamidae	Calliophis_bibroni	Squamata	Elapidae
Calotes_goetzi	Squamata	Agamidae	Calliophis_intestinalis	Squamata	Elapidae
Calotes_grandisquamis	Squamata	Agamidae	Calliophis_nigrescens	Squamata	Elapidae
Calotes_htunwini	Squamata	Agamidae	Callisaurus_draconoides	Squamata	Phrynosomatidae
Calotes_irawadi	Squamata	Agamidae	Callopistes_maculatus	Squamata	Teiidae
Calotes_jerdoni	Squamata	Agamidae	Calloselasma_rhodostoma	Squamata	Viperidae
Calotes_liolepis	Squamata	Agamidae	Calodactylodes_aureus	Squamata	Gekkonidae
Calotes_maria	Squamata	Agamidae	Calotes_calotes	Squamata	Agamidae
Calotes_minor	Squamata	Agamidae	Calotes_ceylonensis	Squamata	Agamidae
Calotes_nigrilabris	Squamata	Agamidae	Calotes_emma	Squamata	Agamidae
Calotes_versicolor	Squamata	Agamidae	Calotes_goetzi	Squamata	Agamidae
Calyptotis_temporalis	Squamata	Scincidae	Calotes_grandisquamis	Squamata	Agamidae
Candoia_bibroni	Squamata	Boidae	Calotes_htunwini	Squamata	Agamidae
Candoia_carinata	Squamata	Boidae	Calotes_jerdoni	Squamata	Agamidae
Candoia_paulsoni	Squamata	Boidae	Calotes_liolepis	Squamata	Agamidae
Candoia_superciliosa	Squamata	Boidae	Calotes_maria	Squamata	Agamidae
Caraiba_andreae	Squamata	Colubridae	Calotes_nigrilabris	Squamata	Agamidae
Carettochelys_insculpta	Testudines	Carettochelyidae	Calotes_versicolor	Squamata	Agamidae
Caribicus_darlingtoni	Squamata	Diploglossidae	Calyptotis_temporalis	Squamata	Scincidae
Caribicus_warreni	Squamata	Diploglossidae	Candoia_aspera	Squamata	Boidae
Carinascincus_orocryptus	Squamata	Scincidae	Candoia_carinata	Squamata	Boidae
Carlia_aenigma	Squamata	Scincidae	Candoia_paulsoni	Squamata	Boidae
Carlia_aramia	Squamata	Scincidae	Candoia_superciliosa	Squamata	Boidae
Carlia_crypta	Squamata	Scincidae	Caraiba_andreae	Squamata	Colubridae
Carlia_decora	Squamata	Scincidae	Carettochelys_insculpta	Testudines	Carettochelyidae
Carlia_dogare	Squamata	Scincidae	Caribicus_darlingtoni	Squamata	Diploglossidae
Carlia_eothen	Squamata	Scincidae	Caribicus_warreni	Squamata	Diploglossidae
Carlia_fusca	Squamata	Scincidae	Carlia_aenigma	Squamata	Scincidae
Carlia_jarnoldae	Squamata	Scincidae	Carlia_amax	Squamata	Scincidae
Carlia_luctuosa	Squamata	Scincidae	Carlia_aramia	Squamata	Scincidae
Carlia_munda	Squamata	Scincidae	Carlia_caesius	Squamata	Scincidae
Carlia_peronii	Squamata	Scincidae	Carlia_crypta	Squamata	Scincidae
Carlia_rhomboidalis	Squamata	Scincidae	Carlia_decora	Squamata	Scincidae
Carlia_rubigo	Squamata	Scincidae	Carlia_diguliensis	Squamata	Scincidae
Carlia_rubrigularis	Squamata	Scincidae	Carlia_dogare	Squamata	Scincidae
Carlia_schmeltzii	Squamata	Scincidae	Carlia_fusca	Squamata	Scincidae
Carlia_sexdentata	Squamata	Scincidae	Carlia_jarnoldae	Squamata	Scincidae
Carlia_storri	Squamata	Scincidae	Carlia_johnstonei	Squamata	Scincidae
Carlia_triacantha	Squamata	Scincidae	Carlia_longipes	Squamata	Scincidae
Carlia_vivax	Squamata	Scincidae	Carlia_luctuosa	Squamata	Scincidae
Carphodactylus_laevis	Squamata	Carphodactylidae	Carlia_munda	Squamata	Scincidae
Causus_defilippii	Squamata	Viperidae	Carlia_pectoralis	Squamata	Scincidae
Causus_lichtensteinii	Squamata	Viperidae	Carlia_pulla	Squamata	Scincidae
Celestus_crusculus	Squamata	Diploglossidae	Carlia_rhomboidalis	Squamata	Scincidae
Cerastes_vipera	Squamata	Viperidae	Carlia_rubigo	Squamata	Scincidae
Ceratophora_aspera	Squamata	Agamidae	Carlia_rufilatus	Squamata	Scincidae
Ceratophora_stoddartii	Squamata	Agamidae	Carlia_schmeltzii	Squamata	Scincidae
Cercosaura_argulus	Squamata	Gymnophthalmidae	Carlia_sexdentata	Squamata	Scincidae
Cercosaura_manicata	Squamata	Gymnophthalmidae	Carlia_storri	Squamata	Scincidae
Cercosaura_ocellata	Squamata	Gymnophthalmidae	Carlia_vivax	Squamata	Scincidae
Cercosaura_oshaughnessyi	Squamata	Gymnophthalmidae	Carphodactylus_laevis	Squamata	Carphodactylidae
Cercosaura_quadrilineata	Squamata	Gymnophthalmidae	Carphophis_vermis	Squamata	Colubridae
Cerrophidion_sasai	Squamata	Viperidae	Causus_defilippii	Squamata	Viperidae
Cerrophidion_wilsoni	Squamata	Viperidae	Causus_lichtensteinii	Squamata	Viperidae
Chalarodon_madagascariensis	Squamata	Opluridae	Causus_maculatus	Squamata	Viperidae
Chalcides_boulengeri	Squamata	Scincidae	Celestus_crusculus	Squamata	Diploglossidae
Chalcides_chalcides	Squamata	Scincidae	Cerastes_cerastes	Squamata	Viperidae
Chalcides_delislei	Squamata	Scincidae	Cerastes_vipera	Squamata	Viperidae
Chalcides_mionecton	Squamata	Scincidae	Ceratophora_aspera	Squamata	Agamidae
Chalcides_sexlineatus	Squamata	Scincidae	Ceratophora_stoddartii	Squamata	Agamidae
Chalcides_viridanus	Squamata	Scincidae	Cercosaura_argulus	Squamata	Gymnophthalmidae
Chamaesaura_anguina	Squamata	Cordylidae	Cercosaura_manicata	Squamata	Gymnophthalmidae
Chamaesaura_macrolepis	Squamata	Cordylidae	Cercosaura_ocellata	Squamata	Gymnophthalmidae
Chamaesaura_miopropus	Squamata	Cordylidae	Cercosaura_oshaughnessyi	Squamata	Gymnophthalmidae
Charina_bottae	Squamata	Boidae	Cerrophidion_sasai	Squamata	Viperidae
Charina_umbratica	Squamata	Boidae	Cerrophidion_wilsoni	Squamata	Viperidae
Chelodina_burrungandjii	Testudines	Chelidae	Chalarodon_madagascariensis	Squamata	Opluridae
Chelodina_canni	Testudines	Chelidae	Chalcides_chalcides	Squamata	Scincidae
Chelodina_longicollis	Testudines	Chelidae	Chalcides_ocellatus	Squamata	Scincidae
Chelodina_novaeguineae	Testudines	Chelidae	Chalcides_polylepis	Squamata	Scincidae
Chelodina_rugosa	Testudines	Chelidae	Chamaesaura_aenea	Squamata	Cordylidae
Chelonia_mydas	Testudines	Cheloniidae	Chamaesaura_anguina	Squamata	Cordylidae
Chelonoidis_carbonarius	Testudines	Testudinidae	Chamaesaura_macrolepis	Squamata	Cordylidae
Chelonoidis_chilensis	Testudines	Testudinidae	Charina_bottae	Squamata	Boidae
Chelonoidis_denticulatus	Testudines	Testudinidae	Charina_umbratica	Squamata	Boidae
Chelosania_brunnea	Squamata	Agamidae	Chelodina_burrungandjii	Testudines	Chelidae
Chelus_orinocensis	Squamata	Chelidae	Chelodina_canni	Testudines	Chelidae
Chelydra_rossignonii	Testudines	Chelydridae	Chelodina_longicollis	Testudines	Chelidae
Chersobius_signatus	Testudines	Testudinidae	Chelodina_novaeguineae	Testudines	Chelidae
Chersodromus_liebmanni	Squamata	Colubridae	Chelonia_mydas	Testudines	Cheloniidae
Chilabothrus_angulifer	Squamata	Boidae	Chelonoidis_carbonarius	Testudines	Testudinidae
Chilabothrus_exsul	Squamata	Boidae	Chelonoidis_denticulatus	Testudines	Testudinidae
Chilabothrus_gracilis	Squamata	Boidae	Chersina_angulata	Testudines	Testudinidae
Chilabothrus_inornatus	Squamata	Boidae	Chersobius_signatus	Testudines	Testudinidae
Chilabothrus_striatus	Squamata	Boidae	Chersodromus_liebmanni	Squamata	Colubridae
Chioninia_delalandii	Squamata	Scincidae	Chilabothrus_angulifer	Squamata	Boidae
Chironius_flavopictus	Squamata	Colubridae	Chilabothrus_exsul	Squamata	Boidae
Chlamydosaurus_kingii	Squamata	Agamidae	Chilabothrus_fordii	Squamata	Boidae
Chlorosoma_laticeps	Squamata	Colubridae	Chilabothrus_gracilis	Squamata	Boidae
Chondrodactylus_angulifer	Squamata	Gekkonidae	Chilabothrus_inornatus	Squamata	Boidae
Chondrodactylus_bibronii	Squamata	Gekkonidae	Chilabothrus_monensis	Squamata	Boidae
Chondrodactylus_fitzsimonsi	Squamata	Gekkonidae	Chilabothrus_striatus	Squamata	Boidae
Chondrodactylus_laevigatus	Squamata	Gekkonidae	Chioninia_delalandii	Squamata	Scincidae
Chondrodactylus_pulitzerae	Squamata	Gekkonidae	Chironius_flavolineatus	Squamata	Colubridae
Christinus_alexanderi	Squamata	Gekkonidae	Chironius_flavopictus	Squamata	Colubridae
Christinus_marmoratus	Squamata	Gekkonidae	Chironius_foveatus	Squamata	Colubridae
Chrysopelea_paradisi	Squamata	Colubridae	Chironius_quadricarinatus	Squamata	Colubridae
Chrysopelea_pelias	Squamata	Colubridae	Chironius_spixii	Squamata	Colubridae
Claudius_angustatus	Testudines	Kinosternidae	Chlamydosaurus_kingii	Squamata	Agamidae
Clelia_scytalina	Squamata	Colubridae	Chondrodactylus_angulifer	Squamata	Gekkonidae
Clemmys_guttata	Testudines	Emydidae	Chondrodactylus_bibronii	Squamata	Gekkonidae
Clonophis_kirtlandii	Squamata	Colubridae	Chondrodactylus_fitzsimonsi	Squamata	Gekkonidae
Cnemaspis_goaensis	Squamata	Gekkonidae	Chondrodactylus_laevigatus	Squamata	Gekkonidae
Cnemaspis_gracilis	Squamata	Gekkonidae	Chondrodactylus_turneri	Squamata	Gekkonidae
Cnemaspis_indica	Squamata	Gekkonidae	Christinus_alexanderi	Squamata	Gekkonidae
Cnemaspis_kandiana	Squamata	Gekkonidae	Christinus_marmoratus	Squamata	Gekkonidae
Cnemaspis_mysoriensis	Squamata	Gekkonidae	Chrysopelea_paradisi	Squamata	Colubridae
Cnemaspis_siamensis	Squamata	Gekkonidae	Claudius_angustatus	Testudines	Kinosternidae
Cnemidophorus_arenivagus	Squamata	Teiidae	Clelia_scytalina	Squamata	Colubridae
Cnemidophorus_gaigei	Squamata	Teiidae	Clemmys_guttata	Testudines	Emydidae
Cnemidophorus_lemniscatus	Squamata	Teiidae	Clonophis_kirtlandii	Squamata	Colubridae
Cnemidophorus_murinus	Squamata	Teiidae	Cnemaspis_indica	Squamata	Gekkonidae
Cnemidophorus_splendidus	Squamata	Teiidae	Cnemaspis_kandiana	Squamata	Gekkonidae
Coelognathus_flavolineatus	Squamata	Colubridae	Cnemidophorus_arenivagus	Squamata	Teiidae
Coelognathus_radiatus	Squamata	Colubridae	Cnemidophorus_gaigei	Squamata	Teiidae
Coggeria_naufragus	Squamata	Scincidae	Cnemidophorus_lemniscatus	Squamata	Teiidae
Coleodactylus_brachystoma	Squamata	Sphaerodactylidae	Cnemidophorus_murinus	Squamata	Teiidae
Coleodactylus_meridionalis	Squamata	Sphaerodactylidae	Cnemidophorus_senectus	Squamata	Teiidae
Coleodactylus_septentrionalis	Squamata	Sphaerodactylidae	Cnemidophorus_splendidus	Squamata	Teiidae
Coleonyx_reticulatus	Squamata	Eublepharidae	Coelognathus_erythrurus	Squamata	Colubridae
Coleonyx_switaki	Squamata	Eublepharidae	Coelognathus_flavolineatus	Squamata	Colubridae
Coleonyx_variegatus	Squamata	Eublepharidae	Coelognathus_helena	Squamata	Colubridae
Colobodactylus_dalcyanus	Squamata	Gymnophthalmidae	Coelognathus_radiatus	Squamata	Colubridae
Comptus_badius	Squamata	Diploglossidae	Coleodactylus_brachystoma	Squamata	Sphaerodactylidae
Concinnia_ampla	Squamata	Scincidae	Coleodactylus_meridionalis	Squamata	Sphaerodactylidae
Concinnia_brachysoma	Squamata	Scincidae	Coleodactylus_septentrionalis	Squamata	Sphaerodactylidae
Concinnia_tenuis	Squamata	Scincidae	Coleonyx_brevis	Squamata	Eublepharidae
Concinnia_tigrina	Squamata	Scincidae	Coleonyx_reticulatus	Squamata	Eublepharidae
Congolacerta_vauereselli	Squamata	Lacertidae	Coleonyx_switaki	Squamata	Eublepharidae
Coniophanes_bipunctatus	Squamata	Colubridae	Coleonyx_variegatus	Squamata	Eublepharidae
Conophis_vittatus	Squamata	Colubridae	Colobodactylus_dalcyanus	Squamata	Gymnophthalmidae
Conopsis_acuta	Squamata	Colubridae	Colobosaura_modesta	Squamata	Gymnophthalmidae
Conopsis_lineata	Squamata	Colubridae	Comptus_badius	Squamata	Diploglossidae
Conopsis_nasus	Squamata	Colubridae	Comptus_stenurus	Squamata	Diploglossidae
Contia_tenuis	Squamata	Colubridae	Concinnia_ampla	Squamata	Scincidae
Contomastix_lacertoides	Squamata	Teiidae	Concinnia_brachysoma	Squamata	Scincidae
Copeoglossum_aurae	Squamata	Scincidae	Concinnia_sokosoma	Squamata	Scincidae
Cophotis_ceylanica	Squamata	Agamidae	Concinnia_tigrina	Squamata	Scincidae
Corallus_batesii	Squamata	Boidae	Coniophanes_bipunctatus	Squamata	Colubridae
Corallus_blombergi	Squamata	Boidae	Coniophanes_imperialis	Squamata	Colubridae
Corallus_ruschenbergerii	Squamata	Boidae	Coniophanes_piceivittis	Squamata	Colubridae
Cordylosaurus_subtessellatus	Squamata	Gerrhosauridae	Coniophanes_schmidti	Squamata	Colubridae
Cordylus_beraduccii	Squamata	Cordylidae	Conolophus_subcristatus	Squamata	Iguanidae
Cordylus_cordylus	Squamata	Cordylidae	Conophis_lineatus	Squamata	Colubridae
Cordylus_jonesii	Squamata	Cordylidae	Conopsis_acuta	Squamata	Colubridae
Cordylus_macropholis	Squamata	Cordylidae	Conopsis_nasus	Squamata	Colubridae
Cordylus_namakuiyus	Squamata	Cordylidae	Contia_longicaudae	Squamata	Colubridae
Corucia_zebrata	Squamata	Scincidae	Contia_tenuis	Squamata	Colubridae
Craspedocephalus_gramineus	Squamata	Viperidae	Copeoglossum_aurae	Squamata	Scincidae
Craspedocephalus_macrolepis	Squamata	Viperidae	Cophosaurus_texanus	Squamata	Phrynosomatidae
Craspedocephalus_trigonocephalus	Squamata	Viperidae	Cophoscincopus_durus	Squamata	Scincidae
Crenadactylus_occidentalis	Squamata	Diplodactylidae	Cophotis_ceylanica	Squamata	Agamidae
Cristidorsa_planidorsata	Squamata	Agamidae	Corallus_cookii	Squamata	Boidae
Crocodilurus_amazonicus	Squamata	Teiidae	Corallus_hortulana	Squamata	Boidae
Crocodylus_halli	Crocodylia	Crocodylidae	Corallus_ruschenbergerii	Squamata	Boidae
Crocodylus_moreletii	Crocodylia	Crocodylidae	Cordylosaurus_subtessellatus	Squamata	Gerrhosauridae
Crocodylus_niloticus	Crocodylia	Crocodylidae	Cordylus_beraduccii	Squamata	Cordylidae
Crocodylus_novaeguineae	Crocodylia	Crocodylidae	Cordylus_cordylus	Squamata	Cordylidae
Crocodylus_palustris	Crocodylia	Crocodylidae	Cordylus_jonesii	Squamata	Cordylidae
Crocodylus_porosus	Crocodylia	Crocodylidae	Cordylus_macropholis	Squamata	Cordylidae
Crocodylus_siamensis	Crocodylia	Crocodylidae	Cordylus_namakuiyus	Squamata	Cordylidae
Crocodylus_suchus	Crocodylia	Crocodylidae	Cordylus_niger	Squamata	Cordylidae
Crossobamon_eversmanni	Squamata	Gekkonidae	Cordylus_oelofseni	Squamata	Cordylidae
Crossobamon_orientalis	Squamata	Gekkonidae	Cordylus_vittifer	Squamata	Cordylidae
Crotalus_aquilus	Squamata	Viperidae	Corucia_zebrata	Squamata	Scincidae
Crotalus_atrox	Squamata	Viperidae	Coryphophylax_subcristatus	Squamata	Agamidae
Crotalus_basiliscus	Squamata	Viperidae	Craspedocephalus_gramineus	Squamata	Viperidae
Crotalus_cerberus	Squamata	Viperidae	Craspedocephalus_macrolepis	Squamata	Viperidae
Crotalus_culminatus	Squamata	Viperidae	Craspedocephalus_malabaricus	Squamata	Viperidae
Crotalus_intermedius	Squamata	Viperidae	Crenadactylus_occidentalis	Squamata	Diplodactylidae
Crotalus_lepidus	Squamata	Viperidae	Crenadactylus_ocellatus	Squamata	Diplodactylidae
Crotalus_mictlantecuhtli	Squamata	Viperidae	Cricosaura_typica	Squamata	Xantusiidae
Crotalus_molossus	Squamata	Viperidae	Crisantophis_nevermanni	Squamata	Colubridae
Crotalus_morulus	Squamata	Viperidae	Cristidorsa_planidorsata	Squamata	Agamidae
Crotalus_ornatus	Squamata	Viperidae	Crocodylus_halli	Crocodylia	Crocodylidae
Crotalus_pricei	Squamata	Viperidae	Crocodylus_moreletii	Crocodylia	Crocodylidae
Crotalus_pusillus	Squamata	Viperidae	Crocodylus_niloticus	Crocodylia	Crocodylidae
Crotalus_pyrrhus	Squamata	Viperidae	Crocodylus_novaeguineae	Crocodylia	Crocodylidae
Crotalus_ravus	Squamata	Viperidae	Crocodylus_palustris	Crocodylia	Crocodylidae
Crotalus_ruber	Squamata	Viperidae	Crocodylus_siamensis	Crocodylia	Crocodylidae
Crotalus_scutulatus	Squamata	Viperidae	Crocodylus_suchus	Crocodylia	Crocodylidae
Crotalus_simus	Squamata	Viperidae	Crotalus_adamanteus	Squamata	Viperidae
Crotalus_stephensi	Squamata	Viperidae	Crotalus_armstrongi	Squamata	Viperidae
Crotalus_tigris	Squamata	Viperidae	Crotalus_atrox	Squamata	Viperidae
Crotalus_tlaloci	Squamata	Viperidae	Crotalus_cerastes	Squamata	Viperidae
Crotalus_triseriatus	Squamata	Viperidae	Crotalus_cerberus	Squamata	Viperidae
Crotalus_tzabcan	Squamata	Viperidae	Crotalus_culminatus	Squamata	Viperidae
Crotalus_viridis	Squamata	Viperidae	Crotalus_intermedius	Squamata	Viperidae
Crotalus_willardi	Squamata	Viperidae	Crotalus_lepidus	Squamata	Viperidae
Crotaphopeltis_hippocrepis	Squamata	Colubridae	Crotalus_mictlantecuhtli	Squamata	Viperidae
Crotaphytus_antiquus	Squamata	Crotaphytidae	Crotalus_mitchellii	Squamata	Viperidae
Crotaphytus_collaris	Squamata	Crotaphytidae	Crotalus_molossus	Squamata	Viperidae
Crotaphytus_nebrius	Squamata	Crotaphytidae	Crotalus_morulus	Squamata	Viperidae
Crotaphytus_vestigium	Squamata	Crotaphytidae	Crotalus_oreganus	Squamata	Viperidae
Cryptagama_aurita	Squamata	Agamidae	Crotalus_ornatus	Squamata	Viperidae
Cryptoblepharus_adamsi	Squamata	Scincidae	Crotalus_pusillus	Squamata	Viperidae
Cryptoblepharus_africanus	Squamata	Scincidae	Crotalus_pyrrhus	Squamata	Viperidae
Cryptoblepharus_ater	Squamata	Scincidae	Crotalus_ravus	Squamata	Viperidae
Cryptoblepharus_boutonii	Squamata	Scincidae	Crotalus_scutulatus	Squamata	Viperidae
Cryptoblepharus_cognatus	Squamata	Scincidae	Crotalus_simus	Squamata	Viperidae
Cryptoblepharus_eximius	Squamata	Scincidae	Crotalus_stejnegeri	Squamata	Viperidae
Cryptoblepharus_exochus	Squamata	Scincidae	Crotalus_tigris	Squamata	Viperidae
Cryptoblepharus_juno	Squamata	Scincidae	Crotalus_tlaloci	Squamata	Viperidae
Cryptoblepharus_litoralis	Squamata	Scincidae	Crotalus_transversus	Squamata	Viperidae
Cryptoblepharus_metallicus	Squamata	Scincidae	Crotalus_tzabcan	Squamata	Viperidae
Cryptoblepharus_novaeguineae	Squamata	Scincidae	Crotalus_viridis	Squamata	Viperidae
Cryptoblepharus_novohebridicus	Squamata	Scincidae	Crotalus_willardi	Squamata	Viperidae
Cryptoblepharus_ochrus	Squamata	Scincidae	Crotaphopeltis_hippocrepis	Squamata	Colubridae
Cryptoblepharus_poecilopleurus	Squamata	Scincidae	Crotaphytus_antiquus	Squamata	Crotaphytidae
Cryptoblepharus_pulcher	Squamata	Scincidae	Crotaphytus_collaris	Squamata	Crotaphytidae
Cryptoblepharus_renschi	Squamata	Scincidae	Crotaphytus_nebrius	Squamata	Crotaphytidae
Cryptoblepharus_ruber	Squamata	Scincidae	Cryptoblepharus_adamsi	Squamata	Scincidae
Cryptoblepharus_virgatus	Squamata	Scincidae	Cryptoblepharus_ater	Squamata	Scincidae
Cryptoblepharus_xenikos	Squamata	Scincidae	Cryptoblepharus_australis	Squamata	Scincidae
Cryptoblepharus_yulensis	Squamata	Scincidae	Cryptoblepharus_balinensis	Squamata	Scincidae
Cryptophis_boschmai	Squamata	Elapidae	Cryptoblepharus_boutonii	Squamata	Scincidae
Cryptophis_nigrescens	Squamata	Elapidae	Cryptoblepharus_buchananii	Squamata	Scincidae
Cryptophis_nigrostriatus	Squamata	Elapidae	Cryptoblepharus_cognatus	Squamata	Scincidae
Ctenophorus_adelaidensis	Squamata	Agamidae	Cryptoblepharus_daedalos	Squamata	Scincidae
Ctenophorus_caudicinctus	Squamata	Agamidae	Cryptoblepharus_eximius	Squamata	Scincidae
Ctenophorus_chapmani	Squamata	Agamidae	Cryptoblepharus_exochus	Squamata	Scincidae
Ctenophorus_clayi	Squamata	Agamidae	Cryptoblepharus_juno	Squamata	Scincidae
Ctenophorus_cristatus	Squamata	Agamidae	Cryptoblepharus_leschenault	Squamata	Scincidae
Ctenophorus_decresii	Squamata	Agamidae	Cryptoblepharus_novaeguineae	Squamata	Scincidae
Ctenophorus_femoralis	Squamata	Agamidae	Cryptoblepharus_novohebridicus	Squamata	Scincidae
Ctenophorus_fionni	Squamata	Agamidae	Cryptoblepharus_ochrus	Squamata	Scincidae
Ctenophorus_isolepis	Squamata	Agamidae	Cryptoblepharus_poecilopleurus	Squamata	Scincidae
Ctenophorus_maculatus	Squamata	Agamidae	Cryptoblepharus_renschi	Squamata	Scincidae
Ctenophorus_maculosus	Squamata	Agamidae	Cryptoblepharus_ustulatus	Squamata	Scincidae
Ctenophorus_modestus	Squamata	Agamidae	Cryptoblepharus_virgatus	Squamata	Scincidae
Ctenophorus_parviceps	Squamata	Agamidae	Cryptophis_boschmai	Squamata	Elapidae
Ctenophorus_pictus	Squamata	Agamidae	Cryptophis_nigrescens	Squamata	Elapidae
Ctenophorus_rubens	Squamata	Agamidae	Ctenophorus_caudicinctus	Squamata	Agamidae
Ctenophorus_spinodomus	Squamata	Agamidae	Ctenophorus_chapmani	Squamata	Agamidae
Ctenophorus_tjantjalka	Squamata	Agamidae	Ctenophorus_clayi	Squamata	Agamidae
Ctenophorus_vadnappa	Squamata	Agamidae	Ctenophorus_cristatus	Squamata	Agamidae
Ctenophorus_yinnietharra	Squamata	Agamidae	Ctenophorus_decresii	Squamata	Agamidae
Ctenosaura_clarki	Squamata	Iguanidae	Ctenophorus_femoralis	Squamata	Agamidae
Ctenosaura_hemilopha	Squamata	Iguanidae	Ctenophorus_fionni	Squamata	Agamidae
Ctenosaura_macrolopha	Squamata	Iguanidae	Ctenophorus_gibba	Squamata	Agamidae
Ctenosaura_pectinata	Squamata	Iguanidae	Ctenophorus_isolepis	Squamata	Agamidae
Ctenosaura_quinquecarinata	Squamata	Iguanidae	Ctenophorus_maculatus	Squamata	Agamidae
Ctenotus_ariadnae	Squamata	Scincidae	Ctenophorus_maculosus	Squamata	Agamidae
Ctenotus_atlas	Squamata	Scincidae	Ctenophorus_parviceps	Squamata	Agamidae
Ctenotus_australis	Squamata	Scincidae	Ctenophorus_pictus	Squamata	Agamidae
Ctenotus_borealis	Squamata	Scincidae	Ctenophorus_reticulatus	Squamata	Agamidae
Ctenotus_brachyonyx	Squamata	Scincidae	Ctenophorus_rufescens	Squamata	Agamidae
Ctenotus_burbidgei	Squamata	Scincidae	Ctenophorus_salinarum	Squamata	Agamidae
Ctenotus_colletti	Squamata	Scincidae	Ctenophorus_vadnappa	Squamata	Agamidae
Ctenotus_decaneurus	Squamata	Scincidae	Ctenophorus_yinnietharra	Squamata	Agamidae
Ctenotus_duricola	Squamata	Scincidae	Ctenosaura_acanthura	Squamata	Iguanidae
Ctenotus_dux	Squamata	Scincidae	Ctenosaura_clarki	Squamata	Iguanidae
Ctenotus_euclae	Squamata	Scincidae	Ctenosaura_flavidorsalis	Squamata	Iguanidae
Ctenotus_fallens	Squamata	Scincidae	Ctenosaura_macrolopha	Squamata	Iguanidae
Ctenotus_gagudju	Squamata	Scincidae	Ctenosaura_oaxacana	Squamata	Iguanidae
Ctenotus_hanloni	Squamata	Scincidae	Ctenosaura_quinquecarinata	Squamata	Iguanidae
Ctenotus_helenae	Squamata	Scincidae	Ctenosaura_similis	Squamata	Iguanidae
Ctenotus_hilli	Squamata	Scincidae	Ctenotus_ariadnae	Squamata	Scincidae
Ctenotus_iapetus	Squamata	Scincidae	Ctenotus_atlas	Squamata	Scincidae
Ctenotus_kurnbudj	Squamata	Scincidae	Ctenotus_borealis	Squamata	Scincidae
Ctenotus_labillardieri	Squamata	Scincidae	Ctenotus_burbidgei	Squamata	Scincidae
Ctenotus_militaris	Squamata	Scincidae	Ctenotus_calurus	Squamata	Scincidae
Ctenotus_mimetes	Squamata	Scincidae	Ctenotus_dux	Squamata	Scincidae
Ctenotus_nullum	Squamata	Scincidae	Ctenotus_euclae	Squamata	Scincidae
Ctenotus_pantherinus	Squamata	Scincidae	Ctenotus_eutaenius	Squamata	Scincidae
Ctenotus_piankai	Squamata	Scincidae	Ctenotus_gagudju	Squamata	Scincidae
Ctenotus_pulchellus	Squamata	Scincidae	Ctenotus_grandis	Squamata	Scincidae
Ctenotus_quinkan	Squamata	Scincidae	Ctenotus_hanloni	Squamata	Scincidae
Ctenotus_quirinus	Squamata	Scincidae	Ctenotus_hilli	Squamata	Scincidae
Ctenotus_rawlinsoni	Squamata	Scincidae	Ctenotus_iapetus	Squamata	Scincidae
Ctenotus_regius	Squamata	Scincidae	Ctenotus_kurnbudj	Squamata	Scincidae
Ctenotus_rimacolus	Squamata	Scincidae	Ctenotus_labillardieri	Squamata	Scincidae
Ctenotus_robustus	Squamata	Scincidae	Ctenotus_maryani	Squamata	Scincidae
Ctenotus_rubicundus	Squamata	Scincidae	Ctenotus_militaris	Squamata	Scincidae
Ctenotus_schomburgkii	Squamata	Scincidae	Ctenotus_mimetes	Squamata	Scincidae
Ctenotus_serventyi	Squamata	Scincidae	Ctenotus_nullum	Squamata	Scincidae
Ctenotus_severus	Squamata	Scincidae	Ctenotus_pantherinus	Squamata	Scincidae
Ctenotus_strauchii	Squamata	Scincidae	Ctenotus_piankai	Squamata	Scincidae
Ctenotus_striaticeps	Squamata	Scincidae	Ctenotus_pulchellus	Squamata	Scincidae
Ctenotus_taeniatus	Squamata	Scincidae	Ctenotus_quinkan	Squamata	Scincidae
Ctenotus_taeniolatus	Squamata	Scincidae	Ctenotus_rawlinsoni	Squamata	Scincidae
Ctenotus_tanamiensis	Squamata	Scincidae	Ctenotus_rimacolus	Squamata	Scincidae
Ctenotus_tantillus	Squamata	Scincidae	Ctenotus_robustus	Squamata	Scincidae
Ctenotus_terrareginae	Squamata	Scincidae	Ctenotus_rubicundus	Squamata	Scincidae
Ctenotus_uber	Squamata	Scincidae	Ctenotus_rufescens	Squamata	Scincidae
Ctenotus_xenopleura	Squamata	Scincidae	Ctenotus_schomburgkii	Squamata	Scincidae
Ctenotus_zebrilla	Squamata	Scincidae	Ctenotus_serventyi	Squamata	Scincidae
Cubophis_cantherigerus	Squamata	Colubridae	Ctenotus_severus	Squamata	Scincidae
Cubophis_vudii	Squamata	Colubridae	Ctenotus_spaldingi	Squamata	Scincidae
Cuora_amboinensis	Testudines	Geoemydidae	Ctenotus_strauchii	Squamata	Scincidae
Cyclanorbis_senegalensis	Testudines	Trionychidae	Ctenotus_taeniatus	Squamata	Scincidae
Cyclemys_dentata	Testudines	Geoemydidae	Ctenotus_taeniolatus	Squamata	Scincidae
Cyclemys_gemeli	Testudines	Geoemydidae	Ctenotus_tanamiensis	Squamata	Scincidae
Cyclemys_oldhamii	Testudines	Geoemydidae	Ctenotus_terrareginae	Squamata	Scincidae
Cycloderma_aubryi	Testudines	Trionychidae	Cubophis_caymanus	Squamata	Colubridae
Cyclodomorphus_celatus	Squamata	Scincidae	Cubophis_vudii	Squamata	Colubridae
Cyclodomorphus_maximus	Squamata	Scincidae	Cuora_amboinensis	Testudines	Geoemydidae
Cyclodomorphus_melanops	Squamata	Scincidae	Cuora_flavomarginata	Testudines	Geoemydidae
Cyclodomorphus_michaeli	Squamata	Scincidae	Cyclemys_dentata	Testudines	Geoemydidae
Cyclura_carinata	Squamata	Iguanidae	Cyclemys_gemeli	Testudines	Geoemydidae
Cyclura_nubila	Squamata	Iguanidae	Cycloderma_aubryi	Testudines	Trionychidae
Cyclura_ricordi	Squamata	Iguanidae	Cyclodomorphus_melanops	Squamata	Scincidae
Cylindrophis_burmanus	Squamata	Cylindrophiidae	Cyclodomorphus_michaeli	Squamata	Scincidae
Cylindrophis_ruffus	Squamata	Cylindrophiidae	Cyclura_carinata	Squamata	Iguanidae
Cynisca_leucura	Squamata	Amphisbaenidae	Cyclura_nubila	Squamata	Iguanidae
Cyrtodactylus_albofasciatus	Squamata	Gekkonidae	Cyclura_ricordi	Squamata	Iguanidae
Cyrtodactylus_annulatus	Squamata	Gekkonidae	Cylindrophis_ruffus	Squamata	Cylindrophiidae
Cyrtodactylus_baluensis	Squamata	Gekkonidae	Cynisca_kraussi	Squamata	Amphisbaenidae
Cyrtodactylus_batik	Squamata	Gekkonidae	Cynisca_leucura	Squamata	Amphisbaenidae
Cyrtodactylus_brevipalmatus	Squamata	Gekkonidae	Cyrtodactylus_albofasciatus	Squamata	Gekkonidae
Cyrtodactylus_capreoloides	Squamata	Gekkonidae	Cyrtodactylus_annulatus	Squamata	Gekkonidae
Cyrtodactylus_cattienensis	Squamata	Gekkonidae	Cyrtodactylus_baluensis	Squamata	Gekkonidae
Cyrtodactylus_darmandvillei	Squamata	Gekkonidae	Cyrtodactylus_batik	Squamata	Gekkonidae
Cyrtodactylus_deccanensis	Squamata	Gekkonidae	Cyrtodactylus_capreoloides	Squamata	Gekkonidae
Cyrtodactylus_gubaot	Squamata	Gekkonidae	Cyrtodactylus_cattienensis	Squamata	Gekkonidae
Cyrtodactylus_ingeri	Squamata	Gekkonidae	Cyrtodactylus_consobrinus	Squamata	Gekkonidae
Cyrtodactylus_jambangan	Squamata	Gekkonidae	Cyrtodactylus_darmandvillei	Squamata	Gekkonidae
Cyrtodactylus_jellesmae	Squamata	Gekkonidae	Cyrtodactylus_deccanensis	Squamata	Gekkonidae
Cyrtodactylus_khasiensis	Squamata	Gekkonidae	Cyrtodactylus_gubaot	Squamata	Gekkonidae
Cyrtodactylus_laevigatus	Squamata	Gekkonidae	Cyrtodactylus_jambangan	Squamata	Gekkonidae
Cyrtodactylus_loriae	Squamata	Gekkonidae	Cyrtodactylus_jellesmae	Squamata	Gekkonidae
Cyrtodactylus_louisiadensis	Squamata	Gekkonidae	Cyrtodactylus_khasiensis	Squamata	Gekkonidae
Cyrtodactylus_malayanus	Squamata	Gekkonidae	Cyrtodactylus_laevigatus	Squamata	Gekkonidae
Cyrtodactylus_marmoratus	Squamata	Gekkonidae	Cyrtodactylus_lateralis	Squamata	Gekkonidae
Cyrtodactylus_mcdonaldi	Squamata	Gekkonidae	Cyrtodactylus_loriae	Squamata	Gekkonidae
Cyrtodactylus_mimikanus	Squamata	Gekkonidae	Cyrtodactylus_louisiadensis	Squamata	Gekkonidae
Cyrtodactylus_novaeguineae	Squamata	Gekkonidae	Cyrtodactylus_malayanus	Squamata	Gekkonidae
Cyrtodactylus_papuensis	Squamata	Gekkonidae	Cyrtodactylus_marmoratus	Squamata	Gekkonidae
Cyrtodactylus_philippinicus	Squamata	Gekkonidae	Cyrtodactylus_mcdonaldi	Squamata	Gekkonidae
Cyrtodactylus_pseudoquadrivirgatus	Squamata	Gekkonidae	Cyrtodactylus_mimikanus	Squamata	Gekkonidae
Cyrtodactylus_pubisulcus	Squamata	Gekkonidae	Cyrtodactylus_novaeguineae	Squamata	Gekkonidae
Cyrtodactylus_pulchellus	Squamata	Gekkonidae	Cyrtodactylus_papuensis	Squamata	Gekkonidae
Cyrtodactylus_russelli	Squamata	Gekkonidae	Cyrtodactylus_philippinicus	Squamata	Gekkonidae
Cyrtodactylus_salomonensis	Squamata	Gekkonidae	Cyrtodactylus_pseudoquadrivirgatus	Squamata	Gekkonidae
Cyrtodactylus_semenanjungensis	Squamata	Gekkonidae	Cyrtodactylus_pubisulcus	Squamata	Gekkonidae
Cyrtodactylus_semiadii	Squamata	Gekkonidae	Cyrtodactylus_pulchellus	Squamata	Gekkonidae
Cyrtodactylus_sermowaiensis	Squamata	Gekkonidae	Cyrtodactylus_russelli	Squamata	Gekkonidae
Cyrtodactylus_serratus	Squamata	Gekkonidae	Cyrtodactylus_salomonensis	Squamata	Gekkonidae
Cyrtodactylus_tibetanus	Squamata	Gekkonidae	Cyrtodactylus_semenanjungensis	Squamata	Gekkonidae
Cyrtodactylus_tripuraensis	Squamata	Gekkonidae	Cyrtodactylus_semiadii	Squamata	Gekkonidae
Cyrtodactylus_tuberculatus	Squamata	Gekkonidae	Cyrtodactylus_serratus	Squamata	Gekkonidae
Cyrtodactylus_wallacei	Squamata	Gekkonidae	Cyrtodactylus_tibetanus	Squamata	Gekkonidae
Cyrtodactylus_yoshii	Squamata	Gekkonidae	Cyrtodactylus_tripuraensis	Squamata	Gekkonidae
Cyrtopodion_scabrum	Squamata	Gekkonidae	Cyrtodactylus_tuberculatus	Squamata	Gekkonidae
Daboia_mauritanica	Squamata	Viperidae	Cyrtodactylus_wallacei	Squamata	Gekkonidae
Daboia_palaestinae	Squamata	Viperidae	Cyrtopodion_scabrum	Squamata	Gekkonidae
Daboia_siamensis	Squamata	Viperidae	Daboia_mauritanica	Squamata	Viperidae
Dalmatolacerta_oxycephala	Squamata	Lacertidae	Daboia_palaestinae	Squamata	Viperidae
Darevskia_brauneri	Squamata	Lacertidae	Daboia_siamensis	Squamata	Viperidae
Darevskia_derjugini	Squamata	Lacertidae	Dalmatolacerta_oxycephala	Squamata	Lacertidae
Darevskia_lindholmi	Squamata	Lacertidae	Dalophia_pistillum	Squamata	Amphisbaenidae
Darevskia_mixta	Squamata	Lacertidae	Darevskia_armeniaca	Squamata	Lacertidae
Darevskia_nairensis	Squamata	Lacertidae	Darevskia_brauneri	Squamata	Lacertidae
Darevskia_portschinskii	Squamata	Lacertidae	Darevskia_caucasica	Squamata	Lacertidae
Darevskia_rostombekowi	Squamata	Lacertidae	Darevskia_daghestanica	Squamata	Lacertidae
Darevskia_rudis	Squamata	Lacertidae	Darevskia_lindholmi	Squamata	Lacertidae
Darevskia_saxicola	Squamata	Lacertidae	Darevskia_mixta	Squamata	Lacertidae
Darevskia_schaekeli	Squamata	Lacertidae	Darevskia_nairensis	Squamata	Lacertidae
Darevskia_unisexualis	Squamata	Lacertidae	Darevskia_portschinskii	Squamata	Lacertidae
Dasia_grisea	Squamata	Scincidae	Darevskia_rostombekowi	Squamata	Lacertidae
Dasia_olivacea	Squamata	Scincidae	Darevskia_rudis	Squamata	Lacertidae
Dasia_vittata	Squamata	Scincidae	Darevskia_saxicola	Squamata	Lacertidae
Dasypeltis_atra	Squamata	Colubridae	Darevskia_schaekeli	Squamata	Lacertidae
Dasypeltis_sahelensis	Squamata	Colubridae	Darevskia_unisexualis	Squamata	Lacertidae
Dasypeltis_scabra	Squamata	Colubridae	Dasia_grisea	Squamata	Scincidae
Delma_borea	Squamata	Pygopodidae	Dasia_olivacea	Squamata	Scincidae
Delma_butleri	Squamata	Pygopodidae	Dasia_vittata	Squamata	Scincidae
Delma_concinna	Squamata	Pygopodidae	Dasypeltis_fasciata	Squamata	Colubridae
Delma_desmosa	Squamata	Pygopodidae	Dasypeltis_inornata	Squamata	Colubridae
Delma_grayii	Squamata	Pygopodidae	Dasypeltis_medici	Squamata	Colubridae
Delma_hebesa	Squamata	Pygopodidae	Dasypeltis_sahelensis	Squamata	Colubridae
Delma_impar	Squamata	Pygopodidae	Dasypeltis_scabra	Squamata	Colubridae
Delma_labialis	Squamata	Pygopodidae	Delma_australis	Squamata	Pygopodidae
Delma_mitella	Squamata	Pygopodidae	Delma_borea	Squamata	Pygopodidae
Delma_molleri	Squamata	Pygopodidae	Delma_butleri	Squamata	Pygopodidae
Delma_nasuta	Squamata	Pygopodidae	Delma_desmosa	Squamata	Pygopodidae
Delma_pax	Squamata	Pygopodidae	Delma_elegans	Squamata	Pygopodidae
Delma_petersoni	Squamata	Pygopodidae	Delma_fraseri	Squamata	Pygopodidae
Delma_tincta	Squamata	Pygopodidae	Delma_grayii	Squamata	Pygopodidae
Delma_torquata	Squamata	Pygopodidae	Delma_impar	Squamata	Pygopodidae
Demansia_angusticeps	Squamata	Elapidae	Delma_inornata	Squamata	Pygopodidae
Demansia_flagellatio	Squamata	Elapidae	Delma_labialis	Squamata	Pygopodidae
Demansia_olivacea	Squamata	Elapidae	Delma_mitella	Squamata	Pygopodidae
Demansia_papuensis	Squamata	Elapidae	Delma_molleri	Squamata	Pygopodidae
Demansia_psammophis	Squamata	Elapidae	Delma_nasuta	Squamata	Pygopodidae
Demansia_shinei	Squamata	Elapidae	Delma_pax	Squamata	Pygopodidae
Demansia_simplex	Squamata	Elapidae	Delma_petersoni	Squamata	Pygopodidae
Demansia_torquata	Squamata	Elapidae	Delma_tincta	Squamata	Pygopodidae
Demansia_vestigiata	Squamata	Elapidae	Delma_torquata	Squamata	Pygopodidae
Dendrelaphis_ashoki	Squamata	Colubridae	Demansia_angusticeps	Squamata	Elapidae
Dendrelaphis_calligaster	Squamata	Colubridae	Demansia_flagellatio	Squamata	Elapidae
Dendrelaphis_caudolineatus	Squamata	Colubridae	Demansia_olivacea	Squamata	Elapidae
Dendrelaphis_caudolineolatus	Squamata	Colubridae	Demansia_papuensis	Squamata	Elapidae
Dendrelaphis_chairecacos	Squamata	Colubridae	Demansia_psammophis	Squamata	Elapidae
Dendrelaphis_gastrostictus	Squamata	Colubridae	Demansia_reticulata	Squamata	Elapidae
Dendrelaphis_grandoculis	Squamata	Colubridae	Demansia_rimicola	Squamata	Elapidae
Dendrelaphis_haasi	Squamata	Colubridae	Demansia_simplex	Squamata	Elapidae
Dendrelaphis_inornatus	Squamata	Colubridae	Demansia_torquata	Squamata	Elapidae
Dendrelaphis_kopsteini	Squamata	Colubridae	Demansia_vestigiata	Squamata	Elapidae
Dendrelaphis_luzonensis	Squamata	Colubridae	Dendrelaphis_ashoki	Squamata	Colubridae
Dendrelaphis_papuensis	Squamata	Colubridae	Dendrelaphis_calligaster	Squamata	Colubridae
Dendrelaphis_philippinensis	Squamata	Colubridae	Dendrelaphis_caudolineatus	Squamata	Colubridae
Dendrelaphis_pictus	Squamata	Colubridae	Dendrelaphis_caudolineolatus	Squamata	Colubridae
Dendrelaphis_punctulatus	Squamata	Colubridae	Dendrelaphis_chairecacos	Squamata	Colubridae
Dendrelaphis_schokari	Squamata	Colubridae	Dendrelaphis_formosus	Squamata	Colubridae
Dendrelaphis_striatus	Squamata	Colubridae	Dendrelaphis_fuliginosus	Squamata	Colubridae
Dendrelaphis_striolatus	Squamata	Colubridae	Dendrelaphis_gastrostictus	Squamata	Colubridae
Dendrelaphis_wickrorum	Squamata	Colubridae	Dendrelaphis_girii	Squamata	Colubridae
Dendroaspis_viridis	Squamata	Elapidae	Dendrelaphis_haasi	Squamata	Colubridae
Dendrophidion_atlantica	Squamata	Colubridae	Dendrelaphis_inornatus	Squamata	Colubridae
Dendrophidion_brunneum	Squamata	Colubridae	Dendrelaphis_kopsteini	Squamata	Colubridae
Dendrophidion_clarkii	Squamata	Colubridae	Dendrelaphis_luzonensis	Squamata	Colubridae
Dendrophidion_rufiterminorum	Squamata	Colubridae	Dendrelaphis_marenae	Squamata	Colubridae
Dermatemys_mawii	Testudines	Dermatemydidae	Dendrelaphis_pictus	Squamata	Colubridae
Dermochelys_coriacea	Testudines	Dermochelyidae	Dendrelaphis_punctulatus	Squamata	Colubridae
Dibamus_novaeguineae	Squamata	Dibamidae	Dendrelaphis_schokari	Squamata	Colubridae
Dibamus_tebal	Squamata	Dibamidae	Dendrelaphis_striatus	Squamata	Colubridae
Dibernardia_persimilis	Squamata	Colubridae	Dendrelaphis_striolatus	Squamata	Colubridae
Dicrodon_heterolepis	Squamata	Teiidae	Dendrelaphis_walli	Squamata	Colubridae
Diplodactylus_bilybara	Squamata	Diplodactylidae	Dendrelaphis_wickrorum	Squamata	Colubridae
Diplodactylus_capensis	Squamata	Diplodactylidae	Dendroaspis_jamesoni	Squamata	Elapidae
Diplodactylus_conspicillatus	Squamata	Diplodactylidae	Dendroaspis_polylepis	Squamata	Elapidae
Diplodactylus_furcosus	Squamata	Diplodactylidae	Dendroaspis_viridis	Squamata	Elapidae
Diplodactylus_galaxias	Squamata	Diplodactylidae	Dendrophidion_atlantica	Squamata	Colubridae
Diplodactylus_laevis	Squamata	Diplodactylidae	Dendrophidion_nuchale	Squamata	Colubridae
Diplodactylus_lateroides	Squamata	Diplodactylidae	Dendrophidion_rufiterminorum	Squamata	Colubridae
Diplodactylus_nebulosus	Squamata	Diplodactylidae	Dermatemys_mawii	Testudines	Dermatemydidae
Diplodactylus_ornatus	Squamata	Diplodactylidae	Dermochelys_coriacea	Testudines	Dermochelyidae
Diplodactylus_platyurus	Squamata	Diplodactylidae	Diadophis_punctatus	Squamata	Colubridae
Diplodactylus_pulcher	Squamata	Diplodactylidae	Dibamus_novaeguineae	Squamata	Dibamidae
Diplodactylus_savagei	Squamata	Diplodactylidae	Dibamus_tebal	Squamata	Dibamidae
Diplodactylus_vittatus	Squamata	Diplodactylidae	Dibernardia_persimilis	Squamata	Colubridae
Diplodactylus_wiru	Squamata	Diplodactylidae	Diplodactylus_bilybara	Squamata	Diplodactylidae
Diploderma_luei	Squamata	Agamidae	Diplodactylus_calcicolus	Squamata	Diplodactylidae
Diploderma_makii	Squamata	Agamidae	Diplodactylus_conspicillatus	Squamata	Diplodactylidae
Diploderma_polygonatum	Squamata	Agamidae	Diplodactylus_furcosus	Squamata	Diplodactylidae
Diploderma_swinhonis	Squamata	Agamidae	Diplodactylus_galaxias	Squamata	Diplodactylidae
Diploglossus_delasagra	Squamata	Diploglossidae	Diplodactylus_granariensis	Squamata	Diplodactylidae
Diploglossus_lessonae	Squamata	Diploglossidae	Diplodactylus_klugei	Squamata	Diplodactylidae
Diploglossus_millepunctatus	Squamata	Diploglossidae	Diplodactylus_laevis	Squamata	Diplodactylidae
Diploglossus_pleii	Squamata	Diploglossidae	Diplodactylus_lateroides	Squamata	Diplodactylidae
Diplolaemus_sexcinctus	Squamata	Leiosauridae	Diplodactylus_ornatus	Squamata	Diplodactylidae
Diplometopon_zarudnyi	Squamata	Trogonophidae	Diplodactylus_platyurus	Squamata	Diplodactylidae
Diporiphora_albilabris	Squamata	Agamidae	Diplodactylus_pulcher	Squamata	Diplodactylidae
Diporiphora_australis	Squamata	Agamidae	Diplodactylus_savagei	Squamata	Diplodactylidae
Diporiphora_bilineata	Squamata	Agamidae	Diplodactylus_vittatus	Squamata	Diplodactylidae
Diporiphora_lalliae	Squamata	Agamidae	Diplodactylus_wiru	Squamata	Diplodactylidae
Diporiphora_linga	Squamata	Agamidae	Diploderma_luei	Squamata	Agamidae
Diporiphora_nobbi	Squamata	Agamidae	Diploderma_makii	Squamata	Agamidae
Diporiphora_paraconvergens	Squamata	Agamidae	Diploderma_polygonatum	Squamata	Agamidae
Diporiphora_reginae	Squamata	Agamidae	Diploderma_swinhonis	Squamata	Agamidae
Diporiphora_superba	Squamata	Agamidae	Diploglossus_delasagra	Squamata	Diploglossidae
Diporiphora_valens	Squamata	Agamidae	Diploglossus_fasciatus	Squamata	Diploglossidae
Dipsadoboa_brevirostris	Squamata	Colubridae	Diploglossus_lessonae	Squamata	Diploglossidae
Dipsadoboa_underwoodi	Squamata	Colubridae	Diploglossus_millepunctatus	Squamata	Diploglossidae
Dipsas_bucephala	Squamata	Colubridae	Diploglossus_pleii	Squamata	Diploglossidae
Dipsas_catesbyi	Squamata	Colubridae	Diplolaemus_darwinii	Squamata	Leiosauridae
Dipsas_elegans	Squamata	Colubridae	Diplolaemus_leopardinus	Squamata	Leiosauridae
Dipsas_gaigeae	Squamata	Colubridae	Diplolaemus_sexcinctus	Squamata	Leiosauridae
Dipsas_oreas	Squamata	Colubridae	Diplometopon_zarudnyi	Squamata	Trogonophidae
Dipsas_peruana	Squamata	Colubridae	Diporiphora_adductus	Squamata	Agamidae
Dipsas_sazimai	Squamata	Colubridae	Diporiphora_albilabris	Squamata	Agamidae
Dipsas_temporalis	Squamata	Colubridae	Diporiphora_australis	Squamata	Agamidae
Dipsas_vermiculata	Squamata	Colubridae	Diporiphora_bilineata	Squamata	Agamidae
Dixonius_aaronbaueri	Squamata	Gekkonidae	Diporiphora_lalliae	Squamata	Agamidae
Dogania_subplana	Testudines	Trionychidae	Diporiphora_margaretae	Squamata	Agamidae
Dolichophis_caspius	Squamata	Colubridae	Diporiphora_nobbi	Squamata	Agamidae
Dolichophis_schmidti	Squamata	Colubridae	Diporiphora_paraconvergens	Squamata	Agamidae
Dopasia_harti	Squamata	Anguidae	Diporiphora_pindan	Squamata	Agamidae
Dracaena_guianensis	Squamata	Teiidae	Diporiphora_reginae	Squamata	Agamidae
Draco_blanfordii	Squamata	Agamidae	Diporiphora_sobria	Squamata	Agamidae
Draco_boschmai	Squamata	Agamidae	Diporiphora_superba	Squamata	Agamidae
Draco_cornutus	Squamata	Agamidae	Diporiphora_vescus	Squamata	Agamidae
Draco_cyanopterus	Squamata	Agamidae	Diporiphora_winneckei	Squamata	Agamidae
Draco_dussumieri	Squamata	Agamidae	Dipsadoboa_brevirostris	Squamata	Colubridae
Draco_guentheri	Squamata	Agamidae	Dipsadoboa_flavida	Squamata	Colubridae
Draco_indochinensis	Squamata	Agamidae	Dipsadoboa_underwoodi	Squamata	Colubridae
Draco_lineatus	Squamata	Agamidae	Dipsadoboa_unicolor	Squamata	Colubridae
Draco_maculatus	Squamata	Agamidae	Dipsadoboa_viridis	Squamata	Colubridae
Draco_maximus	Squamata	Agamidae	Dipsas_albifrons	Squamata	Colubridae
Draco_melanopogon	Squamata	Agamidae	Dipsas_brevifacies	Squamata	Colubridae
Draco_mindanensis	Squamata	Agamidae	Dipsas_gaigeae	Squamata	Colubridae
Draco_norvillii	Squamata	Agamidae	Dipsas_mikanii	Squamata	Colubridae
Draco_obscurus	Squamata	Agamidae	Dipsas_sazimai	Squamata	Colubridae
Draco_ornatus	Squamata	Agamidae	Dipsas_temporalis	Squamata	Colubridae
Draco_palawanensis	Squamata	Agamidae	Dipsas_variegata	Squamata	Colubridae
Draco_quadrasi	Squamata	Agamidae	Dixonius_aaronbaueri	Squamata	Gekkonidae
Draco_quinquefasciatus	Squamata	Agamidae	Dogania_subplana	Testudines	Trionychidae
Draco_reticulatus	Squamata	Agamidae	Dolichophis_caspius	Squamata	Colubridae
Draco_spilopterus	Squamata	Agamidae	Dopasia_harti	Squamata	Anguidae
Draco_timoriensis	Squamata	Agamidae	Dracaena_guianensis	Squamata	Teiidae
Draco_volans	Squamata	Agamidae	Draco_beccarii	Squamata	Agamidae
Draco_walkeri	Squamata	Agamidae	Draco_blanfordii	Squamata	Agamidae
Dravidogecko_anamallensis	Squamata	Gekkonidae	Draco_cornutus	Squamata	Agamidae
Drepanoides_anomalus	Squamata	Colubridae	Draco_cyanopterus	Squamata	Agamidae
Drymarchon_corais	Squamata	Colubridae	Draco_dussumieri	Squamata	Agamidae
Drymarchon_melanurus	Squamata	Colubridae	Draco_fimbriatus	Squamata	Agamidae
Dryophiops_philippina	Squamata	Colubridae	Draco_guentheri	Squamata	Agamidae
Dryophiops_rubescens	Squamata	Colubridae	Draco_indochinensis	Squamata	Agamidae
Dryophylax_nattereri	Squamata	Colubridae	Draco_lineatus	Squamata	Agamidae
Ebenavia_inunguis	Squamata	Gekkonidae	Draco_maculatus	Squamata	Agamidae
Echinanthera_cephalostriata	Squamata	Colubridae	Draco_melanopogon	Squamata	Agamidae
Echinanthera_cyanopleura	Squamata	Colubridae	Draco_norvillii	Squamata	Agamidae
Echinanthera_melanostigma	Squamata	Colubridae	Draco_ornatus	Squamata	Agamidae
Echinosaura_palmeri	Squamata	Gymnophthalmidae	Draco_palawanensis	Squamata	Agamidae
Echinosaura_panamensis	Squamata	Gymnophthalmidae	Draco_quadrasi	Squamata	Agamidae
Echis_carinatus	Squamata	Viperidae	Draco_quinquefasciatus	Squamata	Agamidae
Echis_coloratus	Squamata	Viperidae	Draco_reticulatus	Squamata	Agamidae
Echis_leucogaster	Squamata	Viperidae	Draco_spilonotus	Squamata	Agamidae
Echis_romani	Squamata	Viperidae	Draco_spilopterus	Squamata	Agamidae
Ecpleopus_gaudichaudii	Squamata	Gymnophthalmidae	Draco_sumatranus	Squamata	Agamidae
Egernia_cunninghami	Squamata	Scincidae	Draco_timoriensis	Squamata	Agamidae
Egernia_cygnitos	Squamata	Scincidae	Draco_volans	Squamata	Agamidae
Egernia_depressa	Squamata	Scincidae	Draco_walkeri	Squamata	Agamidae
Egernia_epsisolus	Squamata	Scincidae	Dravidogecko_anamallensis	Squamata	Gekkonidae
Egernia_formosa	Squamata	Scincidae	Drymarchon_corais	Squamata	Colubridae
Egernia_richardi	Squamata	Scincidae	Drymarchon_melanurus	Squamata	Colubridae
Egernia_rugosa	Squamata	Scincidae	Drymobius_chloroticus	Squamata	Colubridae
Egernia_saxatilis	Squamata	Scincidae	Dryophiops_philippina	Squamata	Colubridae
Egernia_stokesii	Squamata	Scincidae	Dryophiops_rubescens	Squamata	Colubridae
Eirenis_persicus	Squamata	Colubridae	Dryophylax_nattereri	Squamata	Colubridae
Eirenis_punctatolineatus	Squamata	Colubridae	Ebenavia_inunguis	Squamata	Gekkonidae
Eirenis_rothii	Squamata	Colubridae	Echinosaura_panamensis	Squamata	Gymnophthalmidae
Elaphe_cantoris	Squamata	Colubridae	Echiopsis_curta	Squamata	Elapidae
Elaphe_carinata	Squamata	Colubridae	Echis_coloratus	Squamata	Viperidae
Elaphe_climacophora	Squamata	Colubridae	Echis_leucogaster	Squamata	Viperidae
Elaphe_hodgsoni	Squamata	Colubridae	Echis_ocellatus	Squamata	Viperidae
Elaphe_quadrivirgata	Squamata	Colubridae	Echis_omanensis	Squamata	Viperidae
Elaphe_quatuorlineata	Squamata	Colubridae	Echis_pyramidum	Squamata	Viperidae
Elaphe_taeniura	Squamata	Colubridae	Echis_romani	Squamata	Viperidae
Elaphe_urartica	Squamata	Colubridae	Ecpleopus_gaudichaudii	Squamata	Gymnophthalmidae
Elapognathus_minor	Squamata	Elapidae	Egernia_depressa	Squamata	Scincidae
Elapoidis_fusca	Squamata	Colubridae	Egernia_epsisolus	Squamata	Scincidae
Elapsoidea_loveridgei	Squamata	Elapidae	Egernia_formosa	Squamata	Scincidae
Elapsoidea_nigra	Squamata	Elapidae	Egernia_kingii	Squamata	Scincidae
Elapsoidea_semiannulata	Squamata	Elapidae	Egernia_napoleonis	Squamata	Scincidae
Elapsoidea_sundevallii	Squamata	Elapidae	Egernia_rugosa	Squamata	Scincidae
Elasmodactylus_tuberculosus	Squamata	Gekkonidae	Egernia_saxatilis	Squamata	Scincidae
Elgaria_cedrosensis	Squamata	Anguidae	Egernia_stokesii	Squamata	Scincidae
Elgaria_coerulea	Squamata	Anguidae	Eirenis_persicus	Squamata	Colubridae
Elgaria_multicarinata	Squamata	Anguidae	Eirenis_punctatolineatus	Squamata	Colubridae
Elgaria_panamintina	Squamata	Anguidae	Elaphe_anomala	Squamata	Colubridae
Elgaria_paucicarinata	Squamata	Anguidae	Elaphe_cantoris	Squamata	Colubridae
Elseya_albagula	Testudines	Chelidae	Elaphe_carinata	Squamata	Colubridae
Elseya_dentata	Testudines	Chelidae	Elaphe_climacophora	Squamata	Colubridae
Elseya_irwini	Testudines	Chelidae	Elaphe_dione	Squamata	Colubridae
Elusor_macrurus	Testudines	Chelidae	Elaphe_quadrivirgata	Squamata	Colubridae
Emoia_arnoensis	Squamata	Scincidae	Elaphe_taeniura	Squamata	Colubridae
Emoia_atrocostata	Squamata	Scincidae	Elapognathus_minor	Squamata	Elapidae
Emoia_baudini	Squamata	Scincidae	Elapoidis_fusca	Squamata	Colubridae
Emoia_caeruleocauda	Squamata	Scincidae	Elapsoidea_boulengeri	Squamata	Elapidae
Emoia_cyanogaster	Squamata	Scincidae	Elapsoidea_nigra	Squamata	Elapidae
Emoia_impar	Squamata	Scincidae	Elapsoidea_sundevallii	Squamata	Elapidae
Emoia_jakati	Squamata	Scincidae	Elasmodactylus_tuberculosus	Squamata	Gekkonidae
Emoia_kordoana	Squamata	Scincidae	Elgaria_cedrosensis	Squamata	Anguidae
Emoia_longicauda	Squamata	Scincidae	Elgaria_coerulea	Squamata	Anguidae
Emoia_loveridgei	Squamata	Scincidae	Elgaria_multicarinata	Squamata	Anguidae
Emoia_mivarti	Squamata	Scincidae	Elgaria_panamintina	Squamata	Anguidae
Emoia_nigra	Squamata	Scincidae	Elseya_albagula	Testudines	Chelidae
Emoia_nigromarginata	Squamata	Scincidae	Elseya_irwini	Testudines	Chelidae
Emoia_obscura	Squamata	Scincidae	Emoia_arnoensis	Squamata	Scincidae
Emoia_pallidiceps	Squamata	Scincidae	Emoia_atrocostata	Squamata	Scincidae
Emoia_physicae	Squamata	Scincidae	Emoia_baudini	Squamata	Scincidae
Emoia_physicina	Squamata	Scincidae	Emoia_boettgeri	Squamata	Scincidae
Emoia_popei	Squamata	Scincidae	Emoia_caeruleocauda	Squamata	Scincidae
Emoia_pseudocyanura	Squamata	Scincidae	Emoia_concolor	Squamata	Scincidae
Emoia_reimschiisseli	Squamata	Scincidae	Emoia_cyanogaster	Squamata	Scincidae
Emoia_sanfordi	Squamata	Scincidae	Emoia_flavigularis	Squamata	Scincidae
Emoia_schmidti	Squamata	Scincidae	Emoia_impar	Squamata	Scincidae
Emoia_submetallica	Squamata	Scincidae	Emoia_jakati	Squamata	Scincidae
Emoia_tropidolepis	Squamata	Scincidae	Emoia_kordoana	Squamata	Scincidae
Emoia_trossula	Squamata	Scincidae	Emoia_longicauda	Squamata	Scincidae
Emoia_veracunda	Squamata	Scincidae	Emoia_loveridgei	Squamata	Scincidae
Emydocephalus_annulatus	Squamata	Elapidae	Emoia_maculata	Squamata	Scincidae
Emydoidea_blandingii	Testudines	Emydidae	Emoia_maxima	Squamata	Scincidae
Emydura_macquarii	Testudines	Chelidae	Emoia_mivarti	Squamata	Scincidae
Emydura_subglobosa	Testudines	Chelidae	Emoia_mokolahi	Squamata	Scincidae
Emydura_tanybaraga	Testudines	Chelidae	Emoia_nigra	Squamata	Scincidae
Emydura_victoriae	Testudines	Chelidae	Emoia_nigromarginata	Squamata	Scincidae
Enyalioides_cofanorum	Squamata	Hoplocercidae	Emoia_obscura	Squamata	Scincidae
Enyalioides_microlepis	Squamata	Hoplocercidae	Emoia_pallidiceps	Squamata	Scincidae
Enyalioides_palpebralis	Squamata	Hoplocercidae	Emoia_physicae	Squamata	Scincidae
Enyalioides_praestabilis	Squamata	Hoplocercidae	Emoia_physicina	Squamata	Scincidae
Enyalius_bibronii	Squamata	Leiosauridae	Emoia_popei	Squamata	Scincidae
Enyalius_brasiliensis	Squamata	Leiosauridae	Emoia_pseudocyanura	Squamata	Scincidae
Enyalius_catenatus	Squamata	Leiosauridae	Emoia_pseudopallidiceps	Squamata	Scincidae
Enyalius_iheringii	Squamata	Leiosauridae	Emoia_reimschiisseli	Squamata	Scincidae
Enyalius_perditus	Squamata	Leiosauridae	Emoia_sanfordi	Squamata	Scincidae
Enyalius_pictus	Squamata	Leiosauridae	Emoia_schmidti	Squamata	Scincidae
Ephalophis_greyae	Squamata	Elapidae	Emoia_submetallica	Squamata	Scincidae
Epicrates_alvarezi	Squamata	Boidae	Emoia_tropidolepis	Squamata	Scincidae
Epicrates_assisi	Squamata	Boidae	Emoia_trossula	Squamata	Scincidae
Epicrates_crassus	Squamata	Boidae	Emoia_veracunda	Squamata	Scincidae
Eremias_acutirostris	Squamata	Lacertidae	Emydocephalus_annulatus	Squamata	Elapidae
Eremias_argus	Squamata	Lacertidae	Emydoidea_blandingii	Testudines	Emydidae
Eremias_brenchleyi	Squamata	Lacertidae	Emydura_australis	Testudines	Chelidae
Eremias_dzungarica	Squamata	Lacertidae	Emydura_victoriae	Testudines	Chelidae
Eremias_grammica	Squamata	Lacertidae	Enulius_flavitorques	Squamata	Colubridae
Eremias_intermedia	Squamata	Lacertidae	Enyalioides_cofanorum	Squamata	Hoplocercidae
Eremias_lineolata	Squamata	Lacertidae	Enyalioides_microlepis	Squamata	Hoplocercidae
Eremias_persica	Squamata	Lacertidae	Enyalioides_palpebralis	Squamata	Hoplocercidae
Eremias_pleskei	Squamata	Lacertidae	Enyalioides_praestabilis	Squamata	Hoplocercidae
Eremias_przewalskii	Squamata	Lacertidae	Enyalius_bibronii	Squamata	Leiosauridae
Eremias_scripta	Squamata	Lacertidae	Enyalius_bilineatus	Squamata	Leiosauridae
Eremiascincus_brongersmai	Squamata	Scincidae	Enyalius_boulengeri	Squamata	Leiosauridae
Eremiascincus_isolepis	Squamata	Scincidae	Enyalius_brasiliensis	Squamata	Leiosauridae
Eremiascincus_pallidus	Squamata	Scincidae	Enyalius_catenatus	Squamata	Leiosauridae
Eremiascincus_pardalis	Squamata	Scincidae	Enyalius_pictus	Squamata	Leiosauridae
Eremiascincus_phantasmus	Squamata	Scincidae	Ephalophis_greyae	Squamata	Elapidae
Eremiascincus_richardsonii	Squamata	Scincidae	Epicrates_alvarezi	Squamata	Boidae
Eretmochelys_imbricata	Testudines	Cheloniidae	Epicrates_assisi	Squamata	Boidae
Erythrolamprus_almadensis	Squamata	Colubridae	Epicrates_crassus	Squamata	Boidae
Erythrolamprus_breviceps	Squamata	Colubridae	Epicrates_maurus	Squamata	Boidae
Erythrolamprus_ceii	Squamata	Colubridae	Eremias_acutirostris	Squamata	Lacertidae
Erythrolamprus_dorsocorallinus	Squamata	Colubridae	Eremias_argus	Squamata	Lacertidae
Erythrolamprus_festae	Squamata	Colubridae	Eremias_arguta	Squamata	Lacertidae
Erythrolamprus_guentheri	Squamata	Colubridae	Eremias_brenchleyi	Squamata	Lacertidae
Erythrolamprus_jaegeri	Squamata	Colubridae	Eremias_dzungarica	Squamata	Lacertidae
Erythrolamprus_macrosomus	Squamata	Colubridae	Eremias_grammica	Squamata	Lacertidae
Erythrolamprus_miliaris	Squamata	Colubridae	Eremias_intermedia	Squamata	Lacertidae
Erythrolamprus_mimus	Squamata	Colubridae	Eremias_pleskei	Squamata	Lacertidae
Erythrolamprus_poecilogyrus	Squamata	Colubridae	Eremias_przewalskii	Squamata	Lacertidae
Erythrolamprus_pseudocorallus	Squamata	Colubridae	Eremias_scripta	Squamata	Lacertidae
Erythrolamprus_pygmaeus	Squamata	Colubridae	Eremias_vermiculata	Squamata	Lacertidae
Erythrolamprus_sagittifer	Squamata	Colubridae	Eremiascincus_musivus	Squamata	Scincidae
Erythrolamprus_viridis	Squamata	Colubridae	Eremiascincus_phantasmus	Squamata	Scincidae
Erythrolamprus_zweifeli	Squamata	Colubridae	Eremiascincus_richardsonii	Squamata	Scincidae
Eryx_colubrinus	Squamata	Boidae	Eretmochelys_imbricata	Testudines	Cheloniidae
Eryx_jaculus	Squamata	Boidae	Erythrolamprus_aesculapii	Squamata	Colubridae
Eryx_johnii	Squamata	Boidae	Erythrolamprus_almadensis	Squamata	Colubridae
Eryx_miliaris	Squamata	Boidae	Erythrolamprus_breviceps	Squamata	Colubridae
Eryx_muelleri	Squamata	Boidae	Erythrolamprus_ceii	Squamata	Colubridae
Eryx_whitakeri	Squamata	Boidae	Erythrolamprus_cobella	Squamata	Colubridae
Eublepharis_angramainyu	Squamata	Eublepharidae	Erythrolamprus_dorsocorallinus	Squamata	Colubridae
Eublepharis_fuscus	Squamata	Eublepharidae	Erythrolamprus_macrosomus	Squamata	Colubridae
Eublepharis_satpuraensis	Squamata	Eublepharidae	Erythrolamprus_melanotus	Squamata	Colubridae
Eugongylus_albofasciolatus	Squamata	Scincidae	Erythrolamprus_miliaris	Squamata	Colubridae
Eugongylus_rufescens	Squamata	Scincidae	Erythrolamprus_poecilogyrus	Squamata	Colubridae
Eulamprus_heatwolei	Squamata	Scincidae	Erythrolamprus_pseudocorallus	Squamata	Colubridae
Eulamprus_leuraensis	Squamata	Scincidae	Erythrolamprus_pygmaeus	Squamata	Colubridae
Eulamprus_quoyii	Squamata	Scincidae	Erythrolamprus_sagittifer	Squamata	Colubridae
Eumeces_algeriensis	Squamata	Scincidae	Erythrolamprus_taeniogaster	Squamata	Colubridae
Eumeces_schneiderii	Squamata	Scincidae	Erythrolamprus_taeniurus	Squamata	Colubridae
Eumecia_anchietae	Squamata	Scincidae	Erythrolamprus_typhlus	Squamata	Colubridae
Eunectes_beniensis	Squamata	Boidae	Erythrolamprus_zweifeli	Squamata	Colubridae
Eurolophosaurus_nanuzae	Squamata	Tropiduridae	Eryx_colubrinus	Squamata	Boidae
Eurydactylodes_agricolae	Squamata	Diplodactylidae	Eryx_jaculus	Squamata	Boidae
Eurydactylodes_vieillardi	Squamata	Diplodactylidae	Eryx_miliaris	Squamata	Boidae
Eutropis_bibronii	Squamata	Scincidae	Eryx_whitakeri	Squamata	Boidae
Eutropis_borealis	Squamata	Scincidae	Eublepharis_satpuraensis	Squamata	Eublepharidae
Eutropis_clivicola	Squamata	Scincidae	Eugongylus_albofasciolatus	Squamata	Scincidae
Eutropis_cumingi	Squamata	Scincidae	Eugongylus_rufescens	Squamata	Scincidae
Eutropis_dissimilis	Squamata	Scincidae	Eulamprus_heatwolei	Squamata	Scincidae
Eutropis_gubataas	Squamata	Scincidae	Eulamprus_quoyii	Squamata	Scincidae
Eutropis_indeprensa	Squamata	Scincidae	Eulamprus_tympanum	Squamata	Scincidae
Eutropis_lankae	Squamata	Scincidae	Eumeces_schneiderii	Squamata	Scincidae
Eutropis_lewisi	Squamata	Scincidae	Eumecia_anchietae	Squamata	Scincidae
Eutropis_macrophthalma	Squamata	Scincidae	Eunectes_beniensis	Squamata	Boidae
Eutropis_macularia	Squamata	Scincidae	Euprepiophis_conspicillata	Squamata	Colubridae
Eutropis_madaraszi	Squamata	Scincidae	Euprepiophis_mandarinus	Squamata	Colubridae
Eutropis_multifasciata	Squamata	Scincidae	Eurydactylodes_vieillardi	Squamata	Diplodactylidae
Eutropis_quadricarinata	Squamata	Scincidae	Eutropis_bibronii	Squamata	Scincidae
Eutropis_rudis	Squamata	Scincidae	Eutropis_borealis	Squamata	Scincidae
Eutropis_rugifera	Squamata	Scincidae	Eutropis_caraga	Squamata	Scincidae
Exila_nigropalmata	Squamata	Scincidae	Eutropis_carinata	Squamata	Scincidae
Farancia_erytrogramma	Squamata	Colubridae	Eutropis_clivicola	Squamata	Scincidae
Ficimia_olivacea	Squamata	Colubridae	Eutropis_cumingi	Squamata	Scincidae
Ficimia_publia	Squamata	Colubridae	Eutropis_gubataas	Squamata	Scincidae
Ficimia_streckeri	Squamata	Colubridae	Eutropis_indeprensa	Squamata	Scincidae
Fowlea_asperrima	Squamata	Colubridae	Eutropis_lankae	Squamata	Scincidae
Fowlea_melanzosta	Squamata	Colubridae	Eutropis_lewisi	Squamata	Scincidae
Fowlea_piscator	Squamata	Colubridae	Eutropis_macrophthalma	Squamata	Scincidae
Fowlea_punctulata	Squamata	Colubridae	Eutropis_macularia	Squamata	Scincidae
Furina_barnardi	Squamata	Elapidae	Eutropis_madaraszi	Squamata	Scincidae
Furina_ornata	Squamata	Elapidae	Eutropis_multifasciata	Squamata	Scincidae
Furina_tristis	Squamata	Elapidae	Eutropis_palauensis	Squamata	Scincidae
Gallotia_atlantica	Squamata	Lacertidae	Eutropis_quadricarinata	Squamata	Scincidae
Gallotia_caesaris	Squamata	Lacertidae	Eutropis_rudis	Squamata	Scincidae
Gallotia_galloti	Squamata	Lacertidae	Eutropis_rugifera	Squamata	Scincidae
Gallotia_intermedia	Squamata	Lacertidae	Exila_nigropalmata	Squamata	Scincidae
Gallotia_stehlini	Squamata	Lacertidae	Farancia_erytrogramma	Squamata	Colubridae
Gambelia_sila	Squamata	Crotaphytidae	Ficimia_hardyi	Squamata	Colubridae
Garthia_gaudichaudii	Squamata	Phyllodactylidae	Ficimia_olivacea	Squamata	Colubridae
Geagras_redimitus	Squamata	Colubridae	Ficimia_publia	Squamata	Colubridae
Geckolepis_humbloti	Squamata	Gekkonidae	Flexiseps_johannae	Squamata	Scincidae
Geckolepis_maculata	Squamata	Gekkonidae	Flexiseps_melanurus	Squamata	Scincidae
Geckolepis_polylepis	Squamata	Gekkonidae	Flexiseps_ornaticeps	Squamata	Scincidae
Geckolepis_typica	Squamata	Gekkonidae	Fowlea_asperrima	Squamata	Colubridae
Gehyra_baliola	Squamata	Gekkonidae	Fowlea_melanzosta	Squamata	Colubridae
Gehyra_dubia	Squamata	Gekkonidae	Gallotia_atlantica	Squamata	Lacertidae
Gehyra_einasleighensis	Squamata	Gekkonidae	Gallotia_caesaris	Squamata	Lacertidae
Gehyra_koira	Squamata	Gekkonidae	Gambelia_copeii	Squamata	Crotaphytidae
Gehyra_marginata	Squamata	Gekkonidae	Garthius_chaseni	Squamata	Viperidae
Gehyra_minuta	Squamata	Gekkonidae	Geagras_redimitus	Squamata	Colubridae
Gehyra_montium	Squamata	Gekkonidae	Geckolepis_humbloti	Squamata	Gekkonidae
Gehyra_multiporosa	Squamata	Gekkonidae	Geckolepis_maculata	Squamata	Gekkonidae
Gehyra_mutilata	Squamata	Gekkonidae	Geckolepis_typica	Squamata	Gekkonidae
Gehyra_nana	Squamata	Gekkonidae	Gehyra_australis	Squamata	Gekkonidae
Gehyra_occidentalis	Squamata	Gekkonidae	Gehyra_baliola	Squamata	Gekkonidae
Gehyra_oceanica	Squamata	Gekkonidae	Gehyra_borroloola	Squamata	Gekkonidae
Gehyra_papuana	Squamata	Gekkonidae	Gehyra_catenata	Squamata	Gekkonidae
Gehyra_polka	Squamata	Gekkonidae	Gehyra_dubia	Squamata	Gekkonidae
Gehyra_purpurascens	Squamata	Gekkonidae	Gehyra_koira	Squamata	Gekkonidae
Gehyra_vorax	Squamata	Gekkonidae	Gehyra_lazelli	Squamata	Gekkonidae
Gehyra_xenopus	Squamata	Gekkonidae	Gehyra_media	Squamata	Gekkonidae
Gekko_chinensis	Squamata	Gekkonidae	Gehyra_membranacruralis	Squamata	Gekkonidae
Gekko_gecko	Squamata	Gekkonidae	Gehyra_minuta	Squamata	Gekkonidae
Gekko_hokouensis	Squamata	Gekkonidae	Gehyra_montium	Squamata	Gekkonidae
Gekko_japonicus	Squamata	Gekkonidae	Gehyra_mutilata	Squamata	Gekkonidae
Gekko_kikuchii	Squamata	Gekkonidae	Gehyra_nana	Squamata	Gekkonidae
Gekko_kuhli	Squamata	Gekkonidae	Gehyra_occidentalis	Squamata	Gekkonidae
Gekko_lionotum	Squamata	Gekkonidae	Gehyra_papuana	Squamata	Gekkonidae
Gekko_mindorensis	Squamata	Gekkonidae	Gehyra_pilbara	Squamata	Gekkonidae
Gekko_nicobarensis	Squamata	Gekkonidae	Gehyra_punctata	Squamata	Gekkonidae
Gekko_smithii	Squamata	Gekkonidae	Gehyra_purpurascens	Squamata	Gekkonidae
Gekko_subpalmatus	Squamata	Gekkonidae	Gehyra_robusta	Squamata	Gekkonidae
Gekko_tokehos	Squamata	Gekkonidae	Gehyra_versicolor	Squamata	Gekkonidae
Gekko_trinotaterra	Squamata	Gekkonidae	Gehyra_vorax	Squamata	Gekkonidae
Gelanesaurus_cochranae	Squamata	Gymnophthalmidae	Gehyra_xenopus	Squamata	Gekkonidae
Geochelone_elegans	Testudines	Testudinidae	Gekko_chinensis	Squamata	Gekkonidae
Geophis_bicolor	Squamata	Colubridae	Gekko_gecko	Squamata	Gekkonidae
Geophis_championi	Squamata	Colubridae	Gekko_hokouensis	Squamata	Gekkonidae
Geophis_dubius	Squamata	Colubridae	Gekko_horsfieldii	Squamata	Gekkonidae
Geophis_duellmani	Squamata	Colubridae	Gekko_kikuchii	Squamata	Gekkonidae
Geophis_dugesii	Squamata	Colubridae	Gekko_kuhli	Squamata	Gekkonidae
Geophis_godmani	Squamata	Colubridae	Gekko_lionotum	Squamata	Gekkonidae
Geophis_mutitorques	Squamata	Colubridae	Gekko_melli	Squamata	Gekkonidae
Geophis_nephodrymus	Squamata	Colubridae	Gekko_mindorensis	Squamata	Gekkonidae
Geophis_petersii	Squamata	Colubridae	Gekko_subpalmatus	Squamata	Gekkonidae
Geophis_semidoliatus	Squamata	Colubridae	Gekko_swinhonis	Squamata	Gekkonidae
Geophis_talamancae	Squamata	Colubridae	Gekko_tokehos	Squamata	Gekkonidae
Gerrhonotus_infernalis	Squamata	Anguidae	Gekko_trinotaterra	Squamata	Gekkonidae
Gerrhonotus_lugoi	Squamata	Anguidae	Gekko_vittatus	Squamata	Gekkonidae
Gerrhonotus_ophiurus	Squamata	Anguidae	Gelanesaurus_cochranae	Squamata	Gymnophthalmidae
Gerrhonotus_parvus	Squamata	Anguidae	Geochelone_elegans	Testudines	Testudinidae
Gerrhosaurus_bulsi	Squamata	Gerrhosauridae	Geophis_duellmani	Squamata	Colubridae
Gerrhosaurus_multilineatus	Squamata	Gerrhosauridae	Geophis_godmani	Squamata	Colubridae
Gerrhosaurus_nigrolineatus	Squamata	Gerrhosauridae	Geophis_latifrontalis	Squamata	Colubridae
Gerrhosaurus_skoogi	Squamata	Gerrhosauridae	Geophis_nephodrymus	Squamata	Colubridae
Glaphyromorphus_clandestinus	Squamata	Scincidae	Geophis_petersii	Squamata	Colubridae
Glaphyromorphus_cracens	Squamata	Scincidae	Geophis_sallaei	Squamata	Colubridae
Glaphyromorphus_fuscicaudis	Squamata	Scincidae	Geophis_semidoliatus	Squamata	Colubridae
Glaphyromorphus_mjobergi	Squamata	Scincidae	Geophis_talamancae	Squamata	Colubridae
Glaphyromorphus_nigricaudis	Squamata	Scincidae	Gerrhonotus_parvus	Squamata	Anguidae
Glaucomastix_abaetensis	Squamata	Teiidae	Gerrhosaurus_bulsi	Squamata	Gerrhosauridae
Gloydius_brevicauda	Squamata	Viperidae	Gerrhosaurus_flavigularis	Squamata	Gerrhosauridae
Gloydius_strauchi	Squamata	Viperidae	Gerrhosaurus_multilineatus	Squamata	Gerrhosauridae
Glyptemys_muhlenbergii	Testudines	Emydidae	Glaphyromorphus_clandestinus	Squamata	Scincidae
Goggia_essexi	Squamata	Gekkonidae	Glaphyromorphus_cracens	Squamata	Scincidae
Goggia_hexapora	Squamata	Gekkonidae	Glaphyromorphus_fuscicaudis	Squamata	Scincidae
Goggia_lineata	Squamata	Gekkonidae	Glaphyromorphus_mjobergi	Squamata	Scincidae
Goggia_microlepidota	Squamata	Gekkonidae	Glaucomastix_abaetensis	Squamata	Teiidae
Goggia_rupicola	Squamata	Gekkonidae	Gloydius_blomhoffii	Squamata	Viperidae
Gonatodes_annularis	Squamata	Sphaerodactylidae	Gloydius_intermedius	Squamata	Viperidae
Gonatodes_antillensis	Squamata	Sphaerodactylidae	Gloydius_strauchi	Squamata	Viperidae
Gonatodes_atricucullaris	Squamata	Sphaerodactylidae	Goggia_essexi	Squamata	Gekkonidae
Gonatodes_ceciliae	Squamata	Sphaerodactylidae	Goggia_hewitti	Squamata	Gekkonidae
Gonatodes_hasemani	Squamata	Sphaerodactylidae	Goggia_hexapora	Squamata	Gekkonidae
Gonatodes_humeralis	Squamata	Sphaerodactylidae	Goggia_lineata	Squamata	Gekkonidae
Gonatodes_riveroi	Squamata	Sphaerodactylidae	Goggia_microlepidota	Squamata	Gekkonidae
Gonatodes_vittatus	Squamata	Sphaerodactylidae	Goggia_rupicola	Squamata	Gekkonidae
Gongylosoma_baliodeira	Squamata	Colubridae	Gonatodes_albogularis	Squamata	Sphaerodactylidae
Goniurosaurus_hainanensis	Squamata	Eublepharidae	Gonatodes_antillensis	Squamata	Sphaerodactylidae
Gonocephalus_beyschlagi	Squamata	Agamidae	Gonatodes_atricucullaris	Squamata	Sphaerodactylidae
Gonocephalus_chamaeleontinus	Squamata	Agamidae	Gonatodes_ceciliae	Squamata	Sphaerodactylidae
Gonocephalus_interruptus	Squamata	Agamidae	Gonatodes_riveroi	Squamata	Sphaerodactylidae
Gonocephalus_kuhlii	Squamata	Agamidae	Gonatodes_vittatus	Squamata	Sphaerodactylidae
Gonocephalus_liogaster	Squamata	Agamidae	Gongylosoma_baliodeira	Squamata	Colubridae
Gonocephalus_semperi	Squamata	Agamidae	Gongylosoma_scriptum	Squamata	Colubridae
Gonocephalus_sophiae	Squamata	Agamidae	Goniurosaurus_bawanglingensis	Squamata	Eublepharidae
Gonyosoma_frenatum	Squamata	Colubridae	Goniurosaurus_hainanensis	Squamata	Eublepharidae
Gonyosoma_jansenii	Squamata	Colubridae	Gonocephalus_chamaeleontinus	Squamata	Agamidae
Gonyosoma_oxycephalum	Squamata	Colubridae	Gonocephalus_kuhlii	Squamata	Agamidae
Gonyosoma_prasinum	Squamata	Colubridae	Gonocephalus_semperi	Squamata	Agamidae
Gopherus_morafkai	Testudines	Testudinidae	Gonocephalus_sophiae	Squamata	Agamidae
Grandidierina_fierinensis	Squamata	Scincidae	Gonyosoma_coeruleum	Squamata	Colubridae
Grandidierina_lineata	Squamata	Scincidae	Gonyosoma_jansenii	Squamata	Colubridae
Graptemys_barbouri	Testudines	Emydidae	Gonyosoma_oxycephalum	Squamata	Colubridae
Graptemys_ernsti	Testudines	Emydidae	Gopherus_morafkai	Testudines	Testudinidae
Graptemys_nigrinoda	Testudines	Emydidae	Grandidierina_fierinensis	Squamata	Scincidae
Graptemys_ouachitensis	Testudines	Emydidae	Graptemys_caglei	Testudines	Emydidae
Graptemys_pearlensis	Testudines	Emydidae	Graptemys_ernsti	Testudines	Emydidae
Graptemys_pulchra	Testudines	Emydidae	Graptemys_geographica	Testudines	Emydidae
Graptemys_sabinensis	Testudines	Emydidae	Graptemys_nigrinoda	Testudines	Emydidae
Graptemys_versa	Testudines	Emydidae	Graptemys_ouachitensis	Testudines	Emydidae
Gyalopion_canum	Squamata	Colubridae	Graptemys_pearlensis	Testudines	Emydidae
Gyalopion_quadrangulare	Squamata	Colubridae	Graptemys_pseudogeographica	Testudines	Emydidae
Gymnophthalmus_lineatus	Squamata	Gymnophthalmidae	Graptemys_pulchra	Testudines	Emydidae
Gymnophthalmus_pleii	Squamata	Gymnophthalmidae	Graptemys_sabinensis	Testudines	Emydidae
Hapsidophrys_lineatus	Squamata	Colubridae	Graptemys_versa	Testudines	Emydidae
Hapsidophrys_smaragdinus	Squamata	Colubridae	Grayia_smithii	Squamata	Colubridae
Harrisoniascincus_zia	Squamata	Scincidae	Grayia_tholloni	Squamata	Colubridae
Hebius_beddomei	Squamata	Colubridae	Grypotyphlops_acutus	Squamata	Typhlopidae
Hebius_flavifrons	Squamata	Colubridae	Gyalopion_canum	Squamata	Colubridae
Hebius_pryeri	Squamata	Colubridae	Gyalopion_quadrangulare	Squamata	Colubridae
Hebius_sanguineus	Squamata	Colubridae	Gymnophthalmus_lineatus	Squamata	Gymnophthalmidae
Hebius_sauteri	Squamata	Colubridae	Gymnophthalmus_pleii	Squamata	Gymnophthalmidae
Hebius_vibakari	Squamata	Colubridae	Gymnophthalmus_underwoodi	Squamata	Gymnophthalmidae
Helicops_angulatus	Squamata	Colubridae	Hapsidophrys_lineatus	Squamata	Colubridae
Helicops_carinicaudus	Squamata	Colubridae	Hapsidophrys_smaragdinus	Squamata	Colubridae
Helicops_leopardinus	Squamata	Colubridae	Harrisoniascincus_zia	Squamata	Scincidae
Helicops_pastazae	Squamata	Colubridae	Hebius_beddomei	Squamata	Colubridae
Helicops_polylepis	Squamata	Colubridae	Hebius_flavifrons	Squamata	Colubridae
Heliobolus_lugubris	Squamata	Lacertidae	Hebius_pryeri	Squamata	Colubridae
Heliobolus_nitidus	Squamata	Lacertidae	Hebius_sanguineus	Squamata	Colubridae
Hellenolacerta_graeca	Squamata	Lacertidae	Hebius_vibakari	Squamata	Colubridae
Heloderma_horridum	Squamata	Helodermatidae	Helicops_danieli	Squamata	Colubridae
Hemachatus_haemachatus	Squamata	Elapidae	Helicops_hagmanni	Squamata	Colubridae
Hemiaspis_damelii	Squamata	Elapidae	Helicops_infrataeniatus	Squamata	Colubridae
Hemicordylus_capensis	Squamata	Cordylidae	Helicops_leopardinus	Squamata	Colubridae
Hemidactylus_agrius	Squamata	Gekkonidae	Helicops_pastazae	Squamata	Colubridae
Hemidactylus_angulatus	Squamata	Gekkonidae	Helicops_polylepis	Squamata	Colubridae
Hemidactylus_aquilonius	Squamata	Gekkonidae	Heliobolus_lugubris	Squamata	Lacertidae
Hemidactylus_benguellensis	Squamata	Gekkonidae	Heliobolus_nitidus	Squamata	Lacertidae
Hemidactylus_bowringii	Squamata	Gekkonidae	Heloderma_horridum	Squamata	Helodermatidae
Hemidactylus_brookii	Squamata	Gekkonidae	Hemiaspis_damelii	Squamata	Elapidae
Hemidactylus_dawudazraqi	Squamata	Gekkonidae	Hemibungarus_calligaster	Squamata	Elapidae
Hemidactylus_depressus	Squamata	Gekkonidae	Hemibungarus_mcclungi	Squamata	Elapidae
Hemidactylus_flaviviridis	Squamata	Gekkonidae	Hemicordylus_capensis	Squamata	Cordylidae
Hemidactylus_frenatus	Squamata	Gekkonidae	Hemidactylus_agrius	Squamata	Gekkonidae
Hemidactylus_garnotii	Squamata	Gekkonidae	Hemidactylus_angulatus	Squamata	Gekkonidae
Hemidactylus_hajarensis	Squamata	Gekkonidae	Hemidactylus_barbouri	Squamata	Gekkonidae
Hemidactylus_homoeolepis	Squamata	Gekkonidae	Hemidactylus_bayonii	Squamata	Gekkonidae
Hemidactylus_hunae	Squamata	Gekkonidae	Hemidactylus_benguellensis	Squamata	Gekkonidae
Hemidactylus_kamdemtohami	Squamata	Gekkonidae	Hemidactylus_bowringii	Squamata	Gekkonidae
Hemidactylus_leschenaultii	Squamata	Gekkonidae	Hemidactylus_brasilianus	Squamata	Gekkonidae
Hemidactylus_longicephalus	Squamata	Gekkonidae	Hemidactylus_coalescens	Squamata	Gekkonidae
Hemidactylus_mabouia	Squamata	Gekkonidae	Hemidactylus_depressus	Squamata	Gekkonidae
Hemidactylus_maculatus	Squamata	Gekkonidae	Hemidactylus_flaviviridis	Squamata	Gekkonidae
Hemidactylus_mercatorius	Squamata	Gekkonidae	Hemidactylus_frenatus	Squamata	Gekkonidae
Hemidactylus_modestus	Squamata	Gekkonidae	Hemidactylus_garnotii	Squamata	Gekkonidae
Hemidactylus_palaichthus	Squamata	Gekkonidae	Hemidactylus_greeffii	Squamata	Gekkonidae
Hemidactylus_parvimaculatus	Squamata	Gekkonidae	Hemidactylus_hajarensis	Squamata	Gekkonidae
Hemidactylus_platyurus	Squamata	Gekkonidae	Hemidactylus_homoeolepis	Squamata	Gekkonidae
Hemidactylus_prashadi	Squamata	Gekkonidae	Hemidactylus_kamdemtohami	Squamata	Gekkonidae
Hemidactylus_pseudomuriceus	Squamata	Gekkonidae	Hemidactylus_kangerensis	Squamata	Gekkonidae
Hemidactylus_sahgali	Squamata	Gekkonidae	Hemidactylus_leschenaultii	Squamata	Gekkonidae
Hemidactylus_tasmani	Squamata	Gekkonidae	Hemidactylus_longicephalus	Squamata	Gekkonidae
Hemidactylus_tenkatei	Squamata	Gekkonidae	Hemidactylus_mabouia	Squamata	Gekkonidae
Hemidactylus_triedrus	Squamata	Gekkonidae	Hemidactylus_maculatus	Squamata	Gekkonidae
Hemidactylus_turcicus	Squamata	Gekkonidae	Hemidactylus_mercatorius	Squamata	Gekkonidae
Hemidactylus_vanam	Squamata	Gekkonidae	Hemidactylus_modestus	Squamata	Gekkonidae
Hemidactylus_yerburii	Squamata	Gekkonidae	Hemidactylus_palaichthus	Squamata	Gekkonidae
Hemiergis_decresiensis	Squamata	Scincidae	Hemidactylus_parvimaculatus	Squamata	Gekkonidae
Hemiergis_talbingoensis	Squamata	Scincidae	Hemidactylus_platyurus	Squamata	Gekkonidae
Hemiphyllodactylus_chiangmaiensis	Squamata	Gekkonidae	Hemidactylus_prashadi	Squamata	Gekkonidae
Hemiphyllodactylus_titiwangsaensis	Squamata	Gekkonidae	Hemidactylus_robustus	Squamata	Gekkonidae
Hemiphyllodactylus_typus	Squamata	Gekkonidae	Hemidactylus_squamulatus	Squamata	Gekkonidae
Hemiphyllodactylus_yunnanensis	Squamata	Gekkonidae	Hemidactylus_tasmani	Squamata	Gekkonidae
Heosemys_annandalii	Testudines	Geoemydidae	Hemidactylus_triedrus	Squamata	Gekkonidae
Heosemys_grandis	Testudines	Geoemydidae	Hemidactylus_turcicus	Squamata	Gekkonidae
Heosemys_spinosa	Testudines	Geoemydidae	Hemidactylus_vanam	Squamata	Gekkonidae
Heremites_auratus	Squamata	Scincidae	Hemidactylus_whitakeri	Squamata	Gekkonidae
Herpetoreas_platyceps	Squamata	Colubridae	Hemidactylus_yerburii	Squamata	Gekkonidae
Heterodactylus_imbricatus	Squamata	Gymnophthalmidae	Hemiergis_decresiensis	Squamata	Scincidae
Heterodon_kennerlyi	Squamata	Colubridae	Hemiergis_gracilipes	Squamata	Scincidae
Heterodon_nasicus	Squamata	Colubridae	Hemiergis_millewae	Squamata	Scincidae
Heteronotia_fasciolata	Squamata	Gekkonidae	Hemiergis_peronii	Squamata	Scincidae
Heteronotia_spelea	Squamata	Gekkonidae	Hemiergis_quadrilineatus	Squamata	Scincidae
Hierophis_gemonensis	Squamata	Colubridae	Hemiphyllodactylus_typus	Squamata	Gekkonidae
Hierophis_viridiflavus	Squamata	Colubridae	Hemiphyllodactylus_yunnanensis	Squamata	Gekkonidae
Holaspis_guentheri	Squamata	Lacertidae	Heosemys_spinosa	Testudines	Geoemydidae
Holaspis_laevis	Squamata	Lacertidae	Heremites_auratus	Squamata	Scincidae
Holbrookia_lacerata	Squamata	Phrynosomatidae	Heremites_septemtaeniatus	Squamata	Scincidae
Holbrookia_maculata	Squamata	Phrynosomatidae	Herpetoreas_platyceps	Squamata	Colubridae
Holcosus_anomalus	Squamata	Teiidae	Heterodactylus_imbricatus	Squamata	Gymnophthalmidae
Holcosus_niceforoi	Squamata	Teiidae	Heterodon_nasicus	Squamata	Colubridae
Holodactylus_africanus	Squamata	Eublepharidae	Heteronotia_binoei	Squamata	Gekkonidae
Homonota_borellii	Squamata	Phyllodactylidae	Heteronotia_spelea	Squamata	Gekkonidae
Homonota_darwinii	Squamata	Phyllodactylidae	Hierophis_gemonensis	Squamata	Colubridae
Homonota_fasciata	Squamata	Phyllodactylidae	Hierophis_viridiflavus	Squamata	Colubridae
Homonota_horrida	Squamata	Phyllodactylidae	Holaspis_guentheri	Squamata	Lacertidae
Homonota_underwoodi	Squamata	Phyllodactylidae	Holaspis_laevis	Squamata	Lacertidae
Homonota_uruguayensis	Squamata	Phyllodactylidae	Holbrookia_lacerata	Squamata	Phrynosomatidae
Homonota_whitii	Squamata	Phyllodactylidae	Holbrookia_maculata	Squamata	Phrynosomatidae
Homopholis_arnoldi	Squamata	Gekkonidae	Holbrookia_propinqua	Squamata	Phrynosomatidae
Homopholis_walbergii	Squamata	Gekkonidae	Holcosus_anomalus	Squamata	Teiidae
Homopus_areolatus	Testudines	Testudinidae	Holcosus_niceforoi	Squamata	Teiidae
Homopus_femoralis	Testudines	Testudinidae	Holodactylus_africanus	Squamata	Eublepharidae
Hoplocephalus_bitorquatus	Squamata	Elapidae	Homonota_darwinii	Squamata	Phyllodactylidae
Hyalosaurus_koellikeri	Squamata	Anguidae	Homonota_horrida	Squamata	Phyllodactylidae
Hydrelaps_darwiniensis	Squamata	Elapidae	Homonota_uruguayensis	Squamata	Phyllodactylidae
Hydrodynastes_bicinctus	Squamata	Colubridae	Homonota_whitii	Squamata	Phyllodactylidae
Hydrodynastes_gigas	Squamata	Colubridae	Homopholis_arnoldi	Squamata	Gekkonidae
Hydromedusa_maximiliani	Testudines	Chelidae	Homopholis_walbergii	Squamata	Gekkonidae
Hydrophis_curtus	Squamata	Elapidae	Homopus_areolatus	Testudines	Testudinidae
Hydrophis_cyanocinctus	Squamata	Elapidae	Homopus_femoralis	Testudines	Testudinidae
Hydrophis_elegans	Squamata	Elapidae	Hyalosaurus_koellikeri	Squamata	Anguidae
Hydrophis_inornatus	Squamata	Elapidae	Hydrodynastes_gigas	Squamata	Colubridae
Hydrophis_macdowelli	Squamata	Elapidae	Hydromedusa_maximiliani	Testudines	Chelidae
Hydrophis_ocellatus	Squamata	Elapidae	Hydrophis_brookii	Squamata	Elapidae
Hydrophis_platurus	Squamata	Elapidae	Hydrophis_cyanocinctus	Squamata	Elapidae
Hydrophis_schistosus	Squamata	Elapidae	Hydrophis_elegans	Squamata	Elapidae
Hydrophis_spiralis	Squamata	Elapidae	Hydrophis_inornatus	Squamata	Elapidae
Hydrophis_stokesii	Squamata	Elapidae	Hydrophis_kingii	Squamata	Elapidae
Hydrophis_zweifeli	Squamata	Elapidae	Hydrophis_macdowelli	Squamata	Elapidae
Hydrops_caesurus	Squamata	Colubridae	Hydrophis_major	Squamata	Elapidae
Hydrops_martii	Squamata	Colubridae	Hydrophis_melanocephalus	Squamata	Elapidae
Hydrops_triangularis	Squamata	Colubridae	Hydrophis_schistosus	Squamata	Elapidae
Hydrosaurus_microlophus	Squamata	Agamidae	Hydrophis_stokesii	Squamata	Elapidae
Hydrosaurus_pustulatus	Squamata	Agamidae	Hydrophis_zweifeli	Squamata	Elapidae
Hypnale_hypnale	Squamata	Viperidae	Hydrops_caesurus	Squamata	Colubridae
Hypnale_nepa	Squamata	Viperidae	Hydrops_martii	Squamata	Colubridae
Hypnale_zara	Squamata	Viperidae	Hydrops_triangularis	Squamata	Colubridae
Hypsiglena_jani	Squamata	Colubridae	Hydrosaurus_microlophus	Squamata	Agamidae
Hypsiglena_slevini	Squamata	Colubridae	Hydrosaurus_pustulatus	Squamata	Agamidae
Hypsiglena_tanzeri	Squamata	Colubridae	Hydrosaurus_weberi	Squamata	Agamidae
Hypsilurus_bruijnii	Squamata	Agamidae	Hypnale_hypnale	Squamata	Viperidae
Hypsilurus_longi	Squamata	Agamidae	Hypnale_nepa	Squamata	Viperidae
Hypsilurus_macrolepis	Squamata	Agamidae	Hypsiglena_chlorophaea	Squamata	Colubridae
Hypsilurus_modestus	Squamata	Agamidae	Hypsiglena_jani	Squamata	Colubridae
Hypsilurus_papuensis	Squamata	Agamidae	Hypsiglena_ochrorhynchus	Squamata	Colubridae
Hypsilurus_schultzewestrumi	Squamata	Agamidae	Hypsiglena_slevini	Squamata	Colubridae
Hypsirhynchus_ferox	Squamata	Colubridae	Hypsiglena_tanzeri	Squamata	Colubridae
Hypsirhynchus_parvifrons	Squamata	Colubridae	Hypsiglena_torquata	Squamata	Colubridae
Iberolacerta_aranica	Squamata	Lacertidae	Hypsilurus_bruijnii	Squamata	Agamidae
Iberolacerta_cyreni	Squamata	Lacertidae	Hypsilurus_longi	Squamata	Agamidae
Iguana_delicatissima	Squamata	Iguanidae	Hypsilurus_macrolepis	Squamata	Agamidae
Imantodes_cenchoa	Squamata	Colubridae	Hypsilurus_modestus	Squamata	Agamidae
Imantodes_tenuissimus	Squamata	Colubridae	Hypsilurus_papuensis	Squamata	Agamidae
Incaspis_simonsii	Squamata	Colubridae	Hypsilurus_schultzewestrumi	Squamata	Agamidae
Indotestudo_elongata	Testudines	Testudinidae	Hypsirhynchus_ferox	Squamata	Colubridae
Indotestudo_forstenii	Testudines	Testudinidae	Hypsirhynchus_parvifrons	Squamata	Colubridae
Indotyphlops_braminus	Squamata	Typhlopidae	Ialtris_dorsalis	Squamata	Colubridae
Intellagama_lesueurii	Squamata	Agamidae	Ialtris_haetianus	Squamata	Colubridae
Japalura_tricarinata	Squamata	Agamidae	Iberolacerta_aranica	Squamata	Lacertidae
Japalura_variegata	Squamata	Agamidae	Iberolacerta_aurelioi	Squamata	Lacertidae
Kanakysaurus_zebratus	Squamata	Scincidae	Iberolacerta_cyreni	Squamata	Lacertidae
Karusasaurus_jordani	Squamata	Cordylidae	Ichnotropis_bivittata	Squamata	Lacertidae
Karusasaurus_polyzonus	Squamata	Cordylidae	Iguana_delicatissima	Squamata	Iguanidae
Kentropyx_altamazonica	Squamata	Teiidae	Imantodes_cenchoa	Squamata	Colubridae
Kentropyx_paulensis	Squamata	Teiidae	Imantodes_tenuissimus	Squamata	Colubridae
Kentropyx_viridistriga	Squamata	Teiidae	Incaspis_simonsii	Squamata	Colubridae
Kinixys_erosa	Testudines	Testudinidae	Indotestudo_elongata	Testudines	Testudinidae
Kinixys_homeana	Testudines	Testudinidae	Indotestudo_forstenii	Testudines	Testudinidae
Kinixys_lobatsiana	Testudines	Testudinidae	Insulasaurus_arborens	Squamata	Scincidae
Kinosternon_acutum	Testudines	Kinosternidae	Intellagama_lesueurii	Squamata	Agamidae
Kinosternon_alamosae	Testudines	Kinosternidae	Japalura_tricarinata	Squamata	Agamidae
Kinosternon_baurii	Testudines	Kinosternidae	Japalura_variegata	Squamata	Agamidae
Kinosternon_chimalhuaca	Testudines	Kinosternidae	Karusasaurus_jordani	Squamata	Cordylidae
Kinosternon_dunni	Testudines	Kinosternidae	Karusasaurus_polyzonus	Squamata	Cordylidae
Kinosternon_durangoense	Testudines	Kinosternidae	Kentropyx_altamazonica	Squamata	Teiidae
Kinosternon_hirtipes	Testudines	Kinosternidae	Kentropyx_paulensis	Squamata	Teiidae
Kinosternon_integrum	Testudines	Kinosternidae	Kentropyx_viridistriga	Squamata	Teiidae
Kinosternon_oaxacae	Testudines	Kinosternidae	Kinixys_erosa	Testudines	Testudinidae
Kinosternon_scorpioides	Testudines	Kinosternidae	Kinixys_homeana	Testudines	Testudinidae
Kinosternon_steindachneri	Testudines	Kinosternidae	Kinixys_lobatsiana	Testudines	Testudinidae
Kinosternon_stejnegeri	Testudines	Kinosternidae	Kinosternon_baurii	Testudines	Kinosternidae
Lacerta_citrovittata	Squamata	Lacertidae	Kinosternon_chimalhuaca	Testudines	Kinosternidae
Lacerta_diplochondrodes	Squamata	Lacertidae	Kinosternon_creaseri	Testudines	Kinosternidae
Lacerta_pamphylica	Squamata	Lacertidae	Kinosternon_durangoense	Testudines	Kinosternidae
Lacerta_trilineata	Squamata	Lacertidae	Kinosternon_hirtipes	Testudines	Kinosternidae
Lacertaspis_reichenowii	Squamata	Scincidae	Kinosternon_integrum	Testudines	Kinosternidae
Lacertaspis_rohdei	Squamata	Scincidae	Kinosternon_scorpioides	Testudines	Kinosternidae
Lacertoides_pardalis	Squamata	Scincidae	Kinosternon_sonoriense	Testudines	Kinosternidae
Laemanctus_julioi	Squamata	Corytophanidae	Kinosternon_steindachneri	Testudines	Kinosternidae
Lamprolepis_smaragdina	Squamata	Scincidae	Kinosternon_stejnegeri	Testudines	Kinosternidae
Lampropeltis_alterna	Squamata	Colubridae	Lacerta_bilineata	Squamata	Lacertidae
Lampropeltis_annulata	Squamata	Colubridae	Lacerta_citrovittata	Squamata	Lacertidae
Lampropeltis_californiae	Squamata	Colubridae	Lacerta_diplochondrodes	Squamata	Lacertidae
Lampropeltis_gentilis	Squamata	Colubridae	Lacerta_trilineata	Squamata	Lacertidae
Lampropeltis_leonis	Squamata	Colubridae	Lacertaspis_rohdei	Squamata	Scincidae
Lampropeltis_pyromelana	Squamata	Colubridae	Lachesis_stenophrys	Squamata	Viperidae
Lampropeltis_splendida	Squamata	Colubridae	Laemanctus_julioi	Squamata	Corytophanidae
Lampropeltis_zonata	Squamata	Colubridae	Laemanctus_serratus	Squamata	Corytophanidae
Lampropholis_adonis	Squamata	Scincidae	Laemanctus_waltersi	Squamata	Corytophanidae
Lampropholis_caligula	Squamata	Scincidae	Lamprolepis_smaragdina	Squamata	Scincidae
Lampropholis_coggeri	Squamata	Scincidae	Lampropeltis_abnorma	Squamata	Colubridae
Lampropholis_couperi	Squamata	Scincidae	Lampropeltis_californiae	Squamata	Colubridae
Lampropholis_delicata	Squamata	Scincidae	Lampropeltis_gentilis	Squamata	Colubridae
Lampropholis_guichenoti	Squamata	Scincidae	Lampropeltis_getula	Squamata	Colubridae
Lampropholis_mirabilis	Squamata	Scincidae	Lampropeltis_holbrooki	Squamata	Colubridae
Lampropholis_robertsi	Squamata	Scincidae	Lampropeltis_leonis	Squamata	Colubridae
Lankascincus_gansi	Squamata	Scincidae	Lampropeltis_pyromelana	Squamata	Colubridae
Lankascincus_taprobanensis	Squamata	Scincidae	Lampropeltis_ruthveni	Squamata	Colubridae
Laticauda_saintgironsi	Squamata	Elapidae	Lampropeltis_zonata	Squamata	Colubridae
Laticauda_semifasciata	Squamata	Elapidae	Lampropholis_adonis	Squamata	Scincidae
Laudakia_tuberculata	Squamata	Agamidae	Lampropholis_amicula	Squamata	Scincidae
Leiocephalus_carinatus	Squamata	Leiocephalidae	Lampropholis_caligula	Squamata	Scincidae
Leiocephalus_cubensis	Squamata	Leiocephalidae	Lampropholis_coggeri	Squamata	Scincidae
Leiocephalus_inaguae	Squamata	Leiocephalidae	Lampropholis_couperi	Squamata	Scincidae
Leiocephalus_macropus	Squamata	Leiocephalidae	Lampropholis_delicata	Squamata	Scincidae
Leiocephalus_melanochlorus	Squamata	Leiocephalidae	Lampropholis_guichenoti	Squamata	Scincidae
Leiocephalus_pratensis	Squamata	Leiocephalidae	Lampropholis_mirabilis	Squamata	Scincidae
Leiocephalus_raviceps	Squamata	Leiocephalidae	Lampropholis_robertsi	Squamata	Scincidae
Leiocephalus_schreibersii	Squamata	Leiocephalidae	Lankascincus_fallax	Squamata	Scincidae
Leiolepis_belliana	Squamata	Agamidae	Lankascincus_gansi	Squamata	Scincidae
Leiolepis_guttata	Squamata	Agamidae	Lankascincus_taprobanensis	Squamata	Scincidae
Leiolepis_reevesii	Squamata	Agamidae	Laticauda_colubrina	Squamata	Elapidae
Leiolepis_rubritaeniata	Squamata	Agamidae	Laticauda_laticaudata	Squamata	Elapidae
Leiopython_albertisii	Squamata	Pythonidae	Laticauda_saintgironsi	Squamata	Elapidae
Leiopython_fredparkeri	Squamata	Pythonidae	Laticauda_semifasciata	Squamata	Elapidae
Leiosaurus_bellii	Squamata	Leiosauridae	Laudakia_tuberculata	Squamata	Agamidae
Leiosaurus_catamarcensis	Squamata	Leiosauridae	Leiocephalus_cubensis	Squamata	Leiocephalidae
Leiosaurus_paronae	Squamata	Leiosauridae	Leiocephalus_inaguae	Squamata	Leiocephalidae
Lepidoblepharis_colombianus	Squamata	Sphaerodactylidae	Leiocephalus_macropus	Squamata	Leiocephalidae
Lepidoblepharis_microlepis	Squamata	Sphaerodactylidae	Leiocephalus_melanochlorus	Squamata	Leiocephalidae
Lepidoblepharis_miyatai	Squamata	Sphaerodactylidae	Leiocephalus_psammodromus	Squamata	Leiocephalidae
Lepidoblepharis_peraccae	Squamata	Sphaerodactylidae	Leiocephalus_raviceps	Squamata	Leiocephalidae
Lepidochelys_kempii	Testudines	Cheloniidae	Leiocephalus_schreibersii	Squamata	Leiocephalidae
Lepidochelys_olivacea	Testudines	Cheloniidae	Leiolepis_guttata	Squamata	Agamidae
Lepidodactylus_aureolineatus	Squamata	Gekkonidae	Leiolepis_reevesii	Squamata	Agamidae
Lepidodactylus_guppyi	Squamata	Gekkonidae	Leiopython_albertisii	Squamata	Pythonidae
Lepidodactylus_herrei	Squamata	Gekkonidae	Leiopython_fredparkeri	Squamata	Pythonidae
Lepidodactylus_lugubris	Squamata	Gekkonidae	Leiosaurus_bellii	Squamata	Leiosauridae
Lepidodactylus_magnus	Squamata	Gekkonidae	Leiosaurus_catamarcensis	Squamata	Leiosauridae
Lepidodactylus_manni	Squamata	Gekkonidae	Leiosaurus_paronae	Squamata	Leiosauridae
Lepidodactylus_moestus	Squamata	Gekkonidae	Lepidoblepharis_colombianus	Squamata	Sphaerodactylidae
Lepidodactylus_novaeguineae	Squamata	Gekkonidae	Lepidoblepharis_heyerorum	Squamata	Sphaerodactylidae
Lepidodactylus_orientalis	Squamata	Gekkonidae	Lepidoblepharis_microlepis	Squamata	Sphaerodactylidae
Lepidodactylus_pulcher	Squamata	Gekkonidae	Lepidoblepharis_miyatai	Squamata	Sphaerodactylidae
Lepidophyma_chicoasensis	Squamata	Xantusiidae	Lepidoblepharis_sanctaemartae	Squamata	Sphaerodactylidae
Lepidophyma_micropholis	Squamata	Xantusiidae	Lepidochelys_kempii	Testudines	Cheloniidae
Lepidophyma_occulor	Squamata	Xantusiidae	Lepidochelys_olivacea	Testudines	Cheloniidae
Lepidophyma_pajapanensis	Squamata	Xantusiidae	Lepidodactylus_guppyi	Squamata	Gekkonidae
Lepidophyma_tuxtlae	Squamata	Xantusiidae	Lepidodactylus_herrei	Squamata	Gekkonidae
Leposternon_polystegum	Squamata	Amphisbaenidae	Lepidodactylus_lugubris	Squamata	Gekkonidae
Leposternon_wuchereri	Squamata	Amphisbaenidae	Lepidodactylus_magnus	Squamata	Gekkonidae
Leptodeira_annulata	Squamata	Colubridae	Lepidodactylus_manni	Squamata	Gekkonidae
Leptodeira_ashmeadii	Squamata	Colubridae	Lepidodactylus_novaeguineae	Squamata	Gekkonidae
Leptodeira_maculata	Squamata	Colubridae	Lepidodactylus_planicauda	Squamata	Gekkonidae
Leptodeira_polysticta	Squamata	Colubridae	Lepidophyma_micropholis	Squamata	Xantusiidae
Leptodeira_splendida	Squamata	Colubridae	Lepidophyma_occulor	Squamata	Xantusiidae
Leptophis_ahaetulla	Squamata	Colubridae	Leposternon_infraorbitale	Squamata	Amphisbaenidae
Leptophis_coeruleodorsus	Squamata	Colubridae	Leposternon_microcephalum	Squamata	Amphisbaenidae
Leptophis_cupreus	Squamata	Colubridae	Leposternon_polystegum	Squamata	Amphisbaenidae
Leptophis_diplotropis	Squamata	Colubridae	Leposternon_wuchereri	Squamata	Amphisbaenidae
Leptophis_mexicanus	Squamata	Colubridae	Leptodeira_annulata	Squamata	Colubridae
Leptosiaphos_kilimensis	Squamata	Scincidae	Leptodeira_ashmeadii	Squamata	Colubridae
Leptosiaphos_vigintiserierum	Squamata	Scincidae	Leptodeira_frenata	Squamata	Colubridae
Lerista_aericeps	Squamata	Scincidae	Leptodeira_polysticta	Squamata	Colubridae
Lerista_ameles	Squamata	Scincidae	Leptodeira_rhombifera	Squamata	Colubridae
Lerista_baynesi	Squamata	Scincidae	Leptodeira_rubricata	Squamata	Colubridae
Lerista_bipes	Squamata	Scincidae	Leptophis_ahaetulla	Squamata	Colubridae
Lerista_borealis	Squamata	Scincidae	Leptophis_coeruleodorsus	Squamata	Colubridae
Lerista_bougainvillii	Squamata	Scincidae	Leptophis_cupreus	Squamata	Colubridae
Lerista_carpentariae	Squamata	Scincidae	Leptophis_mexicanus	Squamata	Colubridae
Lerista_christinae	Squamata	Scincidae	Leptosiaphos_hackarsi	Squamata	Scincidae
Lerista_clara	Squamata	Scincidae	Leptosiaphos_kilimensis	Squamata	Scincidae
Lerista_connivens	Squamata	Scincidae	Lerista_aericeps	Squamata	Scincidae
Lerista_edwardsae	Squamata	Scincidae	Lerista_baynesi	Squamata	Scincidae
Lerista_emmotti	Squamata	Scincidae	Lerista_borealis	Squamata	Scincidae
Lerista_eupoda	Squamata	Scincidae	Lerista_bougainvillii	Squamata	Scincidae
Lerista_flammicauda	Squamata	Scincidae	Lerista_cinerea	Squamata	Scincidae
Lerista_fragilis	Squamata	Scincidae	Lerista_clara	Squamata	Scincidae
Lerista_frosti	Squamata	Scincidae	Lerista_colliveri	Squamata	Scincidae
Lerista_gascoynensis	Squamata	Scincidae	Lerista_connivens	Squamata	Scincidae
Lerista_gerrardii	Squamata	Scincidae	Lerista_distinguenda	Squamata	Scincidae
Lerista_griffini	Squamata	Scincidae	Lerista_dorsalis	Squamata	Scincidae
Lerista_humphriesi	Squamata	Scincidae	Lerista_edwardsae	Squamata	Scincidae
Lerista_ips	Squamata	Scincidae	Lerista_emmotti	Squamata	Scincidae
Lerista_kalumburu	Squamata	Scincidae	Lerista_eupoda	Squamata	Scincidae
Lerista_karlschmidti	Squamata	Scincidae	Lerista_frosti	Squamata	Scincidae
Lerista_kendricki	Squamata	Scincidae	Lerista_gerrardii	Squamata	Scincidae
Lerista_kennedyensis	Squamata	Scincidae	Lerista_griffini	Squamata	Scincidae
Lerista_kingi	Squamata	Scincidae	Lerista_hobsoni	Squamata	Scincidae
Lerista_labialis	Squamata	Scincidae	Lerista_ips	Squamata	Scincidae
Lerista_microtis	Squamata	Scincidae	Lerista_jacksoni	Squamata	Scincidae
Lerista_onsloviana	Squamata	Scincidae	Lerista_kalumburu	Squamata	Scincidae
Lerista_petersoni	Squamata	Scincidae	Lerista_karlschmidti	Squamata	Scincidae
Lerista_picturata	Squamata	Scincidae	Lerista_kennedyensis	Squamata	Scincidae
Lerista_simillima	Squamata	Scincidae	Lerista_kingi	Squamata	Scincidae
Lerista_storri	Squamata	Scincidae	Lerista_labialis	Squamata	Scincidae
Lerista_stylis	Squamata	Scincidae	Lerista_micra	Squamata	Scincidae
Lerista_taeniata	Squamata	Scincidae	Lerista_microtis	Squamata	Scincidae
Lerista_terdigitata	Squamata	Scincidae	Lerista_onsloviana	Squamata	Scincidae
Lerista_uniduo	Squamata	Scincidae	Lerista_orientalis	Squamata	Scincidae
Lerista_vanderduysi	Squamata	Scincidae	Lerista_picturata	Squamata	Scincidae
Lerista_verhmens	Squamata	Scincidae	Lerista_puncticauda	Squamata	Scincidae
Lerista_yuna	Squamata	Scincidae	Lerista_separanda	Squamata	Scincidae
Letheobia_newtoni	Squamata	Typhlopidae	Lerista_simillima	Squamata	Scincidae
Lialis_jicari	Squamata	Pygopodidae	Lerista_storri	Squamata	Scincidae
Liasis_fuscus	Squamata	Pythonidae	Lerista_stylis	Squamata	Scincidae
Liasis_mackloti	Squamata	Pythonidae	Lerista_taeniata	Squamata	Scincidae
Liasis_olivaceus	Squamata	Pythonidae	Lerista_terdigitata	Squamata	Scincidae
Liburnascincus_coensis	Squamata	Scincidae	Lerista_tridactyla	Squamata	Scincidae
Liburnascincus_mundivensis	Squamata	Scincidae	Lerista_uniduo	Squamata	Scincidae
Lichanura_orcutti	Squamata	Boidae	Lerista_xanthura	Squamata	Scincidae
Limnophis_bangweolicus	Squamata	Colubridae	Lerista_yuna	Squamata	Scincidae
Liolaemus_alticolor	Squamata	Liolaemidae	Letheobia_newtoni	Squamata	Typhlopidae
Liolaemus_annectens	Squamata	Liolaemidae	Letheobia_somalica	Squamata	Typhlopidae
Liolaemus_araucaniensis	Squamata	Liolaemidae	Lialis_burtonis	Squamata	Pygopodidae
Liolaemus_atacamensis	Squamata	Liolaemidae	Lialis_jicari	Squamata	Pygopodidae
Liolaemus_audituvelatus	Squamata	Liolaemidae	Liasis_fuscus	Squamata	Pythonidae
Liolaemus_austromendocinus	Squamata	Liolaemidae	Liasis_olivaceus	Squamata	Pythonidae
Liolaemus_bellii	Squamata	Liolaemidae	Liburnascincus_mundivensis	Squamata	Scincidae
Liolaemus_bibronii	Squamata	Liolaemidae	Lichanura_orcutti	Squamata	Boidae
Liolaemus_bitaeniatus	Squamata	Liolaemidae	Lichanura_trivirgata	Squamata	Boidae
Liolaemus_buergeri	Squamata	Liolaemidae	Limnophis_bangweolicus	Squamata	Colubridae
Liolaemus_carlosgarini	Squamata	Liolaemidae	Liolaemus_alticolor	Squamata	Liolaemidae
Liolaemus_chillanensis	Squamata	Liolaemidae	Liolaemus_archeforus	Squamata	Liolaemidae
Liolaemus_coeruleus	Squamata	Liolaemidae	Liolaemus_atacamensis	Squamata	Liolaemidae
Liolaemus_constanzae	Squamata	Liolaemidae	Liolaemus_austromendocinus	Squamata	Liolaemidae
Liolaemus_cristiani	Squamata	Liolaemidae	Liolaemus_avilai	Squamata	Liolaemidae
Liolaemus_cuyanus	Squamata	Liolaemidae	Liolaemus_baguali	Squamata	Liolaemidae
Liolaemus_cyanogaster	Squamata	Liolaemidae	Liolaemus_bellii	Squamata	Liolaemidae
Liolaemus_elongatus	Squamata	Liolaemidae	Liolaemus_bibronii	Squamata	Liolaemidae
Liolaemus_escarchadosi	Squamata	Liolaemidae	Liolaemus_bitaeniatus	Squamata	Liolaemidae
Liolaemus_fabiani	Squamata	Liolaemidae	Liolaemus_boulengeri	Squamata	Liolaemidae
Liolaemus_forsteri	Squamata	Liolaemidae	Liolaemus_buergeri	Squamata	Liolaemidae
Liolaemus_grosseorum	Squamata	Liolaemidae	Liolaemus_carlosgarini	Squamata	Liolaemidae
Liolaemus_hellmichi	Squamata	Liolaemidae	Liolaemus_chillanensis	Squamata	Liolaemidae
Liolaemus_inacayali	Squamata	Liolaemidae	Liolaemus_coeruleus	Squamata	Liolaemidae
Liolaemus_incaicus	Squamata	Liolaemidae	Liolaemus_constanzae	Squamata	Liolaemidae
Liolaemus_josei	Squamata	Liolaemidae	Liolaemus_cristiani	Squamata	Liolaemidae
Liolaemus_kingii	Squamata	Liolaemidae	Liolaemus_cuyanus	Squamata	Liolaemidae
Liolaemus_koslowskyi	Squamata	Liolaemidae	Liolaemus_cyanogaster	Squamata	Liolaemidae
Liolaemus_kriegi	Squamata	Liolaemidae	Liolaemus_darwinii	Squamata	Liolaemidae
Liolaemus_lavillai	Squamata	Liolaemidae	Liolaemus_elongatus	Squamata	Liolaemidae
Liolaemus_lemniscatus	Squamata	Liolaemidae	Liolaemus_escarchadosi	Squamata	Liolaemidae
Liolaemus_lutzae	Squamata	Liolaemidae	Liolaemus_forsteri	Squamata	Liolaemidae
Liolaemus_monticola	Squamata	Liolaemidae	Liolaemus_grosseorum	Squamata	Liolaemidae
Liolaemus_moradoensis	Squamata	Liolaemidae	Liolaemus_jamesi	Squamata	Liolaemidae
Liolaemus_neuquensis	Squamata	Liolaemidae	Liolaemus_josei	Squamata	Liolaemidae
Liolaemus_nigromaculatus	Squamata	Liolaemidae	Liolaemus_kingii	Squamata	Liolaemidae
Liolaemus_nitidus	Squamata	Liolaemidae	Liolaemus_koslowskyi	Squamata	Liolaemidae
Liolaemus_ornatus	Squamata	Liolaemidae	Liolaemus_lavillai	Squamata	Liolaemidae
Liolaemus_ortizii	Squamata	Liolaemidae	Liolaemus_leopardinus	Squamata	Liolaemidae
Liolaemus_parvus	Squamata	Liolaemidae	Liolaemus_loboi	Squamata	Liolaemidae
Liolaemus_petrophilus	Squamata	Liolaemidae	Liolaemus_martorii	Squamata	Liolaemidae
Liolaemus_platei	Squamata	Liolaemidae	Liolaemus_melanops	Squamata	Liolaemidae
Liolaemus_polystictus	Squamata	Liolaemidae	Liolaemus_moradoensis	Squamata	Liolaemidae
Liolaemus_puna	Squamata	Liolaemidae	Liolaemus_nigroviridis	Squamata	Liolaemidae
Liolaemus_quilmes	Squamata	Liolaemidae	Liolaemus_occipitalis	Squamata	Liolaemidae
Liolaemus_quinterosi	Squamata	Liolaemidae	Liolaemus_parvus	Squamata	Liolaemidae
Liolaemus_robustus	Squamata	Liolaemidae	Liolaemus_petrophilus	Squamata	Liolaemidae
Liolaemus_rothi	Squamata	Liolaemidae	Liolaemus_platei	Squamata	Liolaemidae
Liolaemus_sagei	Squamata	Liolaemidae	Liolaemus_poconchilensis	Squamata	Liolaemidae
Liolaemus_senguer	Squamata	Liolaemidae	Liolaemus_polystictus	Squamata	Liolaemidae
Liolaemus_silvai	Squamata	Liolaemidae	Liolaemus_quilmes	Squamata	Liolaemidae
Liolaemus_smaug	Squamata	Liolaemidae	Liolaemus_quinterosi	Squamata	Liolaemidae
Liolaemus_stolzmanni	Squamata	Liolaemidae	Liolaemus_robustus	Squamata	Liolaemidae
Liolaemus_tacnae	Squamata	Liolaemidae	Liolaemus_rothi	Squamata	Liolaemidae
Liolaemus_torresi	Squamata	Liolaemidae	Liolaemus_ruibali	Squamata	Liolaemidae
Liolaemus_uspallatensis	Squamata	Liolaemidae	Liolaemus_sagei	Squamata	Liolaemidae
Liolaemus_velosoi	Squamata	Liolaemidae	Liolaemus_senguer	Squamata	Liolaemidae
Liolaemus_wari	Squamata	Liolaemidae	Liolaemus_signifer	Squamata	Liolaemidae
Liolaemus_yalguaraz	Squamata	Liolaemidae	Liolaemus_silvai	Squamata	Liolaemidae
Liolaemus_zullyae	Squamata	Liolaemidae	Liolaemus_smaug	Squamata	Liolaemidae
Liopeltis_tricolor	Squamata	Colubridae	Liolaemus_tacnae	Squamata	Liolaemidae
Liopholis_guthega	Squamata	Scincidae	Liolaemus_tehuelche	Squamata	Liolaemidae
Liopholis_kintorei	Squamata	Scincidae	Liolaemus_uspallatensis	Squamata	Liolaemidae
Liopholis_margaretae	Squamata	Scincidae	Liolaemus_valdesianus	Squamata	Liolaemidae
Liopholis_montana	Squamata	Scincidae	Liolaemus_wari	Squamata	Liolaemidae
Liopholis_multiscutata	Squamata	Scincidae	Liolaemus_wiegmannii	Squamata	Liolaemidae
Liopholis_pulchra	Squamata	Scincidae	Liolaemus_yalguaraz	Squamata	Liolaemidae
Liopholis_slateri	Squamata	Scincidae	Liolaemus_zullyae	Squamata	Liolaemidae
Liopholis_whitii	Squamata	Scincidae	Liopeltis_tricolor	Squamata	Colubridae
Lioscincus_steindachneri	Squamata	Scincidae	Liopholis_guthega	Squamata	Scincidae
Liotyphlops_albirostris	Squamata	Anomalepididae	Liopholis_inornata	Squamata	Scincidae
Liotyphlops_beui	Squamata	Anomalepididae	Liopholis_kintorei	Squamata	Scincidae
Liotyphlops_ternetzii	Squamata	Anomalepididae	Liopholis_margaretae	Squamata	Scincidae
Lipinia_infralineolata	Squamata	Scincidae	Liopholis_montana	Squamata	Scincidae
Lipinia_longiceps	Squamata	Scincidae	Liopholis_multiscutata	Squamata	Scincidae
Lipinia_microcerca	Squamata	Scincidae	Liopholis_pulchra	Squamata	Scincidae
Lipinia_pulchella	Squamata	Scincidae	Liopholis_slateri	Squamata	Scincidae
Lipinia_quadrivittata	Squamata	Scincidae	Liopholis_whitii	Squamata	Scincidae
Lipinia_vittigera	Squamata	Scincidae	Lioscincus_steindachneri	Squamata	Scincidae
Lissemys_punctata	Testudines	Trionychidae	Liotyphlops_albirostris	Squamata	Anomalepididae
Lissemys_scutata	Testudines	Trionychidae	Lipinia_infralineolata	Squamata	Scincidae
Lissolepis_coventryi	Squamata	Scincidae	Lipinia_longiceps	Squamata	Scincidae
Lobulia_brongersmai	Squamata	Scincidae	Lipinia_pulchella	Squamata	Scincidae
Lobulia_elegans	Squamata	Scincidae	Lipinia_quadrivittata	Squamata	Scincidae
Lophosaurus_boydii	Squamata	Agamidae	Lipinia_vittigera	Squamata	Scincidae
Lophosaurus_dilophus	Squamata	Agamidae	Lissemys_ceylonensis	Testudines	Trionychidae
Lophosaurus_spinipes	Squamata	Agamidae	Lissemys_punctata	Testudines	Trionychidae
Loveridgelaps_elapoides	Squamata	Elapidae	Lissemys_scutata	Testudines	Trionychidae
Loxopholis_osvaldoi	Squamata	Gymnophthalmidae	Lissolepis_coventryi	Squamata	Scincidae
Lucasium_bungabinna	Squamata	Diplodactylidae	Lobulia_brongersmai	Squamata	Scincidae
Lucasium_damaeum	Squamata	Diplodactylidae	Lobulia_elegans	Squamata	Scincidae
Lucasium_occultum	Squamata	Diplodactylidae	Lophognathus_horneri	Squamata	Agamidae
Lucasium_squarrosum	Squamata	Diplodactylidae	Lophosaurus_dilophus	Squamata	Agamidae
Lucasium_steindachneri	Squamata	Diplodactylidae	Loveridgelaps_elapoides	Squamata	Elapidae
Lucasium_wombeyi	Squamata	Diplodactylidae	Loxopholis_osvaldoi	Squamata	Gymnophthalmidae
Lucasium_woodwardi	Squamata	Diplodactylidae	Loxopholis_parietalis	Squamata	Gymnophthalmidae
Lycodon_aulicus	Squamata	Colubridae	Loxopholis_percarinatum	Squamata	Gymnophthalmidae
Lycodon_capucinus	Squamata	Colubridae	Lucasium_bungabinna	Squamata	Diplodactylidae
Lycodon_carinatus	Squamata	Colubridae	Lucasium_damaeum	Squamata	Diplodactylidae
Lycodon_dumerilii	Squamata	Colubridae	Lucasium_occultum	Squamata	Diplodactylidae
Lycodon_fasciatus	Squamata	Colubridae	Lucasium_steindachneri	Squamata	Diplodactylidae
Lycodon_flavicollis	Squamata	Colubridae	Lucasium_wombeyi	Squamata	Diplodactylidae
Lycodon_flavozonatus	Squamata	Colubridae	Lycodon_anamallensis	Squamata	Colubridae
Lycodon_futsingensis	Squamata	Colubridae	Lycodon_capucinus	Squamata	Colubridae
Lycodon_jara	Squamata	Colubridae	Lycodon_carinatus	Squamata	Colubridae
Lycodon_laoensis	Squamata	Colubridae	Lycodon_dumerilii	Squamata	Colubridae
Lycodon_meridionalis	Squamata	Colubridae	Lycodon_fasciatus	Squamata	Colubridae
Lycodon_multifasciatus	Squamata	Colubridae	Lycodon_flavozonatus	Squamata	Colubridae
Lycodon_orientalis	Squamata	Colubridae	Lycodon_futsingensis	Squamata	Colubridae
Lycodon_ruhstrati	Squamata	Colubridae	Lycodon_meridionalis	Squamata	Colubridae
Lycodon_sealei	Squamata	Colubridae	Lycodon_muelleri	Squamata	Colubridae
Lycodon_semicarinatus	Squamata	Colubridae	Lycodon_multifasciatus	Squamata	Colubridae
Lycodon_subannulatus	Squamata	Colubridae	Lycodon_orientalis	Squamata	Colubridae
Lycodon_subcinctus	Squamata	Colubridae	Lycodon_rufozonatus	Squamata	Colubridae
Lycodon_travancoricus	Squamata	Colubridae	Lycodon_sealei	Squamata	Colubridae
Lygisaurus_aeratus	Squamata	Scincidae	Lycodon_semicarinatus	Squamata	Colubridae
Lygisaurus_foliorum	Squamata	Scincidae	Lycodon_septentrionalis	Squamata	Colubridae
Lygisaurus_laevis	Squamata	Scincidae	Lycodon_subcinctus	Squamata	Colubridae
Lygisaurus_malleolus	Squamata	Scincidae	Lygisaurus_curtus	Squamata	Scincidae
Lygisaurus_rimula	Squamata	Scincidae	Lygisaurus_foliorum	Squamata	Scincidae
Lygisaurus_rococo	Squamata	Scincidae	Lygisaurus_laevis	Squamata	Scincidae
Lygisaurus_zuma	Squamata	Scincidae	Lygisaurus_malleolus	Squamata	Scincidae
Lygodactylus_angolensis	Squamata	Gekkonidae	Lygisaurus_rimula	Squamata	Scincidae
Lygodactylus_angularis	Squamata	Gekkonidae	Lygisaurus_rococo	Squamata	Scincidae
Lygodactylus_bivittis	Squamata	Gekkonidae	Lygisaurus_tanneri	Squamata	Scincidae
Lygodactylus_bradfieldi	Squamata	Gekkonidae	Lygisaurus_zuma	Squamata	Scincidae
Lygodactylus_conraui	Squamata	Gekkonidae	Lygodactylus_bivittis	Squamata	Gekkonidae
Lygodactylus_expectatus	Squamata	Gekkonidae	Lygodactylus_expectatus	Squamata	Gekkonidae
Lygodactylus_guibei	Squamata	Gekkonidae	Lygodactylus_grotei	Squamata	Gekkonidae
Lygodactylus_gutturalis	Squamata	Gekkonidae	Lygodactylus_guibei	Squamata	Gekkonidae
Lygodactylus_klugei	Squamata	Gekkonidae	Lygodactylus_klugei	Squamata	Gekkonidae
Lygodactylus_madagascariensis	Squamata	Gekkonidae	Lygodactylus_manni	Squamata	Gekkonidae
Lygodactylus_nigropunctatus	Squamata	Gekkonidae	Lygodactylus_mombasicus	Squamata	Gekkonidae
Lygodactylus_picturatus	Squamata	Gekkonidae	Lygodactylus_nigropunctatus	Squamata	Gekkonidae
Lygodactylus_tolampyae	Squamata	Gekkonidae	Lygodactylus_ocellatus	Squamata	Gekkonidae
Lygodactylus_tsavoensis	Squamata	Gekkonidae	Lygodactylus_wetzeli	Squamata	Gekkonidae
Lygodactylus_wetzeli	Squamata	Gekkonidae	Lygophis_anomalus	Squamata	Colubridae
Lygophis_anomalus	Squamata	Colubridae	Lygophis_flavifrenatus	Squamata	Colubridae
Lygophis_dilepis	Squamata	Colubridae	Lygophis_meridionalis	Squamata	Colubridae
Lygophis_flavifrenatus	Squamata	Colubridae	Lygophis_paucidens	Squamata	Colubridae
Lygophis_lineatus	Squamata	Colubridae	Lygosoma_haroldyoungi	Squamata	Scincidae
Lygophis_paucidens	Squamata	Colubridae	Lygosoma_quadrupes	Squamata	Scincidae
Lygosoma_haroldyoungi	Squamata	Scincidae	Lyriocephalus_scutatus	Squamata	Agamidae
Lygosoma_quadrupes	Squamata	Scincidae	Lytorhynchus_paradoxus	Squamata	Colubridae
Lyriocephalus_scutatus	Squamata	Agamidae	Mabuya_dominicana	Squamata	Scincidae
Lytorhynchus_diadema	Squamata	Colubridae	Mabuya_mabouya	Squamata	Scincidae
Lytorhynchus_maynardi	Squamata	Colubridae	Macroprotodon_brevis	Squamata	Colubridae
Mabuya_dominicana	Squamata	Scincidae	Macroprotodon_cucullatus	Squamata	Colubridae
Mabuya_grandisterrae	Squamata	Scincidae	Macroprotodon_mauritanicus	Squamata	Colubridae
Mabuya_mabouya	Squamata	Scincidae	Madascincus_melanopleura	Squamata	Scincidae
Macrochelys_suwanniensis	Testudines	Chelydridae	Madatyphlops_boettgeri	Squamata	Typhlopidae
Macroprotodon_cucullatus	Squamata	Colubridae	Madatyphlops_decorsei	Squamata	Typhlopidae
Macroprotodon_mauritanicus	Squamata	Colubridae	Magliophis_exiguus	Squamata	Colubridae
Madascincus_melanopleura	Squamata	Scincidae	Malaclemys_terrapin	Testudines	Emydidae
Madascincus_minutus	Squamata	Scincidae	Malayopython_reticulatus	Squamata	Pythonidae
Madascincus_stumpffi	Squamata	Scincidae	Malayopython_timoriensis	Squamata	Pythonidae
Madatyphlops_boettgeri	Squamata	Typhlopidae	Malayotyphlops_luzonensis	Squamata	Typhlopidae
Madatyphlops_decorsei	Squamata	Typhlopidae	Malayotyphlops_ruficauda	Squamata	Typhlopidae
Madatyphlops_mucronatus	Squamata	Typhlopidae	Manciola_guaporicola	Squamata	Scincidae
Magliophis_exiguus	Squamata	Colubridae	Manolepis_putnami	Squamata	Colubridae
Malaclemys_terrapin	Testudines	Emydidae	Manouria_emys	Testudines	Testudinidae
Malayemys_subtrijuga	Testudines	Geoemydidae	Mantheyus_phuwuanensis	Squamata	Agamidae
Malayopython_reticulatus	Squamata	Pythonidae	Marisora_falconensis	Squamata	Scincidae
Malayopython_timoriensis	Squamata	Pythonidae	Marisora_roatanae	Squamata	Scincidae
Manolepis_putnami	Squamata	Colubridae	Masticophis_aurigulus	Squamata	Colubridae
Manouria_emys	Testudines	Testudinidae	Masticophis_lateralis	Squamata	Colubridae
Marisora_falconensis	Squamata	Scincidae	Masticophis_taeniatus	Squamata	Colubridae
Marisora_lineola	Squamata	Scincidae	Mastigodryas_pleii	Squamata	Colubridae
Marmorosphax_tricolor	Squamata	Scincidae	Matoatoa_brevipes	Squamata	Gekkonidae
Masticophis_aurigulus	Squamata	Colubridae	Matobosaurus_maltzahni	Squamata	Gerrhosauridae
Masticophis_schotti	Squamata	Colubridae	Matobosaurus_validus	Squamata	Gerrhosauridae
Masticophis_taeniatus	Squamata	Colubridae	Mauremys_caspica	Testudines	Geoemydidae
Mastigodryas_alternatus	Squamata	Colubridae	Mauremys_japonica	Testudines	Geoemydidae
Mastigodryas_dorsalis	Squamata	Colubridae	Mauremys_reevesii	Testudines	Geoemydidae
Matoatoa_brevipes	Squamata	Gekkonidae	Mauremys_rivulata	Testudines	Geoemydidae
Matobosaurus_maltzahni	Squamata	Gerrhosauridae	Mauremys_sinensis	Testudines	Geoemydidae
Mauremys_caspica	Testudines	Geoemydidae	Mecistops_leptorhynchus	Crocodylia	Crocodylidae
Mauremys_japonica	Testudines	Geoemydidae	Mediodactylus_danilewskii	Squamata	Gekkonidae
Mauremys_rivulata	Testudines	Geoemydidae	Mediodactylus_kotschyi	Squamata	Gekkonidae
Mauremys_sinensis	Testudines	Geoemydidae	Mediodactylus_oertzeni	Squamata	Gekkonidae
Mecistops_cataphractus	Crocodylia	Crocodylidae	Melanochelys_tricarinata	Testudines	Geoemydidae
Mediodactylus_danilewskii	Squamata	Gekkonidae	Melanochelys_trijuga	Testudines	Geoemydidae
Mediodactylus_kotschyi	Squamata	Gekkonidae	Melanophidium_wynaudense	Squamata	Uropeltidae
Meizodon_coronatus	Squamata	Colubridae	Melanoseps_occidentalis	Squamata	Scincidae
Meizodon_regularis	Squamata	Colubridae	Melanosuchus_niger	Crocodylia	Alligatoridae
Melanochelys_tricarinata	Testudines	Geoemydidae	Menetia_alanae	Squamata	Scincidae
Melanochelys_trijuga	Testudines	Geoemydidae	Menetia_concinna	Squamata	Scincidae
Melanophidium_wynaudense	Squamata	Uropeltidae	Menetia_greyii	Squamata	Scincidae
Melanoseps_occidentalis	Squamata	Scincidae	Menetia_maini	Squamata	Scincidae
Melanosuchus_niger	Crocodylia	Alligatoridae	Menetia_surda	Squamata	Scincidae
Menetia_alanae	Squamata	Scincidae	Meroles_anchietae	Squamata	Lacertidae
Menetia_surda	Squamata	Scincidae	Meroles_ctenodactylus	Squamata	Lacertidae
Meroles_cuneirostris	Squamata	Lacertidae	Meroles_cuneirostris	Squamata	Lacertidae
Meroles_knoxii	Squamata	Lacertidae	Meroles_knoxii	Squamata	Lacertidae
Meroles_micropholidotus	Squamata	Lacertidae	Meroles_micropholidotus	Squamata	Lacertidae
Meroles_suborbitalis	Squamata	Lacertidae	Meroles_reticulatus	Squamata	Lacertidae
Mesalina_bahaeldini	Squamata	Lacertidae	Meroles_squamulosus	Squamata	Lacertidae
Mesalina_guttulata	Squamata	Lacertidae	Meroles_suborbitalis	Squamata	Lacertidae
Mesalina_olivieri	Squamata	Lacertidae	Mesalina_guttulata	Squamata	Lacertidae
Mesalina_pasteuri	Squamata	Lacertidae	Mesalina_olivieri	Squamata	Lacertidae
Mesalina_rubropunctata	Squamata	Lacertidae	Mesalina_pasteuri	Squamata	Lacertidae
Mesalina_simoni	Squamata	Lacertidae	Mesalina_simoni	Squamata	Lacertidae
Mesalina_watsonana	Squamata	Lacertidae	Mesoclemmys_dahli	Testudines	Chelidae
Mesoclemmys_raniceps	Testudines	Chelidae	Mesoclemmys_tuberculata	Testudines	Chelidae
Mesoclemmys_tuberculata	Testudines	Chelidae	Mesoclemmys_vanderhaegei	Testudines	Chelidae
Mesoscincus_managuae	Squamata	Scincidae	Mesoscincus_managuae	Squamata	Scincidae
Metlapilcoatlus_indomitus	Squamata	Viperidae	Mesoscincus_schwartzei	Squamata	Scincidae
Metlapilcoatlus_olmec	Squamata	Viperidae	Metlapilcoatlus_indomitus	Squamata	Viperidae
Micrablepharus_atticolus	Squamata	Gymnophthalmidae	Metlapilcoatlus_occiduus	Squamata	Viperidae
Micrablepharus_maximiliani	Squamata	Gymnophthalmidae	Micrablepharus_atticolus	Squamata	Gymnophthalmidae
Microgecko_helenae	Squamata	Gekkonidae	Micrablepharus_maximiliani	Squamata	Gymnophthalmidae
Microlophus_grayii	Squamata	Tropiduridae	Microgecko_helenae	Squamata	Gekkonidae
Microlophus_indefatigabilis	Squamata	Tropiduridae	Microlophus_albemarlensis	Squamata	Tropiduridae
Microlophus_peruvianus	Squamata	Tropiduridae	Microlophus_peruvianus	Squamata	Tropiduridae
Microlophus_theresiae	Squamata	Tropiduridae	Microlophus_theresiae	Squamata	Tropiduridae
Microlophus_yanezi	Squamata	Tropiduridae	Microlophus_theresioides	Squamata	Tropiduridae
Micropechis_ikaheca	Squamata	Elapidae	Microlophus_yanezi	Squamata	Tropiduridae
Micruroides_euryxanthus	Squamata	Elapidae	Micropechis_ikaheca	Squamata	Elapidae
Micrurus_altirostris	Squamata	Elapidae	Micruroides_euryxanthus	Squamata	Elapidae
Micrurus_ancoralis	Squamata	Elapidae	Micrurus_altirostris	Squamata	Elapidae
Micrurus_annellatus	Squamata	Elapidae	Micrurus_annellatus	Squamata	Elapidae
Micrurus_circinalis	Squamata	Elapidae	Micrurus_brasiliensis	Squamata	Elapidae
Micrurus_dissoleucus	Squamata	Elapidae	Micrurus_circinalis	Squamata	Elapidae
Micrurus_elegans	Squamata	Elapidae	Micrurus_corallinus	Squamata	Elapidae
Micrurus_ephippifer	Squamata	Elapidae	Micrurus_diastema	Squamata	Elapidae
Micrurus_filiformis	Squamata	Elapidae	Micrurus_dissoleucus	Squamata	Elapidae
Micrurus_frontalis	Squamata	Elapidae	Micrurus_filiformis	Squamata	Elapidae
Micrurus_isozonus	Squamata	Elapidae	Micrurus_frontalis	Squamata	Elapidae
Micrurus_langsdorffi	Squamata	Elapidae	Micrurus_hippocrepis	Squamata	Elapidae
Micrurus_laticollaris	Squamata	Elapidae	Micrurus_ibiboboca	Squamata	Elapidae
Micrurus_latifasciatus	Squamata	Elapidae	Micrurus_langsdorffi	Squamata	Elapidae
Micrurus_multifasciatus	Squamata	Elapidae	Micrurus_multifasciatus	Squamata	Elapidae
Micrurus_obscurus	Squamata	Elapidae	Micrurus_multiscutatus	Squamata	Elapidae
Micrurus_pyrrhocryptus	Squamata	Elapidae	Micrurus_obscurus	Squamata	Elapidae
Micrurus_steindachneri	Squamata	Elapidae	Micrurus_psyches	Squamata	Elapidae
Micrurus_stewarti	Squamata	Elapidae	Micrurus_pyrrhocryptus	Squamata	Elapidae
Mixcoatlus_melanurus	Squamata	Viperidae	Micrurus_spixii	Squamata	Elapidae
Mniarogekko_chahoua	Squamata	Diplodactylidae	Micrurus_steindachneri	Squamata	Elapidae
Mochlus_guineensis	Squamata	Scincidae	Micrurus_stewarti	Squamata	Elapidae
Mokopirirakau_galaxias	Squamata	Diplodactylidae	Mixcoatlus_melanurus	Squamata	Viperidae
Mokopirirakau_granulatus	Squamata	Diplodactylidae	Mokopirirakau_galaxias	Squamata	Diplodactylidae
Monilesaurus_ellioti	Squamata	Agamidae	Moloch_horridus	Squamata	Agamidae
Monilesaurus_rouxii	Squamata	Agamidae	Monilesaurus_ellioti	Squamata	Agamidae
Monopeltis_infuscata	Squamata	Amphisbaenidae	Monilesaurus_rouxii	Squamata	Agamidae
Montivipera_raddei	Squamata	Viperidae	Monopeltis_infuscata	Squamata	Amphisbaenidae
Montivipera_xanthina	Squamata	Viperidae	Montivipera_raddei	Squamata	Viperidae
Morelia_bredli	Squamata	Pythonidae	Montivipera_xanthina	Squamata	Viperidae
Morelia_carinata	Squamata	Pythonidae	Morelia_azurea	Squamata	Pythonidae
Morelia_imbricata	Squamata	Pythonidae	Morelia_carinata	Squamata	Pythonidae
Morelia_spilota	Squamata	Pythonidae	Morelia_spilota	Squamata	Pythonidae
Morelia_viridis	Squamata	Pythonidae	Morelia_viridis	Squamata	Pythonidae
Morethia_boulengeri	Squamata	Scincidae	Morethia_adelaidensis	Squamata	Scincidae
Morethia_butleri	Squamata	Scincidae	Morethia_boulengeri	Squamata	Scincidae
Morethia_storri	Squamata	Scincidae	Morethia_butleri	Squamata	Scincidae
Morethia_taeniopleura	Squamata	Scincidae	Morethia_obscura	Squamata	Scincidae
Morunasaurus_annularis	Squamata	Hoplocercidae	Morethia_storri	Squamata	Scincidae
Mussurana_bicolor	Squamata	Colubridae	Morethia_taeniopleura	Squamata	Scincidae
Myuchelys_georgesi	Testudines	Chelidae	Morunasaurus_annularis	Squamata	Hoplocercidae
Myuchelys_latisternum	Testudines	Chelidae	Mussurana_bicolor	Squamata	Colubridae
Myuchelys_purvisi	Testudines	Chelidae	Myuchelys_bellii	Testudines	Chelidae
Nactus_cheverti	Squamata	Gekkonidae	Myuchelys_georgesi	Testudines	Chelidae
Nactus_multicarinatus	Squamata	Gekkonidae	Myuchelys_latisternum	Testudines	Chelidae
Nactus_vankampeni	Squamata	Gekkonidae	Myuchelys_purvisi	Testudines	Chelidae
Naja_annulifera	Squamata	Elapidae	Nactus_cheverti	Squamata	Gekkonidae
Naja_ashei	Squamata	Elapidae	Nactus_multicarinatus	Squamata	Gekkonidae
Naja_atra	Squamata	Elapidae	Nactus_pelagicus	Squamata	Gekkonidae
Naja_haje	Squamata	Elapidae	Nactus_vankampeni	Squamata	Gekkonidae
Naja_kaouthia	Squamata	Elapidae	Naja_anchietae	Squamata	Elapidae
Naja_melanoleuca	Squamata	Elapidae	Naja_haje	Squamata	Elapidae
Naja_nigricincta	Squamata	Elapidae	Naja_kaouthia	Squamata	Elapidae
Naja_oxiana	Squamata	Elapidae	Naja_melanoleuca	Squamata	Elapidae
Naja_philippinensis	Squamata	Elapidae	Naja_naja	Squamata	Elapidae
Naja_savannula	Squamata	Elapidae	Naja_nigricincta	Squamata	Elapidae
Naja_sputatrix	Squamata	Elapidae	Naja_philippinensis	Squamata	Elapidae
Naja_subfulva	Squamata	Elapidae	Naja_samarensis	Squamata	Elapidae
Naja_sumatrana	Squamata	Elapidae	Naja_savannula	Squamata	Elapidae
Namazonurus_lawrenci	Squamata	Cordylidae	Naja_sputatrix	Squamata	Elapidae
Namazonurus_peersi	Squamata	Cordylidae	Naja_sumatrana	Squamata	Elapidae
Nannoscincus_greeri	Squamata	Scincidae	Namazonurus_lawrenci	Squamata	Cordylidae
Nannoscincus_humectus	Squamata	Scincidae	Namazonurus_peersi	Squamata	Cordylidae
Nannoscincus_mariei	Squamata	Scincidae	Nannoscincus_greeri	Squamata	Scincidae
Narudasia_festiva	Squamata	Gekkonidae	Nannoscincus_humectus	Squamata	Scincidae
Natator_depressus	Testudines	Cheloniidae	Nannoscincus_mariei	Squamata	Scincidae
Natriciteres_fuliginoides	Squamata	Colubridae	Narudasia_festiva	Squamata	Gekkonidae
Natriciteres_olivacea	Squamata	Colubridae	Natriciteres_fuliginoides	Squamata	Colubridae
Natriciteres_variegata	Squamata	Colubridae	Natriciteres_olivacea	Squamata	Colubridae
Natrix_astreptophora	Squamata	Colubridae	Natriciteres_variegata	Squamata	Colubridae
Natrix_natrix	Squamata	Colubridae	Natrix_astreptophora	Squamata	Colubridae
Naultinus_rudis	Squamata	Diplodactylidae	Naultinus_rudis	Squamata	Diplodactylidae
Nephrurus_amyae	Squamata	Carphodactylidae	Naultinus_stellatus	Squamata	Diplodactylidae
Nephrurus_asper	Squamata	Carphodactylidae	Naultinus_tuberculatus	Squamata	Diplodactylidae
Nephrurus_deleani	Squamata	Carphodactylidae	Nephrurus_amyae	Squamata	Carphodactylidae
Nephrurus_stellatus	Squamata	Carphodactylidae	Nephrurus_asper	Squamata	Carphodactylidae
Nephrurus_vertebralis	Squamata	Carphodactylidae	Nephrurus_deleani	Squamata	Carphodactylidae
Nerodia_clarkii	Squamata	Colubridae	Nephrurus_laevissimus	Squamata	Carphodactylidae
Nerodia_paucimaculata	Squamata	Colubridae	Nephrurus_sheai	Squamata	Carphodactylidae
Nerodia_taxispilota	Squamata	Colubridae	Nephrurus_stellatus	Squamata	Carphodactylidae
Nilssonia_leithii	Testudines	Trionychidae	Nephrurus_vertebralis	Squamata	Carphodactylidae
Nilssonia_nigricans	Testudines	Trionychidae	Nephrurus_wheeleri	Squamata	Carphodactylidae
Ninia_espinali	Squamata	Colubridae	Nerodia_clarkii	Squamata	Colubridae
Ninia_hudsoni	Squamata	Colubridae	Nerodia_harteri	Squamata	Colubridae
Ninia_psephota	Squamata	Colubridae	Nerodia_paucimaculata	Squamata	Colubridae
Ninurta_coeruleopunctatus	Squamata	Cordylidae	Nerodia_taxispilota	Squamata	Colubridae
Notomabuya_frenata	Squamata	Scincidae	Nilssonia_leithii	Testudines	Trionychidae
Notoscincus_butleri	Squamata	Scincidae	Ninia_espinali	Squamata	Colubridae
Nucras_intertexta	Squamata	Lacertidae	Ninia_hudsoni	Squamata	Colubridae
Nucras_lalandii	Squamata	Lacertidae	Ninurta_coeruleopunctatus	Squamata	Cordylidae
Nucras_livida	Squamata	Lacertidae	Notoscincus_butleri	Squamata	Scincidae
Nucras_taeniolata	Squamata	Lacertidae	Notoscincus_ornatus	Squamata	Scincidae
Nucras_tessellata	Squamata	Lacertidae	Nucras_boulengeri	Squamata	Lacertidae
Nyctophilopython_oenpelliensis	Squamata	Pythonidae	Nucras_lalandii	Squamata	Lacertidae
Oedura_argentea	Squamata	Diplodactylidae	Nucras_livida	Squamata	Lacertidae
Oedura_bella	Squamata	Diplodactylidae	Nucras_taeniolata	Squamata	Lacertidae
Oedura_castelnaui	Squamata	Diplodactylidae	Nucras_tessellata	Squamata	Lacertidae
Oedura_coggeri	Squamata	Diplodactylidae	Oedura_coggeri	Squamata	Diplodactylidae
Oedura_filicipoda	Squamata	Diplodactylidae	Oedura_fimbria	Squamata	Diplodactylidae
Oedura_fimbria	Squamata	Diplodactylidae	Oedura_monilis	Squamata	Diplodactylidae
Oedura_tryoni	Squamata	Diplodactylidae	Oedura_tryoni	Squamata	Diplodactylidae
Oligodon_affinis	Squamata	Colubridae	Oligodon_ancorus	Squamata	Colubridae
Oligodon_ancorus	Squamata	Colubridae	Oligodon_arnensis	Squamata	Colubridae
Oligodon_bitorquatus	Squamata	Colubridae	Oligodon_bitorquatus	Squamata	Colubridae
Oligodon_calamarius	Squamata	Colubridae	Oligodon_calamarius	Squamata	Colubridae
Oligodon_cinereus	Squamata	Colubridae	Oligodon_cyclurus	Squamata	Colubridae
Oligodon_cyclurus	Squamata	Colubridae	Oligodon_everetti	Squamata	Colubridae
Oligodon_everetti	Squamata	Colubridae	Oligodon_formosanus	Squamata	Colubridae
Oligodon_fasciolatus	Squamata	Colubridae	Oligodon_octolineatus	Squamata	Colubridae
Oligodon_formosanus	Squamata	Colubridae	Oligodon_purpurascens	Squamata	Colubridae
Oligodon_purpurascens	Squamata	Colubridae	Oligodon_sublineatus	Squamata	Colubridae
Oligodon_sublineatus	Squamata	Colubridae	Oligodon_taeniolatus	Squamata	Colubridae
Oligodon_theobaldi	Squamata	Colubridae	Oligodon_torquatus	Squamata	Colubridae
Oligodon_torquatus	Squamata	Colubridae	Oligosoma_awakopaka	Squamata	Scincidae
Oligosoma_aeneum	Squamata	Scincidae	Oligosoma_kokowai	Squamata	Scincidae
Oligosoma_awakopaka	Squamata	Scincidae	Oligosoma_lineoocellatum	Squamata	Scincidae
Oligosoma_inconspicuum	Squamata	Scincidae	Oligosoma_longipes	Squamata	Scincidae
Oligosoma_kokowai	Squamata	Scincidae	Oligosoma_maccanni	Squamata	Scincidae
Oligosoma_maccanni	Squamata	Scincidae	Oligosoma_moco	Squamata	Scincidae
Oligosoma_nigriplantare	Squamata	Scincidae	Oligosoma_nigriplantare	Squamata	Scincidae
Oligosoma_ornatum	Squamata	Scincidae	Oligosoma_prasinum	Squamata	Scincidae
Oligosoma_polychroma	Squamata	Scincidae	Oligosoma_waimatense	Squamata	Scincidae
Oligosoma_prasinum	Squamata	Scincidae	Oocatochus_rufodorsatus	Squamata	Colubridae
Oligosoma_repens	Squamata	Scincidae	Ophiodes_vertebralis	Squamata	Diploglossidae
Oligosoma_waimatense	Squamata	Scincidae	Ophiophagus_hannah	Squamata	Elapidae
Ophiomorus_latastii	Squamata	Scincidae	Ophioscincus_ophioscincus	Squamata	Scincidae
Ophiophagus_hannah	Squamata	Elapidae	Ophioscincus_truncatus	Squamata	Scincidae
Ophioscincus_ophioscincus	Squamata	Scincidae	Ophisaurus_ceroni	Squamata	Anguidae
Ophioscincus_truncatus	Squamata	Scincidae	Ophisaurus_compressus	Squamata	Anguidae
Ophisaurus_attenuatus	Squamata	Anguidae	Ophisaurus_ventralis	Squamata	Anguidae
Ophisaurus_ceroni	Squamata	Anguidae	Ophisops_beddomei	Squamata	Lacertidae
Ophisaurus_compressus	Squamata	Anguidae	Ophisops_leschenaultii	Squamata	Lacertidae
Ophisaurus_ventralis	Squamata	Anguidae	Opisthotropis_andersonii	Squamata	Colubridae
Ophisops_beddomei	Squamata	Lacertidae	Opisthotropis_kuatunensis	Squamata	Colubridae
Ophisops_jerdonii	Squamata	Lacertidae	Opisthotropis_lateralis	Squamata	Colubridae
Ophisops_leschenaultii	Squamata	Lacertidae	Oplurus_cuvieri	Squamata	Opluridae
Ophisops_occidentalis	Squamata	Lacertidae	Oplurus_cyclurus	Squamata	Opluridae
Opisthotropis_andersonii	Squamata	Colubridae	Oplurus_quadrimaculatus	Squamata	Opluridae
Oplurus_quadrimaculatus	Squamata	Opluridae	Oplurus_saxicola	Squamata	Opluridae
Oplurus_saxicola	Squamata	Opluridae	Orientocoluber_spinalis	Squamata	Colubridae
Oreocryptophis_porphyraceus	Squamata	Colubridae	Osteolaemus_osborni	Crocodylia	Crocodylidae
Orlitia_borneensis	Testudines	Geoemydidae	Otocryptis_beddomei	Squamata	Agamidae
Osteolaemus_osborni	Crocodylia	Crocodylidae	Otocryptis_nigristigma	Squamata	Agamidae
Otocryptis_beddomei	Squamata	Agamidae	Otocryptis_wiegmanni	Squamata	Agamidae
Otocryptis_nigristigma	Squamata	Agamidae	Otosaurus_cumingii	Squamata	Scincidae
Otocryptis_wiegmanni	Squamata	Agamidae	Ouroborus_cataphractus	Squamata	Cordylidae
Otosaurus_cumingii	Squamata	Scincidae	Ovophis_makazayazaya	Squamata	Viperidae
Ouroborus_cataphractus	Squamata	Cordylidae	Ovophis_monticola	Squamata	Viperidae
Ovophis_makazayazaya	Squamata	Viperidae	Ovophis_okinavensis	Squamata	Viperidae
Ovophis_okinavensis	Squamata	Viperidae	Ovophis_tonkinensis	Squamata	Viperidae
Ovophis_tonkinensis	Squamata	Viperidae	Oxybelis_aeneus	Squamata	Colubridae
Oxyrhopus_marcapatae	Squamata	Colubridae	Oxybelis_fulgidus	Squamata	Colubridae
Oxyrhopus_melanogenys	Squamata	Colubridae	Oxyrhopus_guibei	Squamata	Colubridae
Oxyrhopus_occipitalis	Squamata	Colubridae	Oxyrhopus_marcapatae	Squamata	Colubridae
Oxyrhopus_rhombifer	Squamata	Colubridae	Oxyrhopus_rhombifer	Squamata	Colubridae
Oxyrhopus_trigeminus	Squamata	Colubridae	Oxyrhopus_trigeminus	Squamata	Colubridae
Oxyuranus_microlepidotus	Squamata	Elapidae	Oxyuranus_scutellatus	Squamata	Elapidae
Oxyuranus_temporalis	Squamata	Elapidae	Pachydactylus_affinis	Squamata	Gekkonidae
Pachydactylus_affinis	Squamata	Gekkonidae	Pachydactylus_atorquatus	Squamata	Gekkonidae
Pachydactylus_angolensis	Squamata	Gekkonidae	Pachydactylus_barnardi	Squamata	Gekkonidae
Pachydactylus_atorquatus	Squamata	Gekkonidae	Pachydactylus_capensis	Squamata	Gekkonidae
Pachydactylus_barnardi	Squamata	Gekkonidae	Pachydactylus_caraculicus	Squamata	Gekkonidae
Pachydactylus_caraculicus	Squamata	Gekkonidae	Pachydactylus_carinatus	Squamata	Gekkonidae
Pachydactylus_carinatus	Squamata	Gekkonidae	Pachydactylus_formosus	Squamata	Gekkonidae
Pachydactylus_formosus	Squamata	Gekkonidae	Pachydactylus_geitje	Squamata	Gekkonidae
Pachydactylus_geitje	Squamata	Gekkonidae	Pachydactylus_griffini	Squamata	Gekkonidae
Pachydactylus_griffini	Squamata	Gekkonidae	Pachydactylus_haackei	Squamata	Gekkonidae
Pachydactylus_haackei	Squamata	Gekkonidae	Pachydactylus_kladaroderma	Squamata	Gekkonidae
Pachydactylus_kladaroderma	Squamata	Gekkonidae	Pachydactylus_latirostris	Squamata	Gekkonidae
Pachydactylus_kobosensis	Squamata	Gekkonidae	Pachydactylus_maculatus	Squamata	Gekkonidae
Pachydactylus_labialis	Squamata	Gekkonidae	Pachydactylus_maraisi	Squamata	Gekkonidae
Pachydactylus_latirostris	Squamata	Gekkonidae	Pachydactylus_mariquensis	Squamata	Gekkonidae
Pachydactylus_maculatus	Squamata	Gekkonidae	Pachydactylus_mclachlani	Squamata	Gekkonidae
Pachydactylus_maraisi	Squamata	Gekkonidae	Pachydactylus_monicae	Squamata	Gekkonidae
Pachydactylus_mclachlani	Squamata	Gekkonidae	Pachydactylus_montanus	Squamata	Gekkonidae
Pachydactylus_monicae	Squamata	Gekkonidae	Pachydactylus_oreophilus	Squamata	Gekkonidae
Pachydactylus_montanus	Squamata	Gekkonidae	Pachydactylus_parascutatus	Squamata	Gekkonidae
Pachydactylus_oreophilus	Squamata	Gekkonidae	Pachydactylus_punctatus	Squamata	Gekkonidae
Pachydactylus_punctatus	Squamata	Gekkonidae	Pachydactylus_purcelli	Squamata	Gekkonidae
Pachydactylus_rangei	Squamata	Gekkonidae	Pachydactylus_rugosus	Squamata	Gekkonidae
Pachydactylus_rugosus	Squamata	Gekkonidae	Pachydactylus_sansteynae	Squamata	Gekkonidae
Pachydactylus_serval	Squamata	Gekkonidae	Pachydactylus_scherzi	Squamata	Gekkonidae
Pachydactylus_tigrinus	Squamata	Gekkonidae	Pachydactylus_scutatus	Squamata	Gekkonidae
Pachydactylus_visseri	Squamata	Gekkonidae	Pachydactylus_serval	Squamata	Gekkonidae
Panaspis_namibiana	Squamata	Scincidae	Pachydactylus_tigrinus	Squamata	Gekkonidae
Panaspis_togoensis	Squamata	Scincidae	Pachydactylus_vansoni	Squamata	Gekkonidae
Pangshura_sylhetensis	Testudines	Geoemydidae	Pachydactylus_visseri	Squamata	Gekkonidae
Pangshura_tecta	Testudines	Geoemydidae	Pachydactylus_wahlbergii	Squamata	Gekkonidae
Pangshura_tentoria	Testudines	Geoemydidae	Pachydactylus_weberi	Squamata	Gekkonidae
Panolopus_curtissi	Squamata	Diploglossidae	Paleosuchus_palpebrosus	Crocodylia	Alligatoridae
Pantherophis_bairdi	Squamata	Colubridae	Pamelaescincus_gardineri	Squamata	Scincidae
Pantherophis_vulpinus	Squamata	Colubridae	Panaspis_africana	Squamata	Scincidae
Papuascincus_stanleyanus	Squamata	Scincidae	Panaspis_cabindae	Squamata	Scincidae
Paradelma_orientalis	Squamata	Pygopodidae	Panaspis_namibiana	Squamata	Scincidae
Paragehyra_gabriellae	Squamata	Gekkonidae	Pangshura_sylhetensis	Testudines	Geoemydidae
Paralaudakia_erythrogaster	Squamata	Agamidae	Pangshura_tecta	Testudines	Geoemydidae
Paralaudakia_himalayana	Squamata	Agamidae	Panolopus_curtissi	Squamata	Diploglossidae
Paralaudakia_stoliczkana	Squamata	Agamidae	Pantherophis_bairdi	Squamata	Colubridae
Paroedura_androyensis	Squamata	Gekkonidae	Pantherophis_spiloides	Squamata	Colubridae
Paroedura_bastardi	Squamata	Gekkonidae	Pantherophis_vulpinus	Squamata	Colubridae
Paroedura_gracilis	Squamata	Gekkonidae	Papuascincus_stanleyanus	Squamata	Scincidae
Paroedura_homalorhina	Squamata	Gekkonidae	Paradelma_orientalis	Squamata	Pygopodidae
Paroedura_karstophila	Squamata	Gekkonidae	Paragehyra_gabriellae	Squamata	Gekkonidae
Paroedura_maingoka	Squamata	Gekkonidae	Paroedura_androyensis	Squamata	Gekkonidae
Paroedura_oviceps	Squamata	Gekkonidae	Paroedura_bastardi	Squamata	Gekkonidae
Paroedura_picta	Squamata	Gekkonidae	Paroedura_homalorhina	Squamata	Gekkonidae
Paroedura_stellata	Squamata	Gekkonidae	Paroedura_karstophila	Squamata	Gekkonidae
Paroedura_stumpffi	Squamata	Gekkonidae	Paroedura_maingoka	Squamata	Gekkonidae
Paroedura_tanjaka	Squamata	Gekkonidae	Paroedura_oviceps	Squamata	Gekkonidae
Paroedura_vazimba	Squamata	Gekkonidae	Paroedura_stellata	Squamata	Gekkonidae
Paroplocephalus_atriceps	Squamata	Elapidae	Paroedura_stumpffi	Squamata	Gekkonidae
Parvilacerta_parva	Squamata	Lacertidae	Paroedura_tanjaka	Squamata	Gekkonidae
Parvoscincus_decipiens	Squamata	Scincidae	Paroedura_vazimba	Squamata	Gekkonidae
Parvoscincus_laterimaculatus	Squamata	Scincidae	Paroplocephalus_atriceps	Squamata	Elapidae
Parvoscincus_steerei	Squamata	Scincidae	Parvilacerta_parva	Squamata	Lacertidae
Pedioplanis_branchi	Squamata	Lacertidae	Parvoscincus_decipiens	Squamata	Scincidae
Pedioplanis_breviceps	Squamata	Lacertidae	Parvoscincus_jimmymcguirei	Squamata	Scincidae
Pedioplanis_burchelli	Squamata	Lacertidae	Parvoscincus_laterimaculatus	Squamata	Scincidae
Pedioplanis_gaerdesi	Squamata	Lacertidae	Parvoscincus_leucospilos	Squamata	Scincidae
Pedioplanis_haackei	Squamata	Lacertidae	Parvoscincus_steerei	Squamata	Scincidae
Pedioplanis_husabensis	Squamata	Lacertidae	Pedioplanis_branchi	Squamata	Lacertidae
Pedioplanis_inornata	Squamata	Lacertidae	Pedioplanis_burchelli	Squamata	Lacertidae
Pedioplanis_laticeps	Squamata	Lacertidae	Pedioplanis_gaerdesi	Squamata	Lacertidae
Pedioplanis_lineoocellata	Squamata	Lacertidae	Pedioplanis_haackei	Squamata	Lacertidae
Pedioplanis_namaquensis	Squamata	Lacertidae	Pedioplanis_husabensis	Squamata	Lacertidae
Pedioplanis_rubens	Squamata	Lacertidae	Pedioplanis_inornata	Squamata	Lacertidae
Pedioplanis_undata	Squamata	Lacertidae	Pedioplanis_laticeps	Squamata	Lacertidae
Pelomedusa_galeata	Testudines	Pelomedusidae	Pedioplanis_lineoocellata	Squamata	Lacertidae
Pelomedusa_olivacea	Testudines	Pelomedusidae	Pedioplanis_mayeri	Squamata	Lacertidae
Pelusios_castanoides	Testudines	Pelomedusidae	Pedioplanis_namaquensis	Squamata	Lacertidae
Pelusios_gabonensis	Testudines	Pelomedusidae	Pedioplanis_rubens	Squamata	Lacertidae
Pelusios_sinuatus	Testudines	Pelomedusidae	Pedioplanis_undata	Squamata	Lacertidae
Petracola_ventrimaculatus	Squamata	Gymnophthalmidae	Pelodiscus_sinensis	Testudines	Trionychidae
Petracola_waka	Squamata	Gymnophthalmidae	Pelomedusa_galeata	Testudines	Pelomedusidae
Petrosaurus_mearnsi	Squamata	Phrynosomatidae	Pelomedusa_gehafie	Testudines	Pelomedusidae
Petrosaurus_repens	Squamata	Phrynosomatidae	Pelomedusa_olivacea	Testudines	Pelomedusidae
Petrosaurus_thalassinus	Squamata	Phrynosomatidae	Pelusios_bechuanicus	Testudines	Pelomedusidae
Phalotris_lemniscatus	Squamata	Colubridae	Pelusios_castanoides	Testudines	Pelomedusidae
Phalotris_matogrossensis	Squamata	Colubridae	Pelusios_gabonensis	Testudines	Pelomedusidae
Phalotris_nasutus	Squamata	Colubridae	Pelusios_rhodesianus	Testudines	Pelomedusidae
Phasmasaurus_tillieri	Squamata	Scincidae	Pelusios_sinuatus	Testudines	Pelomedusidae
Phelsuma_abbotti	Squamata	Gekkonidae	Pelusios_subniger	Testudines	Pelomedusidae
Phelsuma_astriata	Squamata	Gekkonidae	Petracola_ventrimaculatus	Squamata	Gymnophthalmidae
Phelsuma_barbouri	Squamata	Gekkonidae	Petracola_waka	Squamata	Gymnophthalmidae
Phelsuma_breviceps	Squamata	Gekkonidae	Petrosaurus_mearnsi	Squamata	Phrynosomatidae
Phelsuma_cepediana	Squamata	Gekkonidae	Phalotris_cuyanus	Squamata	Colubridae
Phelsuma_dorsivittata	Squamata	Gekkonidae	Phalotris_matogrossensis	Squamata	Colubridae
Phelsuma_dubia	Squamata	Gekkonidae	Phelsuma_abbotti	Squamata	Gekkonidae
Phelsuma_flavigularis	Squamata	Gekkonidae	Phelsuma_astriata	Squamata	Gekkonidae
Phelsuma_grandis	Squamata	Gekkonidae	Phelsuma_breviceps	Squamata	Gekkonidae
Phelsuma_guttata	Squamata	Gekkonidae	Phelsuma_cepediana	Squamata	Gekkonidae
Phelsuma_kochi	Squamata	Gekkonidae	Phelsuma_flavigularis	Squamata	Gekkonidae
Phelsuma_laticauda	Squamata	Gekkonidae	Phelsuma_grandis	Squamata	Gekkonidae
Phelsuma_lineata	Squamata	Gekkonidae	Phelsuma_guttata	Squamata	Gekkonidae
Phelsuma_madagascariensis	Squamata	Gekkonidae	Phelsuma_kochi	Squamata	Gekkonidae
Phelsuma_modesta	Squamata	Gekkonidae	Phelsuma_laticauda	Squamata	Gekkonidae
Phelsuma_mutabilis	Squamata	Gekkonidae	Phelsuma_lineata	Squamata	Gekkonidae
Phelsuma_ornata	Squamata	Gekkonidae	Phelsuma_modesta	Squamata	Gekkonidae
Phelsuma_parkeri	Squamata	Gekkonidae	Phelsuma_mutabilis	Squamata	Gekkonidae
Phelsuma_pusilla	Squamata	Gekkonidae	Phelsuma_parkeri	Squamata	Gekkonidae
Phelsuma_quadriocellata	Squamata	Gekkonidae	Phelsuma_pusilla	Squamata	Gekkonidae
Phelsuma_robertmertensi	Squamata	Gekkonidae	Phelsuma_quadriocellata	Squamata	Gekkonidae
Phelsuma_sundbergi	Squamata	Gekkonidae	Phelsuma_robertmertensi	Squamata	Gekkonidae
Phelsuma_v-nigra	Squamata	Gekkonidae	Phelsuma_sundbergi	Squamata	Gekkonidae
Philodryas_aestiva	Squamata	Colubridae	Philodryas_chamissonis	Squamata	Colubridae
Philodryas_chamissonis	Squamata	Colubridae	Philodryas_mattogrossensis	Squamata	Colubridae
Philodryas_mattogrossensis	Squamata	Colubridae	Philodryas_nattereri	Squamata	Colubridae
Philodryas_nattereri	Squamata	Colubridae	Philodryas_psammophidea	Squamata	Colubridae
Philodryas_patagoniensis	Squamata	Colubridae	Philodryas_trilineata	Squamata	Colubridae
Philodryas_psammophidea	Squamata	Colubridae	Philodryas_varia	Squamata	Colubridae
Philodryas_varia	Squamata	Colubridae	Philothamnus_girardi	Squamata	Colubridae
Philothamnus_carinatus	Squamata	Colubridae	Philothamnus_heterolepidotus	Squamata	Colubridae
Philothamnus_dorsalis	Squamata	Colubridae	Philothamnus_hoplogaster	Squamata	Colubridae
Philothamnus_hoplogaster	Squamata	Colubridae	Philothamnus_irregularis	Squamata	Colubridae
Philothamnus_irregularis	Squamata	Colubridae	Philothamnus_macrops	Squamata	Colubridae
Philothamnus_macrops	Squamata	Colubridae	Philothamnus_ruandae	Squamata	Colubridae
Phimophis_guianensis	Squamata	Colubridae	Phimophis_guerini	Squamata	Colubridae
Phoboscincus_garnieri	Squamata	Scincidae	Phimophis_guianensis	Squamata	Colubridae
Phoenicolacerta_kulzeri	Squamata	Lacertidae	Phoboscincus_garnieri	Squamata	Scincidae
Pholidobolus_affinis	Squamata	Gymnophthalmidae	Pholidobolus_affinis	Squamata	Gymnophthalmidae
Pholidobolus_montium	Squamata	Gymnophthalmidae	Pholidobolus_montium	Squamata	Gymnophthalmidae
Pholidoscelis_taeniurus	Squamata	Teiidae	Pholidobolus_prefrontalis	Squamata	Gymnophthalmidae
Pholidoscelis_wetmorei	Squamata	Teiidae	Pholidoscelis_wetmorei	Squamata	Teiidae
Phrynocephalus_guttatus	Squamata	Agamidae	Phrynocephalus_arabicus	Squamata	Agamidae
Phrynocephalus_helioscopus	Squamata	Agamidae	Phrynocephalus_helioscopus	Squamata	Agamidae
Phrynocephalus_hispidus	Squamata	Agamidae	Phrynocephalus_hispidus	Squamata	Agamidae
Phrynocephalus_maculatus	Squamata	Agamidae	Phrynocephalus_maculatus	Squamata	Agamidae
Phrynocephalus_mystaceus	Squamata	Agamidae	Phrynocephalus_mystaceus	Squamata	Agamidae
Phrynocephalus_ornatus	Squamata	Agamidae	Phrynocephalus_ornatus	Squamata	Agamidae
Phrynocephalus_przewalskii	Squamata	Agamidae	Phrynocephalus_przewalskii	Squamata	Agamidae
Phrynocephalus_raddei	Squamata	Agamidae	Phrynocephalus_roborowskii	Squamata	Agamidae
Phrynocephalus_roborowskii	Squamata	Agamidae	Phrynocephalus_strauchi	Squamata	Agamidae
Phrynocephalus_scutellatus	Squamata	Agamidae	Phrynocephalus_theobaldi	Squamata	Agamidae
Phrynocephalus_theobaldi	Squamata	Agamidae	Phrynocephalus_vlangalii	Squamata	Agamidae
Phrynocephalus_vlangalii	Squamata	Agamidae	Phrynops_geoffroanus	Testudines	Chelidae
Phrynops_geoffroanus	Testudines	Chelidae	Phrynops_tuberosus	Testudines	Chelidae
Phrynosoma_asio	Squamata	Phrynosomatidae	Phrynosoma_braconnieri	Squamata	Phrynosomatidae
Phrynosoma_blainvillii	Squamata	Phrynosomatidae	Phrynosoma_coronatum	Squamata	Phrynosomatidae
Phrynosoma_braconnieri	Squamata	Phrynosomatidae	Phrynosoma_ditmarsi	Squamata	Phrynosomatidae
Phrynosoma_cerroense	Squamata	Phrynosomatidae	Phrynosoma_orbiculare	Squamata	Phrynosomatidae
Phrynosoma_cornutum	Squamata	Phrynosomatidae	Phrynosoma_solare	Squamata	Phrynosomatidae
Phrynosoma_coronatum	Squamata	Phrynosomatidae	Phrynosoma_taurus	Squamata	Phrynosomatidae
Phrynosoma_ditmarsi	Squamata	Phrynosomatidae	Phyllodactylus_bordai	Squamata	Phyllodactylidae
Phrynosoma_goodei	Squamata	Phrynosomatidae	Phyllodactylus_delcampoi	Squamata	Phyllodactylidae
Phrynosoma_hernandesi	Squamata	Phrynosomatidae	Phyllodactylus_duellmani	Squamata	Phyllodactylidae
Phrynosoma_taurus	Squamata	Phrynosomatidae	Phyllodactylus_kofordi	Squamata	Phyllodactylidae
Phyllodactylus_bordai	Squamata	Phyllodactylidae	Phyllodactylus_lanei	Squamata	Phyllodactylidae
Phyllodactylus_delcampoi	Squamata	Phyllodactylidae	Phyllodactylus_martini	Squamata	Phyllodactylidae
Phyllodactylus_duellmani	Squamata	Phyllodactylidae	Phyllodactylus_microphyllus	Squamata	Phyllodactylidae
Phyllodactylus_gerrhopygus	Squamata	Phyllodactylidae	Phyllodactylus_nocticolus	Squamata	Phyllodactylidae
Phyllodactylus_interandinus	Squamata	Phyllodactylidae	Phyllodactylus_ventralis	Squamata	Phyllodactylidae
Phyllodactylus_kofordi	Squamata	Phyllodactylidae	Phyllopezus_lutzae	Squamata	Phyllodactylidae
Phyllodactylus_lanei	Squamata	Phyllodactylidae	Phyllopezus_periosus	Squamata	Phyllodactylidae
Phyllodactylus_lepidopygus	Squamata	Phyllodactylidae	Phyllopezus_przewalskii	Squamata	Phyllodactylidae
Phyllodactylus_martini	Squamata	Phyllodactylidae	Phyllorhynchus_browni	Squamata	Colubridae
Phyllodactylus_microphyllus	Squamata	Phyllodactylidae	Phyllorhynchus_decurtatus	Squamata	Colubridae
Phyllodactylus_muralis	Squamata	Phyllodactylidae	Phyllurus_amnicola	Squamata	Carphodactylidae
Phyllodactylus_nocticolus	Squamata	Phyllodactylidae	Phyllurus_gulbaru	Squamata	Carphodactylidae
[truncated: 834 more rows]
