# Supplementary material for: Assessing Reptile Conservation Status under Global Climate Change
Source: Biology (Basel). 2024 Jun 13;13(6):436. doi: 10.3390/biology13060436 (PMC11200438; doi:10.3390/biology13060436)
Supplement: Supplementary file 1 [file biology-13-00436-s001.zip › Table S7 List of species range area expansions.csv]

SSP2-4.5						SSP5-8.5
2050s			2070s			2050s			2070s
Species	Order	Family	Species	Order	Family	Species	Order	Family	Species	Order	Family
Ablepharus_anatolicus	Squamata	Scincidae	Ablepharus_anatolicus	Squamata	Scincidae	Ablepharus_anatolicus	Squamata	Scincidae	Ablepharus_anatolicus	Squamata	Scincidae
Ablepharus_bivittatus	Squamata	Scincidae	Ablepharus_budaki	Squamata	Scincidae	Ablepharus_budaki	Squamata	Scincidae	Ablepharus_budaki	Squamata	Scincidae
Ablepharus_deserti	Squamata	Scincidae	Ablepharus_deserti	Squamata	Scincidae	Ablepharus_deserti	Squamata	Scincidae	Ablepharus_deserti	Squamata	Scincidae
Ablepharus_himalayanus	Squamata	Scincidae	Ablepharus_rueppellii	Squamata	Scincidae	Ablepharus_pannonicus	Squamata	Scincidae	Ablepharus_kitaibelii	Squamata	Scincidae
Abronia_deppii	Squamata	Anguidae	Abronia_fuscolabialis	Squamata	Anguidae	Ablepharus_rueppellii	Squamata	Scincidae	Ablepharus_rueppellii	Squamata	Scincidae
Abronia_fuscolabialis	Squamata	Anguidae	Abronia_gadovii	Squamata	Anguidae	Abronia_deppii	Squamata	Anguidae	Abronia_deppii	Squamata	Anguidae
Abronia_gadovii	Squamata	Anguidae	Abronia_juarezi	Squamata	Anguidae	Abronia_fuscolabialis	Squamata	Anguidae	Abronia_fuscolabialis	Squamata	Anguidae
Abronia_graminea	Squamata	Anguidae	Abronia_lythrochila	Squamata	Anguidae	Abronia_gadovii	Squamata	Anguidae	Abronia_gadovii	Squamata	Anguidae
Abronia_juarezi	Squamata	Anguidae	Abronia_martindelcampoi	Squamata	Anguidae	Abronia_juarezi	Squamata	Anguidae	Abronia_juarezi	Squamata	Anguidae
Abronia_lythrochila	Squamata	Anguidae	Abronia_mixteca	Squamata	Anguidae	Abronia_lythrochila	Squamata	Anguidae	Abronia_lythrochila	Squamata	Anguidae
Abronia_martindelcampoi	Squamata	Anguidae	Abronia_montecristoi	Squamata	Anguidae	Abronia_martindelcampoi	Squamata	Anguidae	Abronia_martindelcampoi	Squamata	Anguidae
Abronia_mixteca	Squamata	Anguidae	Abronia_moreletii	Squamata	Anguidae	Abronia_mixteca	Squamata	Anguidae	Abronia_mixteca	Squamata	Anguidae
Abronia_monticola	Squamata	Anguidae	Abronia_smithi	Squamata	Anguidae	Abronia_montecristoi	Squamata	Anguidae	Abronia_monticola	Squamata	Anguidae
Abronia_moreletii	Squamata	Anguidae	Abronia_vasconcelosii	Squamata	Anguidae	Abronia_monticola	Squamata	Anguidae	Abronia_moreletii	Squamata	Anguidae
Abronia_smithi	Squamata	Anguidae	Acanthocercus_annectans	Squamata	Agamidae	Abronia_moreletii	Squamata	Anguidae	Abronia_oaxacae	Squamata	Anguidae
Abronia_taeniata	Squamata	Anguidae	Acanthocercus_atricollis	Squamata	Agamidae	Abronia_smithi	Squamata	Anguidae	Abronia_smithi	Squamata	Anguidae
Abronia_vasconcelosii	Squamata	Anguidae	Acanthocercus_branchi	Squamata	Agamidae	Abronia_taeniata	Squamata	Anguidae	Abronia_taeniata	Squamata	Anguidae
Acanthocercus_adramitanus	Squamata	Agamidae	Acanthocercus_cyanogaster	Squamata	Agamidae	Abronia_vasconcelosii	Squamata	Anguidae	Abronia_vasconcelosii	Squamata	Anguidae
Acanthocercus_annectans	Squamata	Agamidae	Acanthocercus_gregorii	Squamata	Agamidae	Acanthocercus_annectans	Squamata	Agamidae	Abronia_viridiflava	Squamata	Anguidae
Acanthocercus_branchi	Squamata	Agamidae	Acanthocercus_ugandaensis	Squamata	Agamidae	Acanthocercus_atricollis	Squamata	Agamidae	Acanthocercus_annectans	Squamata	Agamidae
Acanthocercus_cyanogaster	Squamata	Agamidae	Acanthochelys_macrocephala	Testudines	Chelidae	Acanthocercus_branchi	Squamata	Agamidae	Acanthocercus_atricollis	Squamata	Agamidae
Acanthocercus_kiwuensis	Squamata	Agamidae	Acanthochelys_pallidipectoris	Testudines	Chelidae	Acanthocercus_cyanogaster	Squamata	Agamidae	Acanthocercus_cyanogaster	Squamata	Agamidae
Acanthochelys_pallidipectoris	Testudines	Chelidae	Acanthochelys_spixii	Testudines	Chelidae	Acanthochelys_macrocephala	Testudines	Chelidae	Acanthocercus_kiwuensis	Squamata	Agamidae
Acanthochelys_spixii	Testudines	Chelidae	Acanthodactylus_aureus	Squamata	Lacertidae	Acanthochelys_pallidipectoris	Testudines	Chelidae	Acanthochelys_pallidipectoris	Testudines	Chelidae
Acanthodactylus_aureus	Squamata	Lacertidae	Acanthodactylus_bedriagai	Squamata	Lacertidae	Acanthochelys_spixii	Testudines	Chelidae	Acanthochelys_spixii	Testudines	Chelidae
Acanthodactylus_bedriagai	Squamata	Lacertidae	Acanthodactylus_boskianus	Squamata	Lacertidae	Acanthodactylus_aegyptius	Squamata	Lacertidae	Acanthodactylus_aegyptius	Squamata	Lacertidae
Acanthodactylus_beershebensis	Squamata	Lacertidae	Acanthodactylus_cantoris	Squamata	Lacertidae	Acanthodactylus_aureus	Squamata	Lacertidae	Acanthodactylus_bedriagai	Squamata	Lacertidae
Acanthodactylus_cantoris	Squamata	Lacertidae	Acanthodactylus_erythrurus	Squamata	Lacertidae	Acanthodactylus_bedriagai	Squamata	Lacertidae	Acanthodactylus_beershebensis	Squamata	Lacertidae
Acanthodactylus_dumerilii	Squamata	Lacertidae	Acanthodactylus_grandis	Squamata	Lacertidae	Acanthodactylus_beershebensis	Squamata	Lacertidae	Acanthodactylus_dumerilii	Squamata	Lacertidae
Acanthodactylus_erythrurus	Squamata	Lacertidae	Acanthodactylus_longipes	Squamata	Lacertidae	Acanthodactylus_cantoris	Squamata	Lacertidae	Acanthodactylus_erythrurus	Squamata	Lacertidae
Acanthodactylus_grandis	Squamata	Lacertidae	Acanthodactylus_margaritae	Squamata	Lacertidae	Acanthodactylus_dumerilii	Squamata	Lacertidae	Acanthodactylus_grandis	Squamata	Lacertidae
Acanthodactylus_micropholis	Squamata	Lacertidae	Acanthodactylus_micropholis	Squamata	Lacertidae	Acanthodactylus_erythrurus	Squamata	Lacertidae	Acanthodactylus_longipes	Squamata	Lacertidae
Acanthodactylus_opheodurus	Squamata	Lacertidae	Acanthodactylus_opheodurus	Squamata	Lacertidae	Acanthodactylus_grandis	Squamata	Lacertidae	Acanthodactylus_micropholis	Squamata	Lacertidae
Acanthodactylus_schmidti	Squamata	Lacertidae	Acanthodactylus_pardalis	Squamata	Lacertidae	Acanthodactylus_longipes	Squamata	Lacertidae	Acanthodactylus_schmidti	Squamata	Lacertidae
Acanthodactylus_schreiberi	Squamata	Lacertidae	Acanthodactylus_schmidti	Squamata	Lacertidae	Acanthodactylus_margaritae	Squamata	Lacertidae	Acanthophis_cryptamydros	Squamata	Elapidae
Acanthophis_cryptamydros	Squamata	Elapidae	Acanthodactylus_schreiberi	Squamata	Lacertidae	Acanthodactylus_micropholis	Squamata	Lacertidae	Acanthophis_hawkei	Squamata	Elapidae
Acanthophis_pyrrhus	Squamata	Elapidae	Acanthophis_cryptamydros	Squamata	Elapidae	Acanthodactylus_pardalis	Squamata	Lacertidae	Acanthophis_rugosus	Squamata	Elapidae
Acanthosaura_crucigera	Squamata	Agamidae	Acanthophis_rugosus	Squamata	Elapidae	Acanthodactylus_schmidti	Squamata	Lacertidae	Acanthosaura_phuketensis	Squamata	Agamidae
Acanthosaura_phuketensis	Squamata	Agamidae	Acanthosaura_phuketensis	Squamata	Agamidae	Acanthodactylus_schreiberi	Squamata	Lacertidae	Acontias_gracilicauda	Squamata	Scincidae
Acontias_meleagris	Squamata	Scincidae	Acontias_breviceps	Squamata	Scincidae	Acanthophis_cryptamydros	Squamata	Elapidae	Acontias_litoralis	Squamata	Scincidae
Acontias_occidentalis	Squamata	Scincidae	Acontias_meleagris	Squamata	Scincidae	Acanthophis_praelongus	Squamata	Elapidae	Acontias_meleagris	Squamata	Scincidae
Acontias_orientalis	Squamata	Scincidae	Acontias_occidentalis	Squamata	Scincidae	Acanthophis_rugosus	Squamata	Elapidae	Acontias_occidentalis	Squamata	Scincidae
Acontias_percivali	Squamata	Scincidae	Acontias_orientalis	Squamata	Scincidae	Acanthophis_wellsi	Squamata	Elapidae	Acontias_orientalis	Squamata	Scincidae
Acontias_plumbeus	Squamata	Scincidae	Acontias_plumbeus	Squamata	Scincidae	Acanthosaura_armata	Squamata	Agamidae	Acontias_percivali	Squamata	Scincidae
Acrantophis_dumerili	Squamata	Boidae	Acrantophis_dumerili	Squamata	Boidae	Acanthosaura_cardamomensis	Squamata	Agamidae	Acontias_plumbeus	Squamata	Scincidae
Acritoscincus_duperreyi	Squamata	Scincidae	Acritoscincus_duperreyi	Squamata	Scincidae	Acanthosaura_lepidogaster	Squamata	Agamidae	Acrantophis_dumerili	Squamata	Boidae
Acritoscincus_trilineatus	Squamata	Scincidae	Acritoscincus_platynotus	Squamata	Scincidae	Acanthosaura_phuketensis	Squamata	Agamidae	Acritoscincus_platynotus	Squamata	Scincidae
Acrochordus_arafurae	Squamata	Acrochordidae	Acritoscincus_trilineatus	Squamata	Scincidae	Acontias_breviceps	Squamata	Scincidae	Acritoscincus_trilineatus	Squamata	Scincidae
Acrochordus_granulatus	Squamata	Acrochordidae	Acrochordus_granulatus	Squamata	Acrochordidae	Acontias_gracilicauda	Squamata	Scincidae	Acrochordus_arafurae	Squamata	Acrochordidae
Acrochordus_javanicus	Squamata	Acrochordidae	Acrochordus_javanicus	Squamata	Acrochordidae	Acontias_litoralis	Squamata	Scincidae	Acrochordus_granulatus	Squamata	Acrochordidae
Adelphicos_latifasciatum	Squamata	Colubridae	Adelphicos_nigrilatum	Squamata	Colubridae	Acontias_meleagris	Squamata	Scincidae	Acrochordus_javanicus	Squamata	Acrochordidae
Adelphicos_nigrilatum	Squamata	Colubridae	Adelphicos_quadrivirgatum	Squamata	Colubridae	Acontias_occidentalis	Squamata	Scincidae	Adelphicos_latifasciatum	Squamata	Colubridae
Adelphicos_quadrivirgatum	Squamata	Colubridae	Adelphicos_veraepacis	Squamata	Colubridae	Acontias_percivali	Squamata	Scincidae	Adelphicos_nigrilatum	Squamata	Colubridae
Adelphicos_veraepacis	Squamata	Colubridae	Adelphicos_visoninum	Squamata	Colubridae	Acontias_plumbeus	Squamata	Scincidae	Adelphicos_quadrivirgatum	Squamata	Colubridae
Adelphicos_visoninum	Squamata	Colubridae	Adolfus_jacksoni	Squamata	Lacertidae	Acritoscincus_platynotus	Squamata	Scincidae	Adelphicos_veraepacis	Squamata	Colubridae
Adolfus_alleni	Squamata	Lacertidae	Aeluroscalabotes_felinus	Squamata	Eublepharidae	Acritoscincus_trilineatus	Squamata	Scincidae	Adelphicos_visoninum	Squamata	Colubridae
Adolfus_jacksoni	Squamata	Lacertidae	Afroedura_africana	Squamata	Gekkonidae	Acrochordus_arafurae	Squamata	Acrochordidae	Adolfus_alleni	Squamata	Lacertidae
Afroedura_bogerti	Squamata	Gekkonidae	Afroedura_bogerti	Squamata	Gekkonidae	Acrochordus_granulatus	Squamata	Acrochordidae	Adolfus_jacksoni	Squamata	Lacertidae
Afroedura_hawequensis	Squamata	Gekkonidae	Afroedura_hawequensis	Squamata	Gekkonidae	Acrochordus_javanicus	Squamata	Acrochordidae	Afroedura_africana	Squamata	Gekkonidae
Afroedura_marleyi	Squamata	Gekkonidae	Afroedura_karroica	Squamata	Gekkonidae	Adelphicos_latifasciatum	Squamata	Colubridae	Afroedura_karroica	Squamata	Gekkonidae
Afroedura_multiporis	Squamata	Gekkonidae	Afroedura_major	Squamata	Gekkonidae	Adelphicos_nigrilatum	Squamata	Colubridae	Afroedura_major	Squamata	Gekkonidae
Afroedura_nivaria	Squamata	Gekkonidae	Afroedura_marleyi	Squamata	Gekkonidae	Adelphicos_quadrivirgatum	Squamata	Colubridae	Afroedura_marleyi	Squamata	Gekkonidae
Afroedura_pondolia	Squamata	Gekkonidae	Afroedura_nivaria	Squamata	Gekkonidae	Adelphicos_veraepacis	Squamata	Colubridae	Afroedura_nivaria	Squamata	Gekkonidae
Afronatrix_anoscopus	Squamata	Colubridae	Afroedura_transvaalica	Squamata	Gekkonidae	Adelphicos_visoninum	Squamata	Colubridae	Afroedura_pondolia	Squamata	Gekkonidae
Afrotyphlops_angolensis	Squamata	Typhlopidae	Afronatrix_anoscopus	Squamata	Colubridae	Adolfus_alleni	Squamata	Lacertidae	Afroedura_transvaalica	Squamata	Gekkonidae
Afrotyphlops_bibronii	Squamata	Typhlopidae	Afrotyphlops_bibronii	Squamata	Typhlopidae	Adolfus_jacksoni	Squamata	Lacertidae	Afronatrix_anoscopus	Squamata	Colubridae
Afrotyphlops_fornasinii	Squamata	Typhlopidae	Afrotyphlops_congestus	Squamata	Typhlopidae	Afroedura_africana	Squamata	Gekkonidae	Afrotyphlops_bibronii	Squamata	Typhlopidae
Agama_armata	Squamata	Agamidae	Afrotyphlops_fornasinii	Squamata	Typhlopidae	Afroedura_bogerti	Squamata	Gekkonidae	Afrotyphlops_fornasinii	Squamata	Typhlopidae
Agama_bibronii	Squamata	Agamidae	Afrotyphlops_lineolatus	Squamata	Typhlopidae	Afroedura_karroica	Squamata	Gekkonidae	Afrotyphlops_lineolatus	Squamata	Typhlopidae
Agama_caudospinosa	Squamata	Agamidae	Afrotyphlops_obtusus	Squamata	Typhlopidae	Afroedura_major	Squamata	Gekkonidae	Afrotyphlops_mucruso	Squamata	Typhlopidae
Agama_dodomae	Squamata	Agamidae	Agama_agama	Squamata	Agamidae	Afronatrix_anoscopus	Squamata	Colubridae	Afrotyphlops_obtusus	Squamata	Typhlopidae
Agama_finchi	Squamata	Agamidae	Agama_armata	Squamata	Agamidae	Afrotyphlops_angolensis	Squamata	Typhlopidae	Afrotyphlops_punctatus	Squamata	Typhlopidae
Agama_montana	Squamata	Agamidae	Agama_bibronii	Squamata	Agamidae	Afrotyphlops_bibronii	Squamata	Typhlopidae	Agama_africana	Squamata	Agamidae
Agama_mossambica	Squamata	Agamidae	Agama_caudospinosa	Squamata	Agamidae	Afrotyphlops_fornasinii	Squamata	Typhlopidae	Agama_agama	Squamata	Agamidae
Agama_mucosoensis	Squamata	Agamidae	Agama_dodomae	Squamata	Agamidae	Afrotyphlops_lineolatus	Squamata	Typhlopidae	Agama_armata	Squamata	Agamidae
Agama_persimilis	Squamata	Agamidae	Agama_finchi	Squamata	Agamidae	Afrotyphlops_obtusus	Squamata	Typhlopidae	Agama_caudospinosa	Squamata	Agamidae
Agama_rueppelli	Squamata	Agamidae	Agama_mucosoensis	Squamata	Agamidae	Afrotyphlops_punctatus	Squamata	Typhlopidae	Agama_finchi	Squamata	Agamidae
Agama_sankaranica	Squamata	Agamidae	Agama_rueppelli	Squamata	Agamidae	Agama_africana	Squamata	Agamidae	Agama_mossambica	Squamata	Agamidae
Agama_tassiliensis	Squamata	Agamidae	Agama_sankaranica	Squamata	Agamidae	Agama_agama	Squamata	Agamidae	Agama_mucosoensis	Squamata	Agamidae
Agamura_persica	Squamata	Gekkonidae	Agama_spinosa	Squamata	Agamidae	Agama_atra	Squamata	Agamidae	Agama_persimilis	Squamata	Agamidae
Agkistrodon_conanti	Squamata	Viperidae	Agama_tassiliensis	Squamata	Agamidae	Agama_finchi	Squamata	Agamidae	Agama_rueppelli	Squamata	Agamidae
Agkistrodon_contortrix	Squamata	Viperidae	Agamura_persica	Squamata	Gekkonidae	Agama_lebretoni	Squamata	Agamidae	Agama_sankaranica	Squamata	Agamidae
Agkistrodon_russeolus	Squamata	Viperidae	Agkistrodon_bilineatus	Squamata	Viperidae	Agama_planiceps	Squamata	Agamidae	Agama_spinosa	Squamata	Agamidae
Ahaetulla_anomala	Squamata	Colubridae	Agkistrodon_conanti	Squamata	Viperidae	Agama_rueppelli	Squamata	Agamidae	Agama_tassiliensis	Squamata	Agamidae
Ahaetulla_dispar	Squamata	Colubridae	Agkistrodon_contortrix	Squamata	Viperidae	Agama_sankaranica	Squamata	Agamidae	Agamura_persica	Squamata	Gekkonidae
Ahaetulla_farnsworthi	Squamata	Colubridae	Agkistrodon_laticinctus	Squamata	Viperidae	Agama_spinosa	Squamata	Agamidae	Agkistrodon_conanti	Squamata	Viperidae
Ahaetulla_fasciolata	Squamata	Colubridae	Agkistrodon_piscivorus	Squamata	Viperidae	Agamura_persica	Squamata	Gekkonidae	Agkistrodon_contortrix	Squamata	Viperidae
Ahaetulla_fronticincta	Squamata	Colubridae	Agkistrodon_taylori	Squamata	Viperidae	Agkistrodon_conanti	Squamata	Viperidae	Agkistrodon_piscivorus	Squamata	Viperidae
Ahaetulla_sahyadrensis	Squamata	Colubridae	Ahaetulla_anomala	Squamata	Colubridae	Agkistrodon_contortrix	Squamata	Viperidae	Agkistrodon_taylori	Squamata	Viperidae
Algyroides_fitzingeri	Squamata	Lacertidae	Ahaetulla_borealis	Squamata	Colubridae	Agkistrodon_laticinctus	Squamata	Viperidae	Ahaetulla_anomala	Squamata	Colubridae
Alopoglossus_bicolor	Squamata	Alopoglossidae	Ahaetulla_farnsworthi	Squamata	Colubridae	Agkistrodon_piscivorus	Squamata	Viperidae	Ahaetulla_borealis	Squamata	Colubridae
Alopoglossus_brevifrontalis	Squamata	Alopoglossidae	Ahaetulla_fasciolata	Squamata	Colubridae	Ahaetulla_farnsworthi	Squamata	Colubridae	Ahaetulla_farnsworthi	Squamata	Colubridae
Alopoglossus_festae	Squamata	Alopoglossidae	Ahaetulla_fronticincta	Squamata	Colubridae	Ahaetulla_malabarica	Squamata	Colubridae	Ahaetulla_fasciolata	Squamata	Colubridae
Alopoglossus_plicatus	Squamata	Alopoglossidae	Ahaetulla_malabarica	Squamata	Colubridae	Ahaetulla_sahyadrensis	Squamata	Colubridae	Ahaetulla_fronticincta	Squamata	Colubridae
Alopoglossus_stenolepis	Squamata	Alopoglossidae	Ahaetulla_oxyrhyncha	Squamata	Colubridae	Aipysurus_eydouxii	Squamata	Elapidae	Ahaetulla_malabarica	Squamata	Colubridae
Alopoglossus_vallensis	Squamata	Alopoglossidae	Ahaetulla_sahyadrensis	Squamata	Colubridae	Aipysurus_laevis	Squamata	Elapidae	Aipysurus_laevis	Squamata	Elapidae
Amalosia_lesueurii	Squamata	Diplodactylidae	Aipysurus_laevis	Squamata	Elapidae	Aipysurus_mosaicus	Squamata	Elapidae	Aipysurus_mosaicus	Squamata	Elapidae
Amalosia_obscura	Squamata	Diplodactylidae	Algyroides_hidalgoi	Squamata	Lacertidae	Algyroides_fitzingeri	Squamata	Lacertidae	Alopoglossus_bicolor	Squamata	Alopoglossidae
Amastridium_sapperi	Squamata	Colubridae	Algyroides_moreoticus	Squamata	Lacertidae	Algyroides_moreoticus	Squamata	Lacertidae	Alopoglossus_brevifrontalis	Squamata	Alopoglossidae
Amastridium_veliferum	Squamata	Colubridae	Alopoglossus_bicolor	Squamata	Alopoglossidae	Alopoglossus_bicolor	Squamata	Alopoglossidae	Alopoglossus_festae	Squamata	Alopoglossidae
Amblyodipsas_polylepis	Squamata	Atractaspididae	Alopoglossus_festae	Squamata	Alopoglossidae	Alopoglossus_festae	Squamata	Alopoglossidae	Alopoglossus_plicatus	Squamata	Alopoglossidae
Amblyrhynchus_cristatus	Squamata	Iguanidae	Alopoglossus_plicatus	Squamata	Alopoglossidae	Alopoglossus_plicatus	Squamata	Alopoglossidae	Alopoglossus_vallensis	Squamata	Alopoglossidae
Ameiva_praesignis	Squamata	Teiidae	Alopoglossus_stenolepis	Squamata	Alopoglossidae	Alopoglossus_stenolepis	Squamata	Alopoglossidae	Alsophylax_przewalskii	Squamata	Gekkonidae
Ameivula_abalosi	Squamata	Teiidae	Alopoglossus_vallensis	Squamata	Alopoglossidae	Alopoglossus_vallensis	Squamata	Alopoglossidae	Amalosia_lesueurii	Squamata	Diplodactylidae
Amphibolurus_burnsi	Squamata	Agamidae	Alsophylax_przewalskii	Squamata	Gekkonidae	Alsophylax_przewalskii	Squamata	Gekkonidae	Amalosia_obscura	Squamata	Diplodactylidae
Amphibolurus_centralis	Squamata	Agamidae	Amalosia_lesueurii	Squamata	Diplodactylidae	Amalosia_lesueurii	Squamata	Diplodactylidae	Amastridium_sapperi	Squamata	Colubridae
Amphiesma_stolatum	Squamata	Colubridae	Amalosia_obscura	Squamata	Diplodactylidae	Amalosia_obscura	Squamata	Diplodactylidae	Amastridium_veliferum	Squamata	Colubridae
Amphiglossus_astrolabi	Squamata	Scincidae	Amastridium_sapperi	Squamata	Colubridae	Amastridium_sapperi	Squamata	Colubridae	Amblyodipsas_concolor	Squamata	Atractaspididae
Amphisbaena_alba	Squamata	Amphisbaenidae	Amastridium_veliferum	Squamata	Colubridae	Amastridium_veliferum	Squamata	Colubridae	Amblyodipsas_polylepis	Squamata	Atractaspididae
Amphisbaena_camura	Squamata	Amphisbaenidae	Amblyodipsas_concolor	Squamata	Atractaspididae	Amblyodipsas_concolor	Squamata	Atractaspididae	Amblyrhynchus_cristatus	Squamata	Iguanidae
Amphisbaena_darwinii	Squamata	Amphisbaenidae	Amblyodipsas_microphthalma	Squamata	Atractaspididae	Amblyodipsas_microphthalma	Squamata	Atractaspididae	Ameiva_praesignis	Squamata	Teiidae
Amphisbaena_fuliginosa	Squamata	Amphisbaenidae	Amblyodipsas_polylepis	Squamata	Atractaspididae	Amblyodipsas_polylepis	Squamata	Atractaspididae	Amphibolurus_burnsi	Squamata	Agamidae
Amphisbaena_hiata	Squamata	Amphisbaenidae	Amblyrhynchus_cristatus	Squamata	Iguanidae	Amblyrhynchus_cristatus	Squamata	Iguanidae	Amphiesma_stolatum	Squamata	Colubridae
Amphisbaena_innocens	Squamata	Amphisbaenidae	Ameiva_bifrontata	Squamata	Teiidae	Ameiva_bifrontata	Squamata	Teiidae	Amphiglossus_astrolabi	Squamata	Scincidae
Amphisbaena_leeseri	Squamata	Amphisbaenidae	Ameiva_praesignis	Squamata	Teiidae	Ameiva_praesignis	Squamata	Teiidae	Amphisbaena_alba	Squamata	Amphisbaenidae
Amphisbaena_mertensii	Squamata	Amphisbaenidae	Amphibolurus_burnsi	Squamata	Agamidae	Ameivula_abalosi	Squamata	Teiidae	Amphisbaena_camura	Squamata	Amphisbaenidae
Amphisbaena_plumbea	Squamata	Amphisbaenidae	Amphiesma_stolatum	Squamata	Colubridae	Ameivula_ocellifera	Squamata	Teiidae	Amphisbaena_darwinii	Squamata	Amphisbaenidae
Amphisbaena_roberti	Squamata	Amphisbaenidae	Amphisbaena_alba	Squamata	Amphisbaenidae	Amphibolurus_burnsi	Squamata	Agamidae	Amphisbaena_fuliginosa	Squamata	Amphisbaenidae
Amphisbaena_vanzolinii	Squamata	Amphisbaenidae	Amphisbaena_angustifrons	Squamata	Amphisbaenidae	Amphibolurus_centralis	Squamata	Agamidae	Amphisbaena_innocens	Squamata	Amphisbaenidae
Amphisbaena_vermicularis	Squamata	Amphisbaenidae	Amphisbaena_camura	Squamata	Amphisbaenidae	Amphiesma_stolatum	Squamata	Colubridae	Amphisbaena_kingii	Squamata	Amphisbaenidae
Amyda_ornata	Testudines	Trionychidae	Amphisbaena_darwinii	Squamata	Amphisbaenidae	Amphisbaena_alba	Squamata	Amphisbaenidae	Amphisbaena_mertensii	Squamata	Amphisbaenidae
Anadia_antioquensis	Squamata	Gymnophthalmidae	Amphisbaena_fuliginosa	Squamata	Amphisbaenidae	Amphisbaena_bolivica	Squamata	Amphisbaenidae	Amphisbaena_occidentalis	Squamata	Amphisbaenidae
Anadia_ocellata	Squamata	Gymnophthalmidae	Amphisbaena_innocens	Squamata	Amphisbaenidae	Amphisbaena_camura	Squamata	Amphisbaenidae	Amphisbaena_prunicolor	Squamata	Amphisbaenidae
Anadia_rhombifera	Squamata	Gymnophthalmidae	Amphisbaena_occidentalis	Squamata	Amphisbaenidae	Amphisbaena_darwinii	Squamata	Amphisbaenidae	Amphisbaena_vanzolinii	Squamata	Amphisbaenidae
Anatololacerta_danfordi	Squamata	Lacertidae	Amphisbaena_plumbea	Squamata	Amphisbaenidae	Amphisbaena_fuliginosa	Squamata	Amphisbaenidae	Amphisbaena_vermicularis	Squamata	Amphisbaenidae
Anatololacerta_finikensis	Squamata	Lacertidae	Amphisbaena_vanzolinii	Squamata	Amphisbaenidae	Amphisbaena_hiata	Squamata	Amphisbaenidae	Amyda_ornata	Testudines	Trionychidae
Anatololacerta_pelasgiana	Squamata	Lacertidae	Amphisbaena_vermicularis	Squamata	Amphisbaenidae	Amphisbaena_innocens	Squamata	Amphisbaenidae	Anadia_antioquensis	Squamata	Gymnophthalmidae
Ancylodactylus_africanus	Squamata	Gekkonidae	Anadia_antioquensis	Squamata	Gymnophthalmidae	Amphisbaena_mertensii	Squamata	Amphisbaenidae	Anadia_bogotensis	Squamata	Gymnophthalmidae
Ancylodactylus_dickersonae	Squamata	Gekkonidae	Anadia_bogotensis	Squamata	Gymnophthalmidae	Amphisbaena_occidentalis	Squamata	Amphisbaenidae	Anadia_ocellata	Squamata	Gymnophthalmidae
Andinosaura_oculata	Squamata	Gymnophthalmidae	Anadia_ocellata	Squamata	Gymnophthalmidae	Amphisbaena_plumbea	Squamata	Amphisbaenidae	Anadia_rhombifera	Squamata	Gymnophthalmidae
Anepischetosia_maccoyi	Squamata	Scincidae	Anadia_rhombifera	Squamata	Gymnophthalmidae	Amphisbaena_roberti	Squamata	Amphisbaenidae	Anatololacerta_anatolica	Squamata	Lacertidae
Anguis_fragilis	Squamata	Anguidae	Anatololacerta_anatolica	Squamata	Lacertidae	Amphisbaena_vermicularis	Squamata	Amphisbaenidae	Anatololacerta_danfordi	Squamata	Lacertidae
Anguis_veronensis	Squamata	Anguidae	Anatololacerta_danfordi	Squamata	Lacertidae	Anadia_antioquensis	Squamata	Gymnophthalmidae	Anatololacerta_pelasgiana	Squamata	Lacertidae
Anilios_chamodracaena	Squamata	Typhlopidae	Anatololacerta_finikensis	Squamata	Lacertidae	Anadia_ocellata	Squamata	Gymnophthalmidae	Ancylodactylus_dickersonae	Squamata	Gekkonidae
Anilios_endoterus	Squamata	Typhlopidae	Ancylodactylus_dickersonae	Squamata	Gekkonidae	Anadia_rhombifera	Squamata	Gymnophthalmidae	Andinosaura_oculata	Squamata	Gymnophthalmidae
Anilios_guentheri	Squamata	Typhlopidae	Andinosaura_oculata	Squamata	Gymnophthalmidae	Anatololacerta_danfordi	Squamata	Lacertidae	Anguis_fragilis	Squamata	Anguidae
Anilios_hamatus	Squamata	Typhlopidae	Anepischetosia_maccoyi	Squamata	Scincidae	Anatololacerta_finikensis	Squamata	Lacertidae	Anguis_veronensis	Squamata	Anguidae
Anilios_kimberleyensis	Squamata	Typhlopidae	Anguis_fragilis	Squamata	Anguidae	Anatololacerta_ibrahimi	Squamata	Lacertidae	Anilios_ammodytes	Squamata	Typhlopidae
Anilios_nigrescens	Squamata	Typhlopidae	Anguis_graeca	Squamata	Anguidae	Ancylodactylus_dickersonae	Squamata	Gekkonidae	Anilios_australis	Squamata	Typhlopidae
Anilios_pilbarensis	Squamata	Typhlopidae	Anguis_veronensis	Squamata	Anguidae	Andinosaura_oculata	Squamata	Gymnophthalmidae	Anilios_chamodracaena	Squamata	Typhlopidae
Anilios_pinguis	Squamata	Typhlopidae	Anilios_australis	Squamata	Typhlopidae	Anelytropsis_papillosus	Squamata	Dibamidae	Anilios_diversus	Squamata	Typhlopidae
Anilios_silvia	Squamata	Typhlopidae	Anilios_bicolor	Squamata	Typhlopidae	Anguis_fragilis	Squamata	Anguidae	Anilios_guentheri	Squamata	Typhlopidae
Anilios_torresianus	Squamata	Typhlopidae	Anilios_chamodracaena	Squamata	Typhlopidae	Anilios_affinis	Squamata	Typhlopidae	Anilios_hamatus	Squamata	Typhlopidae
Anilios_tovelli	Squamata	Typhlopidae	Anilios_endoterus	Squamata	Typhlopidae	Anilios_ammodytes	Squamata	Typhlopidae	Anilios_leucoproctus	Squamata	Typhlopidae
Anilios_wiedii	Squamata	Typhlopidae	Anilios_guentheri	Squamata	Typhlopidae	Anilios_bicolor	Squamata	Typhlopidae	Anilios_ligatus	Squamata	Typhlopidae
Anniella_alexanderae	Squamata	Anguidae	Anilios_hamatus	Squamata	Typhlopidae	Anilios_chamodracaena	Squamata	Typhlopidae	Anilios_nigrescens	Squamata	Typhlopidae
Anniella_grinnelli	Squamata	Anguidae	Anilios_nigrescens	Squamata	Typhlopidae	Anilios_endoterus	Squamata	Typhlopidae	Anilios_pinguis	Squamata	Typhlopidae
Anniella_stebbinsi	Squamata	Anguidae	Anilios_pilbarensis	Squamata	Typhlopidae	Anilios_grypus	Squamata	Typhlopidae	Anilios_silvia	Squamata	Typhlopidae
Anomalopus_mackayi	Squamata	Scincidae	Anilios_pinguis	Squamata	Typhlopidae	Anilios_guentheri	Squamata	Typhlopidae	Anilios_tovelli	Squamata	Typhlopidae
Antaresia_childreni	Squamata	Pythonidae	Anilios_silvia	Squamata	Typhlopidae	Anilios_hamatus	Squamata	Typhlopidae	Anilios_wiedii	Squamata	Typhlopidae
Antillotyphlops_platycephalus	Squamata	Typhlopidae	Anilios_tovelli	Squamata	Typhlopidae	Anilios_leucoproctus	Squamata	Typhlopidae	Anilios_yirrikalae	Squamata	Typhlopidae
Aparallactus_capensis	Squamata	Atractaspididae	Anilios_troglodytes	Squamata	Typhlopidae	Anilios_nigrescens	Squamata	Typhlopidae	Anniella_campi	Squamata	Anguidae
Aparallactus_lineatus	Squamata	Atractaspididae	Anilios_wiedii	Squamata	Typhlopidae	Anilios_pinguis	Squamata	Typhlopidae	Anniella_geronimensis	Squamata	Anguidae
Aparallactus_modestus	Squamata	Atractaspididae	Anilios_yirrikalae	Squamata	Typhlopidae	Anilios_silvia	Squamata	Typhlopidae	Anniella_grinnelli	Squamata	Anguidae
Apathya_cappadocica	Squamata	Lacertidae	Anniella_geronimensis	Squamata	Anguidae	Anilios_torresianus	Squamata	Typhlopidae	Anolis_heterodermus	Squamata	Dactyloidae
Apostolepis_albicollaris	Squamata	Colubridae	Anniella_grinnelli	Squamata	Anguidae	Anilios_tovelli	Squamata	Typhlopidae	Anomalopus_leuckartii	Squamata	Scincidae
Apostolepis_dimidiata	Squamata	Colubridae	Anomalopus_swansoni	Squamata	Scincidae	Anilios_wiedii	Squamata	Typhlopidae	Anomalopus_mackayi	Squamata	Scincidae
Apostolepis_pymi	Squamata	Colubridae	Antaresia_childreni	Squamata	Pythonidae	Anilios_yirrikalae	Squamata	Typhlopidae	Anomalopus_swansoni	Squamata	Scincidae
Apostolepis_sanctaeritae	Squamata	Colubridae	Antaresia_perthensis	Squamata	Pythonidae	Anniella_alexanderae	Squamata	Anguidae	Anomalopus_verreauxii	Squamata	Scincidae
Aprasia_aurita	Squamata	Pygopodidae	Antillotyphlops_platycephalus	Squamata	Typhlopidae	Anniella_campi	Squamata	Anguidae	Antaioserpens_albiceps	Squamata	Elapidae
Aprasia_litorea	Squamata	Pygopodidae	Antillotyphlops_richardi	Squamata	Typhlopidae	Anniella_grinnelli	Squamata	Anguidae	Antaioserpens_warro	Squamata	Elapidae
Aprasia_smithi	Squamata	Pygopodidae	Aparallactus_capensis	Squamata	Atractaspididae	Anolis_heterodermus	Squamata	Dactyloidae	Antaresia_childreni	Squamata	Pythonidae
Aprasia_striolata	Squamata	Pygopodidae	Aparallactus_guentheri	Squamata	Atractaspididae	Anomalopus_mackayi	Squamata	Scincidae	Antaresia_perthensis	Squamata	Pythonidae
Archaeolacerta_bedriagae	Squamata	Lacertidae	Aparallactus_jacksonii	Squamata	Atractaspididae	Anomalopus_swansoni	Squamata	Scincidae	Apalone_spinifera	Testudines	Trionychidae
Argyrophis_diardii	Squamata	Typhlopidae	Aparallactus_lineatus	Squamata	Atractaspididae	Anomalopus_verreauxii	Squamata	Scincidae	Aparallactus_capensis	Squamata	Atractaspididae
Aristelliger_lar	Squamata	Sphaerodactylidae	Aparallactus_lunulatus	Squamata	Atractaspididae	Antaresia_childreni	Squamata	Pythonidae	Aparallactus_lunulatus	Squamata	Atractaspididae
Arizona_pacata	Squamata	Colubridae	Aparallactus_modestus	Squamata	Atractaspididae	Antaresia_perthensis	Squamata	Pythonidae	Apathya_cappadocica	Squamata	Lacertidae
Arthrosaura_reticulata	Squamata	Gymnophthalmidae	Apathya_cappadocica	Squamata	Lacertidae	Antillotyphlops_platycephalus	Squamata	Typhlopidae	Aphaniotis_ornata	Squamata	Agamidae
Asaccus_elisae	Squamata	Phyllodactylidae	Aphaniotis_acutirostris	Squamata	Agamidae	Antillotyphlops_richardi	Squamata	Typhlopidae	Apostolepis_albicollaris	Squamata	Colubridae
Asaccus_platyrhynchus	Squamata	Phyllodactylidae	Aphaniotis_fusca	Squamata	Agamidae	Apalone_spinifera	Testudines	Trionychidae	Apostolepis_assimilis	Squamata	Colubridae
Aspidelaps_scutatus	Squamata	Elapidae	Aphaniotis_ornata	Squamata	Agamidae	Aparallactus_capensis	Squamata	Atractaspididae	Apostolepis_nigrolineata	Squamata	Colubridae
Aspidoscelis_communis	Squamata	Teiidae	Apodora_papuana	Squamata	Pythonidae	Aparallactus_guentheri	Squamata	Atractaspididae	Apostolepis_pymi	Squamata	Colubridae
Aspidoscelis_costatus	Squamata	Teiidae	Apostolepis_albicollaris	Squamata	Colubridae	Aparallactus_lineatus	Squamata	Atractaspididae	Apostolepis_sanctaeritae	Squamata	Colubridae
Aspidoscelis_cozumela	Squamata	Teiidae	Apostolepis_assimilis	Squamata	Colubridae	Aparallactus_modestus	Squamata	Atractaspididae	Aprasia_aurita	Squamata	Pygopodidae
Aspidoscelis_deppii	Squamata	Teiidae	Apostolepis_nigrolineata	Squamata	Colubridae	Apathya_cappadocica	Squamata	Lacertidae	Aprasia_haroldi	Squamata	Pygopodidae
Aspidoscelis_exsanguis	Squamata	Teiidae	Apostolepis_pymi	Squamata	Colubridae	Aphaniotis_acutirostris	Squamata	Agamidae	Aprasia_litorea	Squamata	Pygopodidae
Aspidoscelis_guttatus	Squamata	Teiidae	Apostolepis_sanctaeritae	Squamata	Colubridae	Aphaniotis_ornata	Squamata	Agamidae	Aprasia_parapulchella	Squamata	Pygopodidae
Aspidoscelis_hyperythrus	Squamata	Teiidae	Aprasia_aurita	Squamata	Pygopodidae	Apostolepis_assimilis	Squamata	Colubridae	Aprasia_striolata	Squamata	Pygopodidae
Aspidoscelis_lineattissimus	Squamata	Teiidae	Aprasia_litorea	Squamata	Pygopodidae	Apostolepis_dimidiata	Squamata	Colubridae	Argyrophis_muelleri	Squamata	Typhlopidae
Aspidoscelis_maslini	Squamata	Teiidae	Aprasia_pseudopulchella	Squamata	Pygopodidae	Apostolepis_nigrolineata	Squamata	Colubridae	Arthrosaura_reticulata	Squamata	Gymnophthalmidae
Aspidoscelis_maximus	Squamata	Teiidae	Aprasia_repens	Squamata	Pygopodidae	Apostolepis_pymi	Squamata	Colubridae	Asaccus_elisae	Squamata	Phyllodactylidae
Aspidoscelis_mexicanus	Squamata	Teiidae	Aprasia_striolata	Squamata	Pygopodidae	Apostolepis_sanctaeritae	Squamata	Colubridae	Asaccus_gallagheri	Squamata	Phyllodactylidae
Aspidoscelis_motaguae	Squamata	Teiidae	Archaeolacerta_bedriagae	Squamata	Lacertidae	Aprasia_aurita	Squamata	Pygopodidae	Asaccus_platyrhynchus	Squamata	Phyllodactylidae
Aspidoscelis_neomexicanus	Squamata	Teiidae	Asaccus_elisae	Squamata	Phyllodactylidae	Aprasia_litorea	Squamata	Pygopodidae	Aspidites_ramsayi	Squamata	Pythonidae
Aspidoscelis_opatae	Squamata	Teiidae	Asaccus_gallagheri	Squamata	Phyllodactylidae	Aprasia_repens	Squamata	Pygopodidae	Aspidoscelis_communis	Squamata	Teiidae
Aspidoscelis_pai	Squamata	Teiidae	Aspidelaps_scutatus	Squamata	Elapidae	Aprasia_striolata	Squamata	Pygopodidae	Aspidoscelis_costatus	Squamata	Teiidae
Aspidoscelis_rodecki	Squamata	Teiidae	Aspidomorphus_muelleri	Squamata	Elapidae	Archaeolacerta_bedriagae	Squamata	Lacertidae	Aspidoscelis_cozumela	Squamata	Teiidae
Aspidoscelis_sackii	Squamata	Teiidae	Aspidoscelis_angusticeps	Squamata	Teiidae	Argyrophis_muelleri	Squamata	Typhlopidae	Aspidoscelis_deppii	Squamata	Teiidae
Aspidoscelis_sonorae	Squamata	Teiidae	Aspidoscelis_communis	Squamata	Teiidae	Arthrosaura_kockii	Squamata	Gymnophthalmidae	Aspidoscelis_exsanguis	Squamata	Teiidae
Aspidoscelis_stictogrammus	Squamata	Teiidae	Aspidoscelis_cozumela	Squamata	Teiidae	Asaccus_elisae	Squamata	Phyllodactylidae	Aspidoscelis_gularis	Squamata	Teiidae
Aspidoscelis_uniparens	Squamata	Teiidae	Aspidoscelis_deppii	Squamata	Teiidae	Aspidelaps_scutatus	Squamata	Elapidae	Aspidoscelis_guttatus	Squamata	Teiidae
Aspidoscelis_xanthonotus	Squamata	Teiidae	Aspidoscelis_exsanguis	Squamata	Teiidae	Aspidites_ramsayi	Squamata	Pythonidae	Aspidoscelis_laredoensis	Squamata	Teiidae
Aspidura_brachyorrhos	Squamata	Colubridae	Aspidoscelis_gularis	Squamata	Teiidae	Aspidomorphus_muelleri	Squamata	Elapidae	Aspidoscelis_lineattissimus	Squamata	Teiidae
Aspronema_dorsivittatum	Squamata	Scincidae	Aspidoscelis_guttatus	Squamata	Teiidae	Aspidoscelis_angusticeps	Squamata	Teiidae	Aspidoscelis_marmoratus	Squamata	Teiidae
Ateuchosaurus_chinensis	Squamata	Scincidae	Aspidoscelis_inornatus	Squamata	Teiidae	Aspidoscelis_communis	Squamata	Teiidae	Aspidoscelis_maslini	Squamata	Teiidae
Atheris_chlorechis	Squamata	Viperidae	Aspidoscelis_laredoensis	Squamata	Teiidae	Aspidoscelis_deppii	Squamata	Teiidae	Aspidoscelis_maximus	Squamata	Teiidae
Atheris_desaixi	Squamata	Viperidae	Aspidoscelis_lineattissimus	Squamata	Teiidae	Aspidoscelis_exsanguis	Squamata	Teiidae	Aspidoscelis_motaguae	Squamata	Teiidae
Atheris_hispida	Squamata	Viperidae	Aspidoscelis_marmoratus	Squamata	Teiidae	Aspidoscelis_gularis	Squamata	Teiidae	Aspidoscelis_neomexicanus	Squamata	Teiidae
Atheris_nitschei	Squamata	Viperidae	Aspidoscelis_maslini	Squamata	Teiidae	Aspidoscelis_guttatus	Squamata	Teiidae	Aspidoscelis_rodecki	Squamata	Teiidae
Atheris_squamigera	Squamata	Viperidae	Aspidoscelis_maximus	Squamata	Teiidae	Aspidoscelis_hyperythrus	Squamata	Teiidae	Aspidoscelis_sonorae	Squamata	Teiidae
Atractaspis_aterrima	Squamata	Atractaspididae	Aspidoscelis_mexicanus	Squamata	Teiidae	Aspidoscelis_inornatus	Squamata	Teiidae	Aspidoscelis_stictogrammus	Squamata	Teiidae
Atractaspis_corpulenta	Squamata	Atractaspididae	Aspidoscelis_motaguae	Squamata	Teiidae	Aspidoscelis_lineattissimus	Squamata	Teiidae	Aspidoscelis_uniparens	Squamata	Teiidae
Atractaspis_duerdeni	Squamata	Atractaspididae	Aspidoscelis_neomexicanus	Squamata	Teiidae	Aspidoscelis_marmoratus	Squamata	Teiidae	Aspidoscelis_velox	Squamata	Teiidae
Atractaspis_engaddensis	Squamata	Atractaspididae	Aspidoscelis_uniparens	Squamata	Teiidae	Aspidoscelis_maslini	Squamata	Teiidae	Aspidoscelis_xanthonotus	Squamata	Teiidae
Atractaspis_fallax	Squamata	Atractaspididae	Aspidoscelis_xanthonotus	Squamata	Teiidae	Aspidoscelis_maximus	Squamata	Teiidae	Aspidura_brachyorrhos	Squamata	Colubridae
Atractaspis_micropholis	Squamata	Atractaspididae	Aspidura_brachyorrhos	Squamata	Colubridae	Aspidoscelis_motaguae	Squamata	Teiidae	Astrochelys_radiata	Testudines	Testudinidae
Atractus_albuquerquei	Squamata	Colubridae	Astrochelys_radiata	Testudines	Testudinidae	Aspidoscelis_neomexicanus	Squamata	Teiidae	Ateuchosaurus_chinensis	Squamata	Scincidae
Atractus_badius	Squamata	Colubridae	Ateuchosaurus_chinensis	Squamata	Scincidae	Aspidoscelis_opatae	Squamata	Teiidae	Atheris_chlorechis	Squamata	Viperidae
Atractus_crassicaudatus	Squamata	Colubridae	Atheris_chlorechis	Squamata	Viperidae	Aspidoscelis_sexlineatus	Squamata	Teiidae	Atheris_nitschei	Squamata	Viperidae
Atractus_dunni	Squamata	Colubridae	Atheris_desaixi	Squamata	Viperidae	Aspidoscelis_sonorae	Squamata	Teiidae	Atheris_squamigera	Squamata	Viperidae
Atractus_emmeli	Squamata	Colubridae	Atheris_nitschei	Squamata	Viperidae	Aspidoscelis_tesselatus	Squamata	Teiidae	Atractaspis_aterrima	Squamata	Atractaspididae
Atractus_flammigerus	Squamata	Colubridae	Atractaspis_aterrima	Squamata	Atractaspididae	Aspidoscelis_uniparens	Squamata	Teiidae	Atractaspis_bibronii	Squamata	Atractaspididae
Atractus_iridescens	Squamata	Colubridae	Atractaspis_bibronii	Squamata	Atractaspididae	Aspidoscelis_velox	Squamata	Teiidae	Atractaspis_corpulenta	Squamata	Atractaspididae
Atractus_lasallei	Squamata	Colubridae	Atractaspis_corpulenta	Squamata	Atractaspididae	Aspidoscelis_xanthonotus	Squamata	Teiidae	Atractaspis_duerdeni	Squamata	Atractaspididae
Atractus_latifrons	Squamata	Colubridae	Atractaspis_duerdeni	Squamata	Atractaspididae	Aspronema_dorsivittatum	Squamata	Scincidae	Atractaspis_engaddensis	Squamata	Atractaspididae
Atractus_lehmanni	Squamata	Colubridae	Atractaspis_engaddensis	Squamata	Atractaspididae	Astrochelys_radiata	Testudines	Testudinidae	Atractaspis_microlepidota	Squamata	Atractaspididae
Atractus_loveridgei	Squamata	Colubridae	Atractaspis_irregularis	Squamata	Atractaspididae	Ateuchosaurus_chinensis	Squamata	Scincidae	Atractus_albuquerquei	Squamata	Colubridae
Atractus_obesus	Squamata	Colubridae	Atractaspis_microlepidota	Squamata	Atractaspididae	Ateuchosaurus_pellopleurus	Squamata	Scincidae	Atractus_badius	Squamata	Colubridae
Atractus_occipitoalbus	Squamata	Colubridae	Atractus_albuquerquei	Squamata	Colubridae	Atheris_chlorechis	Squamata	Viperidae	Atractus_carrioni	Squamata	Colubridae
Atractus_paisa	Squamata	Colubridae	Atractus_crassicaudatus	Squamata	Colubridae	Atractaspis_aterrima	Squamata	Atractaspididae	Atractus_clarki	Squamata	Colubridae
Atractus_pamplonensis	Squamata	Colubridae	Atractus_dunni	Squamata	Colubridae	Atractaspis_bibronii	Squamata	Atractaspididae	Atractus_crassicaudatus	Squamata	Colubridae
Atractus_pantostictus	Squamata	Colubridae	Atractus_emmeli	Squamata	Colubridae	Atractaspis_corpulenta	Squamata	Atractaspididae	Atractus_dunni	Squamata	Colubridae
Atractus_paraguayensis	Squamata	Colubridae	Atractus_flammigerus	Squamata	Colubridae	Atractaspis_duerdeni	Squamata	Atractaspididae	Atractus_emmeli	Squamata	Colubridae
Atractus_paucidens	Squamata	Colubridae	Atractus_fuliginosus	Squamata	Colubridae	Atractaspis_engaddensis	Squamata	Atractaspididae	Atractus_flammigerus	Squamata	Colubridae
Atractus_schach	Squamata	Colubridae	Atractus_iridescens	Squamata	Colubridae	Atractaspis_microlepidota	Squamata	Atractaspididae	Atractus_iridescens	Squamata	Colubridae
Atractus_titanicus	Squamata	Colubridae	Atractus_lehmanni	Squamata	Colubridae	Atractaspis_micropholis	Squamata	Atractaspididae	Atractus_latifrons	Squamata	Colubridae
Atractus_torquatus	Squamata	Colubridae	Atractus_loveridgei	Squamata	Colubridae	Atractus_albuquerquei	Squamata	Colubridae	Atractus_lehmanni	Squamata	Colubridae
Atractus_wagleri	Squamata	Colubridae	Atractus_major	Squamata	Colubridae	Atractus_clarki	Squamata	Colubridae	Atractus_major	Squamata	Colubridae
Atractus_werneri	Squamata	Colubridae	Atractus_melas	Squamata	Colubridae	Atractus_crassicaudatus	Squamata	Colubridae	Atractus_melas	Squamata	Colubridae
Atractus_zebrinus	Squamata	Colubridae	Atractus_obesus	Squamata	Colubridae	Atractus_dunni	Squamata	Colubridae	Atractus_pamplonensis	Squamata	Colubridae
Atractus_zidoki	Squamata	Colubridae	Atractus_occipitoalbus	Squamata	Colubridae	Atractus_emmeli	Squamata	Colubridae	Atractus_paraguayensis	Squamata	Colubridae
Atretium_schistosum	Squamata	Colubridae	Atractus_paisa	Squamata	Colubridae	Atractus_flammigerus	Squamata	Colubridae	Atractus_paucidens	Squamata	Colubridae
Austrelaps_superbus	Squamata	Elapidae	Atractus_pamplonensis	Squamata	Colubridae	Atractus_iridescens	Squamata	Colubridae	Atractus_schach	Squamata	Colubridae
Austroablepharus_kinghorni	Squamata	Scincidae	Atractus_paraguayensis	Squamata	Colubridae	Atractus_lasallei	Squamata	Colubridae	Atractus_titanicus	Squamata	Colubridae
Azemiops_feae	Squamata	Viperidae	Atractus_paucidens	Squamata	Colubridae	Atractus_lehmanni	Squamata	Colubridae	Atractus_wagleri	Squamata	Colubridae
Bachia_trisanale	Squamata	Gymnophthalmidae	Atractus_schach	Squamata	Colubridae	Atractus_major	Squamata	Colubridae	Atractus_werneri	Squamata	Colubridae
Bamanophis_dorri	Squamata	Colubridae	Atractus_snethlageae	Squamata	Colubridae	Atractus_occidentalis	Squamata	Colubridae	Atractus_zidoki	Squamata	Colubridae
Barisia_levicollis	Squamata	Anguidae	Atractus_titanicus	Squamata	Colubridae	Atractus_occipitoalbus	Squamata	Colubridae	Austrelaps_ramsayi	Squamata	Elapidae
Basiliscus_basiliscus	Squamata	Corytophanidae	Atractus_torquatus	Squamata	Colubridae	Atractus_paisa	Squamata	Colubridae	Austroablepharus_kinghorni	Squamata	Scincidae
Basiliscus_galeritus	Squamata	Corytophanidae	Atractus_wagleri	Squamata	Colubridae	Atractus_pamplonensis	Squamata	Colubridae	Azemiops_feae	Squamata	Viperidae
Basiliscus_plumifrons	Squamata	Corytophanidae	Atractus_zebrinus	Squamata	Colubridae	Atractus_paucidens	Squamata	Colubridae	Bachia_bicolor	Squamata	Gymnophthalmidae
Basiliscus_vittatus	Squamata	Corytophanidae	Atractus_zidoki	Squamata	Colubridae	Atractus_schach	Squamata	Colubridae	Bachia_flavescens	Squamata	Gymnophthalmidae
Batagur_dhongoka	Testudines	Geoemydidae	Aurivela_longicauda	Squamata	Teiidae	Atractus_titanicus	Squamata	Colubridae	Bamanophis_dorri	Squamata	Colubridae
Bavayia_exsuccida	Squamata	Diplodactylidae	Austrelaps_ramsayi	Squamata	Elapidae	Atractus_torquatus	Squamata	Colubridae	Barisia_imbricata	Squamata	Anguidae
Bavayia_geitaina	Squamata	Diplodactylidae	Austrelaps_superbus	Squamata	Elapidae	Atractus_wagleri	Squamata	Colubridae	Barisia_levicollis	Squamata	Anguidae
Bavayia_robusta	Squamata	Diplodactylidae	Azemiops_feae	Squamata	Viperidae	Atractus_werneri	Squamata	Colubridae	Basiliscus_basiliscus	Squamata	Corytophanidae
Bellatorias_frerei	Squamata	Scincidae	Bachia_bicolor	Squamata	Gymnophthalmidae	Atractus_zidoki	Squamata	Colubridae	Basiliscus_galeritus	Squamata	Corytophanidae
Bellatorias_obiri	Squamata	Scincidae	Bachia_flavescens	Squamata	Gymnophthalmidae	Atretium_schistosum	Squamata	Colubridae	Basiliscus_plumifrons	Squamata	Corytophanidae
Bitis_atropos	Squamata	Viperidae	Bamanophis_dorri	Squamata	Colubridae	Aurivela_longicauda	Squamata	Teiidae	Basiliscus_vittatus	Squamata	Corytophanidae
Bitis_gabonica	Squamata	Viperidae	Barisia_imbricata	Squamata	Anguidae	Austrelaps_labialis	Squamata	Elapidae	Batagur_dhongoka	Testudines	Geoemydidae
Bitis_nasicornis	Squamata	Viperidae	Barisia_levicollis	Squamata	Anguidae	Austrelaps_ramsayi	Squamata	Elapidae	Batagur_kachuga	Testudines	Geoemydidae
Bitis_peringueyi	Squamata	Viperidae	Basiliscus_basiliscus	Squamata	Corytophanidae	Austroablepharus_kinghorni	Squamata	Scincidae	Bavayia_exsuccida	Squamata	Diplodactylidae
Bitis_rubida	Squamata	Viperidae	Basiliscus_galeritus	Squamata	Corytophanidae	Azemiops_feae	Squamata	Viperidae	Bavayia_geitaina	Squamata	Diplodactylidae
Bitis_schneideri	Squamata	Viperidae	Basiliscus_plumifrons	Squamata	Corytophanidae	Bachia_bicolor	Squamata	Gymnophthalmidae	Bavayia_montana	Squamata	Diplodactylidae
Blaesodactylus_sakalava	Squamata	Gekkonidae	Basiliscus_vittatus	Squamata	Corytophanidae	Bachia_flavescens	Squamata	Gymnophthalmidae	Bavayia_septuiclavis	Squamata	Diplodactylidae
Blanus_cinereus	Squamata	Blanidae	Batagur_kachuga	Testudines	Geoemydidae	Bachia_pallidiceps	Squamata	Gymnophthalmidae	Bellatorias_major	Squamata	Scincidae
Blanus_strauchi	Squamata	Blanidae	Bavayia_cyclura	Squamata	Diplodactylidae	Bamanophis_dorri	Squamata	Colubridae	Bitis_atropos	Squamata	Viperidae
Blanus_tingitanus	Squamata	Blanidae	Bavayia_exsuccida	Squamata	Diplodactylidae	Barisia_imbricata	Squamata	Anguidae	Bitis_gabonica	Squamata	Viperidae
Blanus_vandellii	Squamata	Blanidae	Bavayia_geitaina	Squamata	Diplodactylidae	Barisia_levicollis	Squamata	Anguidae	Bitis_parviocula	Squamata	Viperidae
Blythia_reticulata	Squamata	Colubridae	Bellatorias_major	Squamata	Scincidae	Barisia_planifrons	Squamata	Anguidae	Bitis_rubida	Squamata	Viperidae
Boa_constrictor	Squamata	Boidae	Bitis_arietans	Squamata	Viperidae	Basiliscus_basiliscus	Squamata	Corytophanidae	Bitis_schneideri	Squamata	Viperidae
Bogertophis_rosaliae	Squamata	Colubridae	Bitis_atropos	Squamata	Viperidae	Basiliscus_galeritus	Squamata	Corytophanidae	Bitis_worthingtoni	Squamata	Viperidae
Boiga_barnesii	Squamata	Colubridae	Bitis_gabonica	Squamata	Viperidae	Basiliscus_plumifrons	Squamata	Corytophanidae	Blanus_cinereus	Squamata	Blanidae
Boiga_beddomei	Squamata	Colubridae	Bitis_nasicornis	Squamata	Viperidae	Basiliscus_vittatus	Squamata	Corytophanidae	Blanus_strauchi	Squamata	Blanidae
Boiga_ceylonensis	Squamata	Colubridae	Bitis_parviocula	Squamata	Viperidae	Batagur_kachuga	Testudines	Geoemydidae	Blanus_tingitanus	Squamata	Blanidae
Boiga_cyanea	Squamata	Colubridae	Bitis_rubida	Squamata	Viperidae	Bavayia_exsuccida	Squamata	Diplodactylidae	Blanus_vandellii	Squamata	Blanidae
Boiga_flaviviridis	Squamata	Colubridae	Bitis_schneideri	Squamata	Viperidae	Bavayia_geitaina	Squamata	Diplodactylidae	Blythia_reticulata	Squamata	Colubridae
Boiga_multifasciata	Squamata	Colubridae	Blanus_aporus	Squamata	Blanidae	Bavayia_septuiclavis	Squamata	Diplodactylidae	Bogertophis_rosaliae	Squamata	Colubridae
Boiga_ochracea	Squamata	Colubridae	Blanus_cinereus	Squamata	Blanidae	Bellatorias_frerei	Squamata	Scincidae	Bogertophis_subocularis	Squamata	Colubridae
Boiga_quincunciata	Squamata	Colubridae	Blanus_strauchi	Squamata	Blanidae	Bellatorias_major	Squamata	Scincidae	Boiga_flaviviridis	Squamata	Colubridae
Boiga_schultzei	Squamata	Colubridae	Blanus_tingitanus	Squamata	Blanidae	Bitis_arietans	Squamata	Viperidae	Boiga_kraepelini	Squamata	Colubridae
Bothriechis_aurifer	Squamata	Viperidae	Blanus_vandellii	Squamata	Blanidae	Bitis_atropos	Squamata	Viperidae	Boiga_multifasciata	Squamata	Colubridae
Bothriechis_bicolor	Squamata	Viperidae	Blythia_reticulata	Squamata	Colubridae	Bitis_gabonica	Squamata	Viperidae	Boiga_ochracea	Squamata	Colubridae
Bothriechis_nigroviridis	Squamata	Viperidae	Boa_constrictor	Squamata	Boidae	Bitis_nasicornis	Squamata	Viperidae	Boiga_philippina	Squamata	Colubridae
Bothriechis_rowleyi	Squamata	Viperidae	Boiga_barnesii	Squamata	Colubridae	Bitis_parviocula	Squamata	Viperidae	Boiga_quincunciata	Squamata	Colubridae
Bothriechis_schlegelii	Squamata	Viperidae	Boiga_bengkuluensis	Squamata	Colubridae	Bitis_peringueyi	Squamata	Viperidae	Boiga_schultzei	Squamata	Colubridae
Bothriechis_thalassinus	Squamata	Viperidae	Boiga_ceylonensis	Squamata	Colubridae	Bitis_schneideri	Squamata	Viperidae	Bothriechis_aurifer	Squamata	Viperidae
Bothrocophias_campbelli	Squamata	Viperidae	Boiga_cyanea	Squamata	Colubridae	Bitis_worthingtoni	Squamata	Viperidae	Bothriechis_bicolor	Squamata	Viperidae
Bothrocophias_lojanus	Squamata	Viperidae	Boiga_flaviviridis	Squamata	Colubridae	Blaesodactylus_sakalava	Squamata	Gekkonidae	Bothriechis_lateralis	Squamata	Viperidae
Bothrops_asper	Squamata	Viperidae	Boiga_forsteni	Squamata	Colubridae	Blanus_aporus	Squamata	Blanidae	Bothriechis_nigroviridis	Squamata	Viperidae
Bothrops_atrox	Squamata	Viperidae	Boiga_gocool	Squamata	Colubridae	Blanus_cinereus	Squamata	Blanidae	Bothriechis_rowleyi	Squamata	Viperidae
Bothrops_bilineatus	Squamata	Viperidae	Boiga_melanota	Squamata	Colubridae	Blanus_strauchi	Squamata	Blanidae	Bothriechis_schlegelii	Squamata	Viperidae
Bothrops_cotiara	Squamata	Viperidae	Boiga_multifasciata	Squamata	Colubridae	Blanus_tingitanus	Squamata	Blanidae	Bothrocophias_andianus	Squamata	Viperidae
Bothrops_fonsecai	Squamata	Viperidae	Boiga_ochracea	Squamata	Colubridae	Blanus_vandellii	Squamata	Blanidae	Bothrocophias_campbelli	Squamata	Viperidae
Bothrops_jararaca	Squamata	Viperidae	Boiga_schultzei	Squamata	Colubridae	Blythia_reticulata	Squamata	Colubridae	Bothrocophias_lojanus	Squamata	Viperidae
Bothrops_jararacussu	Squamata	Viperidae	Boiga_westermanni	Squamata	Colubridae	Boa_constrictor	Squamata	Boidae	Bothrocophias_microphthalmus	Squamata	Viperidae
Bothrops_marmoratus	Squamata	Viperidae	Bothriechis_aurifer	Squamata	Viperidae	Bogertophis_subocularis	Squamata	Colubridae	Bothrops_asper	Squamata	Viperidae
Bothrops_oligobalius	Squamata	Viperidae	Bothriechis_bicolor	Squamata	Viperidae	Boiga_barnesii	Squamata	Colubridae	Bothrops_atrox	Squamata	Viperidae
Bothrops_otavioi	Squamata	Viperidae	Bothriechis_lateralis	Squamata	Viperidae	Boiga_beddomei	Squamata	Colubridae	Bothrops_bilineatus	Squamata	Viperidae
Bothrops_pictus	Squamata	Viperidae	Bothriechis_nigroviridis	Squamata	Viperidae	Boiga_ceylonensis	Squamata	Colubridae	Bothrops_brazili	Squamata	Viperidae
Bothrops_pulcher	Squamata	Viperidae	Bothriechis_rowleyi	Squamata	Viperidae	Boiga_cyanea	Squamata	Colubridae	Bothrops_fonsecai	Squamata	Viperidae
Bothrops_venezuelensis	Squamata	Viperidae	Bothriechis_schlegelii	Squamata	Viperidae	Boiga_flaviviridis	Squamata	Colubridae	Bothrops_jararaca	Squamata	Viperidae
Brachymeles_boholensis	Squamata	Scincidae	Bothriechis_thalassinus	Squamata	Viperidae	Boiga_gocool	Squamata	Colubridae	Bothrops_jararacussu	Squamata	Viperidae
Brachymeles_boulengeri	Squamata	Scincidae	Bothrocophias_andianus	Squamata	Viperidae	Boiga_multifasciata	Squamata	Colubridae	Bothrops_marmoratus	Squamata	Viperidae
Brachymeles_lukbani	Squamata	Scincidae	Bothrocophias_hyoprora	Squamata	Viperidae	Boiga_ochracea	Squamata	Colubridae	Bothrops_osbornei	Squamata	Viperidae
Brachymeles_mindorensis	Squamata	Scincidae	Bothrocophias_lojanus	Squamata	Viperidae	Boiga_philippina	Squamata	Colubridae	Bothrops_pauloensis	Squamata	Viperidae
Brachymeles_miriamae	Squamata	Scincidae	Bothrops_asper	Squamata	Viperidae	Boiga_schultzei	Squamata	Colubridae	Bothrops_pubescens	Squamata	Viperidae
Brachymeles_schadenbergi	Squamata	Scincidae	Bothrops_bilineatus	Squamata	Viperidae	Bothriechis_aurifer	Squamata	Viperidae	Bothrops_pulcher	Squamata	Viperidae
Brachymeles_talinis	Squamata	Scincidae	Bothrops_cotiara	Squamata	Viperidae	Bothriechis_bicolor	Squamata	Viperidae	Bothrops_punctatus	Squamata	Viperidae
Brachymeles_taylori	Squamata	Scincidae	Bothrops_fonsecai	Squamata	Viperidae	Bothriechis_nigroviridis	Squamata	Viperidae	Bothrops_taeniatus	Squamata	Viperidae
Brachyseps_frontoparietalis	Squamata	Scincidae	Bothrops_jararaca	Squamata	Viperidae	Bothriechis_rowleyi	Squamata	Viperidae	Bothrops_venezuelensis	Squamata	Viperidae
Brachyseps_punctatus	Squamata	Scincidae	Bothrops_jararacussu	Squamata	Viperidae	Bothriechis_schlegelii	Squamata	Viperidae	Brachymeles_boholensis	Squamata	Scincidae
Brachyseps_splendidus	Squamata	Scincidae	Bothrops_marmoratus	Squamata	Viperidae	Bothriechis_thalassinus	Squamata	Viperidae	Brachymeles_miriamae	Squamata	Scincidae
Brachyurophis_australis	Squamata	Elapidae	Bothrops_oligobalius	Squamata	Viperidae	Bothrocophias_andianus	Squamata	Viperidae	Brachymeles_talinis	Squamata	Scincidae
Brachyurophis_morrisi	Squamata	Elapidae	Bothrops_osbornei	Squamata	Viperidae	Bothrocophias_campbelli	Squamata	Viperidae	Brachymeles_tridactylus	Squamata	Scincidae
Brachyurophis_roperi	Squamata	Elapidae	Bothrops_otavioi	Squamata	Viperidae	Bothrocophias_hyoprora	Squamata	Viperidae	Brachyseps_frontoparietalis	Squamata	Scincidae
Broadleysaurus_major	Squamata	Gerrhosauridae	Bothrops_pauloensis	Squamata	Viperidae	Bothrocophias_microphthalmus	Squamata	Viperidae	Brachyseps_punctatus	Squamata	Scincidae
Bronchocela_hayeki	Squamata	Agamidae	Bothrops_pictus	Squamata	Viperidae	Bothrops_asper	Squamata	Viperidae	Brachyseps_splendidus	Squamata	Scincidae
Bronchocela_rayaensis	Squamata	Agamidae	Bothrops_pulcher	Squamata	Viperidae	Bothrops_atrox	Squamata	Viperidae	Brachyurophis_australis	Squamata	Elapidae
Bufoniceps_laungwalaensis	Squamata	Agamidae	Bothrops_punctatus	Squamata	Viperidae	Bothrops_bilineatus	Squamata	Viperidae	Brachyurophis_incinctus	Squamata	Elapidae
Bungarus_ceylonicus	Squamata	Elapidae	Bothrops_taeniatus	Squamata	Viperidae	Bothrops_cotiara	Squamata	Viperidae	Brachyurophis_morrisi	Squamata	Elapidae
Bungarus_flaviceps	Squamata	Elapidae	Bothrops_venezuelensis	Squamata	Viperidae	Bothrops_fonsecai	Squamata	Viperidae	Brachyurophis_roperi	Squamata	Elapidae
Bungarus_magnimaculatus	Squamata	Elapidae	Brachymeles_bonitae	Squamata	Scincidae	Bothrops_jararaca	Squamata	Viperidae	Broadleysaurus_major	Squamata	Gerrhosauridae
Bunopus_blanfordii	Squamata	Gekkonidae	Brachymeles_boulengeri	Squamata	Scincidae	Bothrops_jararacussu	Squamata	Viperidae	Bronchocela_burmana	Squamata	Agamidae
Bunopus_crassicauda	Squamata	Gekkonidae	Brachymeles_ilocandia	Squamata	Scincidae	Bothrops_marmoratus	Squamata	Viperidae	Bronchocela_hayeki	Squamata	Agamidae
Bunopus_tuberculatus	Squamata	Gekkonidae	Brachymeles_lukbani	Squamata	Scincidae	Bothrops_pictus	Squamata	Viperidae	Bronchocela_rayaensis	Squamata	Agamidae
Cachryx_alfredschmidti	Squamata	Iguanidae	Brachymeles_miriamae	Squamata	Scincidae	Bothrops_punctatus	Squamata	Viperidae	Bufoniceps_laungwalaensis	Squamata	Agamidae
Cachryx_defensor	Squamata	Iguanidae	Brachymeles_samarensis	Squamata	Scincidae	Bothrops_taeniatus	Squamata	Viperidae	Bungarus_caeruleus	Squamata	Elapidae
Cacophis_squamulosus	Squamata	Elapidae	Brachymeles_schadenbergi	Squamata	Scincidae	Bothrops_venezuelensis	Squamata	Viperidae	Bungarus_flaviceps	Squamata	Elapidae
Caiman_crocodilus	Crocodylia	Alligatoridae	Brachymeles_tridactylus	Squamata	Scincidae	Brachymeles_boholensis	Squamata	Scincidae	Bungarus_magnimaculatus	Squamata	Elapidae
Caiman_latirostris	Crocodylia	Alligatoridae	Brachyseps_frontoparietalis	Squamata	Scincidae	Brachymeles_bonitae	Squamata	Scincidae	Bungarus_niger	Squamata	Elapidae
Calamaria_bitorques	Squamata	Colubridae	Brachyseps_punctatus	Squamata	Scincidae	Brachymeles_lukbani	Squamata	Scincidae	Bunopus_blanfordii	Squamata	Gekkonidae
Calamaria_pavimentata	Squamata	Colubridae	Brachyseps_splendidus	Squamata	Scincidae	Brachymeles_miriamae	Squamata	Scincidae	Bunopus_crassicauda	Squamata	Gekkonidae
Calamaria_schlegeli	Squamata	Colubridae	Brachyurophis_campbelli	Squamata	Elapidae	Brachymeles_schadenbergi	Squamata	Scincidae	Bunopus_tuberculatus	Squamata	Gekkonidae
Calamaria_virgulata	Squamata	Colubridae	Brachyurophis_morrisi	Squamata	Elapidae	Brachyseps_frontoparietalis	Squamata	Scincidae	Cachryx_defensor	Squamata	Iguanidae
Caledoniscincus_atropunctatus	Squamata	Scincidae	Brachyurophis_roperi	Squamata	Elapidae	Brachyseps_punctatus	Squamata	Scincidae	Cacophis_churchilli	Squamata	Elapidae
Caledoniscincus_austrocaledonicus	Squamata	Scincidae	Brasiliscincus_agilis	Squamata	Scincidae	Brachyurophis_approximans	Squamata	Elapidae	Cacophis_harriettae	Squamata	Elapidae
Caledoniscincus_festivus	Squamata	Scincidae	Broadleysaurus_major	Squamata	Gerrhosauridae	Brachyurophis_australis	Squamata	Elapidae	Cacophis_krefftii	Squamata	Elapidae
Caledoniscincus_haplorhinus	Squamata	Scincidae	Bronchocela_burmana	Squamata	Agamidae	Brachyurophis_incinctus	Squamata	Elapidae	Cacophis_squamulosus	Squamata	Elapidae
Calliophis_castoe	Squamata	Elapidae	Bronchocela_hayeki	Squamata	Agamidae	Brachyurophis_morrisi	Squamata	Elapidae	Caiman_crocodilus	Crocodylia	Alligatoridae
Calliophis_maculiceps	Squamata	Elapidae	Bungarus_caeruleus	Squamata	Elapidae	Brachyurophis_roperi	Squamata	Elapidae	Caiman_latirostris	Crocodylia	Alligatoridae
Calliophis_melanurus	Squamata	Elapidae	Bungarus_ceylonicus	Squamata	Elapidae	Broadleysaurus_major	Squamata	Gerrhosauridae	Calamaria_bitorques	Squamata	Colubridae
Calodactylodes_aureus	Squamata	Gekkonidae	Bungarus_magnimaculatus	Squamata	Elapidae	Bronchocela_hayeki	Squamata	Agamidae	Calamaria_pavimentata	Squamata	Colubridae
Calodactylodes_illingworthorum	Squamata	Gekkonidae	Bungarus_niger	Squamata	Elapidae	Bronchocela_rayaensis	Squamata	Agamidae	Caledoniscincus_aquilonius	Squamata	Scincidae
Calotes_liocephalus	Squamata	Agamidae	Bunopus_crassicauda	Squamata	Gekkonidae	Bungarus_caeruleus	Squamata	Elapidae	Caledoniscincus_atropunctatus	Squamata	Scincidae
Calotes_minor	Squamata	Agamidae	Bunopus_tuberculatus	Squamata	Gekkonidae	Bungarus_magnimaculatus	Squamata	Elapidae	Caledoniscincus_austrocaledonicus	Squamata	Scincidae
Calotes_mystaceus	Squamata	Agamidae	Cacophis_krefftii	Squamata	Elapidae	Bungarus_multicinctus	Squamata	Elapidae	Caledoniscincus_festivus	Squamata	Scincidae
Calotes_nemoricola	Squamata	Agamidae	Cacophis_squamulosus	Squamata	Elapidae	Bungarus_niger	Squamata	Elapidae	Caledoniscincus_orestes	Squamata	Scincidae
Calyptotis_lepidorostrum	Squamata	Scincidae	Caiman_crocodilus	Crocodylia	Alligatoridae	Bunopus_blanfordii	Squamata	Gekkonidae	Calliophis_bivirgatus	Squamata	Elapidae
Calyptotis_ruficauda	Squamata	Scincidae	Caiman_latirostris	Crocodylia	Alligatoridae	Bunopus_crassicauda	Squamata	Gekkonidae	Calliophis_castoe	Squamata	Elapidae
Calyptotis_scutirostrum	Squamata	Scincidae	Calamaria_bitorques	Squamata	Colubridae	Bunopus_tuberculatus	Squamata	Gekkonidae	Calliophis_maculiceps	Squamata	Elapidae
Candoia_bibroni	Squamata	Boidae	Calamaria_septentrionalis	Squamata	Colubridae	Cacophis_churchilli	Squamata	Elapidae	Calliophis_melanurus	Squamata	Elapidae
Caribicus_darlingtoni	Squamata	Diploglossidae	Caledoniscincus_aquilonius	Squamata	Scincidae	Cacophis_harriettae	Squamata	Elapidae	Callopistes_flavipunctatus	Squamata	Teiidae
Carinascincus_coventryi	Squamata	Scincidae	Caledoniscincus_atropunctatus	Squamata	Scincidae	Cacophis_krefftii	Squamata	Elapidae	Calodactylodes_illingworthorum	Squamata	Gekkonidae
Carinascincus_metallicus	Squamata	Scincidae	Caledoniscincus_austrocaledonicus	Squamata	Scincidae	Cacophis_squamulosus	Squamata	Elapidae	Calotes_bachae	Squamata	Agamidae
Carinascincus_microlepidotus	Squamata	Scincidae	Caledoniscincus_festivus	Squamata	Scincidae	Caiman_crocodilus	Crocodylia	Alligatoridae	Calotes_chincollium	Squamata	Agamidae
Carinascincus_ocellatus	Squamata	Scincidae	Caledoniscincus_haplorhinus	Squamata	Scincidae	Caiman_latirostris	Crocodylia	Alligatoridae	Calotes_irawadi	Squamata	Agamidae
Carinascincus_orocryptus	Squamata	Scincidae	Caledoniscincus_orestes	Squamata	Scincidae	Calamaria_bitorques	Squamata	Colubridae	Calotes_liocephalus	Squamata	Agamidae
Carinascincus_pretiosus	Squamata	Scincidae	Calliophis_castoe	Squamata	Elapidae	Calamaria_septentrionalis	Squamata	Colubridae	Calotes_minor	Squamata	Agamidae
Carlia_amax	Squamata	Scincidae	Calliophis_intestinalis	Squamata	Elapidae	Calamaria_virgulata	Squamata	Colubridae	Calotes_mystaceus	Squamata	Agamidae
Carlia_bicarinata	Squamata	Scincidae	Calliophis_maculiceps	Squamata	Elapidae	Caledoniscincus_aquilonius	Squamata	Scincidae	Calotes_nemoricola	Squamata	Agamidae
Carlia_crypta	Squamata	Scincidae	Calliophis_melanurus	Squamata	Elapidae	Caledoniscincus_atropunctatus	Squamata	Scincidae	Calyptotis_lepidorostrum	Squamata	Scincidae
Carlia_diguliensis	Squamata	Scincidae	Callopistes_flavipunctatus	Squamata	Teiidae	Caledoniscincus_austrocaledonicus	Squamata	Scincidae	Calyptotis_ruficauda	Squamata	Scincidae
Carlia_eothen	Squamata	Scincidae	Calodactylodes_aureus	Squamata	Gekkonidae	Caledoniscincus_festivus	Squamata	Scincidae	Calyptotis_scutirostrum	Squamata	Scincidae
Carlia_inconnexa	Squamata	Scincidae	Calodactylodes_illingworthorum	Squamata	Gekkonidae	Caledoniscincus_haplorhinus	Squamata	Scincidae	Candoia_bibroni	Squamata	Boidae
Carlia_johnstonei	Squamata	Scincidae	Calotes_ceylonensis	Squamata	Agamidae	Caledoniscincus_notialis	Squamata	Scincidae	Caretta_caretta	Testudines	Cheloniidae
Carlia_longipes	Squamata	Scincidae	Calotes_liocephalus	Squamata	Agamidae	Caledoniscincus_orestes	Squamata	Scincidae	Carinascincus_coventryi	Squamata	Scincidae
Carlia_mysi	Squamata	Scincidae	Calotes_mystaceus	Squamata	Agamidae	Calliophis_castoe	Squamata	Elapidae	Carinascincus_greeni	Squamata	Scincidae
Carlia_pulla	Squamata	Scincidae	Calotes_nemoricola	Squamata	Agamidae	Calliophis_maculiceps	Squamata	Elapidae	Carinascincus_metallicus	Squamata	Scincidae
Carlia_rostralis	Squamata	Scincidae	Calyptotis_lepidorostrum	Squamata	Scincidae	Calliophis_melanurus	Squamata	Elapidae	Carinascincus_microlepidotus	Squamata	Scincidae
Carlia_rubigo	Squamata	Scincidae	Calyptotis_ruficauda	Squamata	Scincidae	Calodactylodes_illingworthorum	Squamata	Gekkonidae	Carinascincus_ocellatus	Squamata	Scincidae
Carlia_tetradactyla	Squamata	Scincidae	Calyptotis_scutirostrum	Squamata	Scincidae	Calotes_chincollium	Squamata	Agamidae	Carinascincus_orocryptus	Squamata	Scincidae
Carlia_triacantha	Squamata	Scincidae	Candoia_aspera	Squamata	Boidae	Calotes_goetzi	Squamata	Agamidae	Carinascincus_pretiosus	Squamata	Scincidae
Carlia_tutela	Squamata	Scincidae	Caretta_caretta	Testudines	Cheloniidae	Calotes_htunwini	Squamata	Agamidae	Carlia_ailanpalai	Squamata	Scincidae
Carphodactylus_laevis	Squamata	Carphodactylidae	Carinascincus_coventryi	Squamata	Scincidae	Calotes_irawadi	Squamata	Agamidae	Carlia_bicarinata	Squamata	Scincidae
Carphophis_vermis	Squamata	Colubridae	Carinascincus_greeni	Squamata	Scincidae	Calotes_liocephalus	Squamata	Agamidae	Carlia_eothen	Squamata	Scincidae
Causus_defilippii	Squamata	Viperidae	Carinascincus_metallicus	Squamata	Scincidae	Calotes_minor	Squamata	Agamidae	Carlia_gracilis	Squamata	Scincidae
Causus_resimus	Squamata	Viperidae	Carinascincus_microlepidotus	Squamata	Scincidae	Calotes_mystaceus	Squamata	Agamidae	Carlia_inconnexa	Squamata	Scincidae
Causus_rhombeatus	Squamata	Viperidae	Carinascincus_ocellatus	Squamata	Scincidae	Calotes_nemoricola	Squamata	Agamidae	Carlia_mysi	Squamata	Scincidae
Centrosaura_apodema	Squamata	Gymnophthalmidae	Carinascincus_pretiosus	Squamata	Scincidae	Calyptotis_ruficauda	Squamata	Scincidae	Carlia_peronii	Squamata	Scincidae
Cerastes_cerastes	Squamata	Viperidae	Carlia_ailanpalai	Squamata	Scincidae	Calyptotis_scutirostrum	Squamata	Scincidae	Carlia_rostralis	Squamata	Scincidae
Cerastes_gasperettii	Squamata	Viperidae	Carlia_amax	Squamata	Scincidae	Candoia_aspera	Squamata	Boidae	Carlia_rubrigularis	Squamata	Scincidae
Ceratophora_tennentii	Squamata	Agamidae	Carlia_bicarinata	Squamata	Scincidae	Candoia_bibroni	Squamata	Boidae	Carlia_tetradactyla	Squamata	Scincidae
Cercosaura_anomala	Squamata	Gymnophthalmidae	Carlia_caesius	Squamata	Scincidae	Candoia_carinata	Squamata	Boidae	Carlia_triacantha	Squamata	Scincidae
Cercosaura_eigenmanni	Squamata	Gymnophthalmidae	Carlia_diguliensis	Squamata	Scincidae	Caraiba_andreae	Squamata	Colubridae	Carlia_tutela	Squamata	Scincidae
Cercosaura_ocellata	Squamata	Gymnophthalmidae	Carlia_gracilis	Squamata	Scincidae	Carinascincus_coventryi	Squamata	Scincidae	Carphophis_amoenus	Squamata	Colubridae
Cercosaura_olivacea	Squamata	Gymnophthalmidae	Carlia_inconnexa	Squamata	Scincidae	Carinascincus_greeni	Squamata	Scincidae	Causus_bilineatus	Squamata	Viperidae
Cercosaura_parkeri	Squamata	Gymnophthalmidae	Carlia_johnstonei	Squamata	Scincidae	Carinascincus_microlepidotus	Squamata	Scincidae	Causus_resimus	Squamata	Viperidae
Cercosaura_schreibersii	Squamata	Gymnophthalmidae	Carlia_longipes	Squamata	Scincidae	Carinascincus_ocellatus	Squamata	Scincidae	Causus_rhombeatus	Squamata	Viperidae
Cerrophidion_godmani	Squamata	Viperidae	Carlia_mysi	Squamata	Scincidae	Carinascincus_pretiosus	Squamata	Scincidae	Cemophora_coccinea	Squamata	Colubridae
Cerrophidion_tzotzilorum	Squamata	Viperidae	Carlia_pectoralis	Squamata	Scincidae	Carlia_bicarinata	Squamata	Scincidae	Centrochelys_sulcata	Testudines	Testudinidae
Chalcides_bedriagai	Squamata	Scincidae	Carlia_pulla	Squamata	Scincidae	Carlia_decora	Squamata	Scincidae	Centrosaura_apodema	Squamata	Gymnophthalmidae
Chalcides_bottegi	Squamata	Scincidae	Carlia_rostralis	Squamata	Scincidae	Carlia_diguliensis	Squamata	Scincidae	Cerastes_gasperettii	Squamata	Viperidae
Chalcides_coeruleopunctatus	Squamata	Scincidae	Carlia_rufilatus	Squamata	Scincidae	Carlia_dogare	Squamata	Scincidae	Ceratophora_tennentii	Squamata	Agamidae
Chalcides_mertensi	Squamata	Scincidae	Carlia_tetradactyla	Squamata	Scincidae	Carlia_inconnexa	Squamata	Scincidae	Cercosaura_anomala	Squamata	Gymnophthalmidae
Chalcides_ocellatus	Squamata	Scincidae	Carlia_tutela	Squamata	Scincidae	Carlia_jarnoldae	Squamata	Scincidae	Cercosaura_eigenmanni	Squamata	Gymnophthalmidae
Chalcides_parallelus	Squamata	Scincidae	Carphophis_amoenus	Squamata	Colubridae	Carlia_longipes	Squamata	Scincidae	Cercosaura_olivacea	Squamata	Gymnophthalmidae
Chalcides_sepsoides	Squamata	Scincidae	Carphophis_vermis	Squamata	Colubridae	Carlia_mysi	Squamata	Scincidae	Cercosaura_parkeri	Squamata	Gymnophthalmidae
Chalcides_sexlineatus	Squamata	Scincidae	Causus_bilineatus	Squamata	Viperidae	Carlia_pectoralis	Squamata	Scincidae	Cercosaura_quadrilineata	Squamata	Gymnophthalmidae
Chalcides_sphenopsiformis	Squamata	Scincidae	Causus_maculatus	Squamata	Viperidae	Carlia_peronii	Squamata	Scincidae	Cercosaura_schreibersii	Squamata	Gymnophthalmidae
Chalcides_striatus	Squamata	Scincidae	Causus_resimus	Squamata	Viperidae	Carlia_pulla	Squamata	Scincidae	Cerrophidion_godmani	Squamata	Viperidae
Chalcides_viridanus	Squamata	Scincidae	Causus_rhombeatus	Squamata	Viperidae	Carlia_rostralis	Squamata	Scincidae	Cerrophidion_tzotzilorum	Squamata	Viperidae
Charina_bottae	Squamata	Boidae	Centrochelys_sulcata	Testudines	Testudinidae	Carlia_rubigo	Squamata	Scincidae	Chalcides_bedriagai	Squamata	Scincidae
Chatogekko_amazonicus	Squamata	Sphaerodactylidae	Centrosaura_apodema	Squamata	Gymnophthalmidae	Carlia_rubrigularis	Squamata	Scincidae	Chalcides_bottegi	Squamata	Scincidae
Chelodina_oblonga	Testudines	Chelidae	Cerastes_cerastes	Squamata	Viperidae	Carlia_schmeltzii	Squamata	Scincidae	Chalcides_boulengeri	Squamata	Scincidae
Chelodina_steindachneri	Testudines	Chelidae	Cerastes_gasperettii	Squamata	Viperidae	Carlia_tetradactyla	Squamata	Scincidae	Chalcides_coeruleopunctatus	Squamata	Scincidae
Chelodina_walloyarrina	Testudines	Chelidae	Ceratophora_tennentii	Squamata	Agamidae	Carlia_triacantha	Squamata	Scincidae	Chalcides_delislei	Squamata	Scincidae
Chelonia_mydas	Testudines	Cheloniidae	Cercosaura_anomala	Squamata	Gymnophthalmidae	Carlia_tutela	Squamata	Scincidae	Chalcides_guentheri	Squamata	Scincidae
Chelonoidis_denticulatus	Testudines	Testudinidae	Cercosaura_eigenmanni	Squamata	Gymnophthalmidae	Carphophis_amoenus	Squamata	Colubridae	Chalcides_mertensi	Squamata	Scincidae
Chelus_fimbriata	Squamata	Chelidae	Cercosaura_olivacea	Squamata	Gymnophthalmidae	Carphophis_vermis	Squamata	Colubridae	Chalcides_mionecton	Squamata	Scincidae
Chelus_orinocensis	Squamata	Chelidae	Cercosaura_parkeri	Squamata	Gymnophthalmidae	Causus_bilineatus	Squamata	Viperidae	Chalcides_parallelus	Squamata	Scincidae
Chelydra_acutirostris	Testudines	Chelydridae	Cercosaura_schreibersii	Squamata	Gymnophthalmidae	Causus_defilippii	Squamata	Viperidae	Chalcides_sepsoides	Squamata	Scincidae
Chersodromus_liebmanni	Squamata	Colubridae	Cerrophidion_godmani	Squamata	Viperidae	Causus_resimus	Squamata	Viperidae	Chalcides_sexlineatus	Squamata	Scincidae
Chilabothrus_angulifer	Squamata	Boidae	Cerrophidion_tzotzilorum	Squamata	Viperidae	Cemophora_coccinea	Squamata	Colubridae	Chalcides_sphenopsiformis	Squamata	Scincidae
Chilabothrus_chrysogaster	Squamata	Boidae	Chalcides_bedriagai	Squamata	Scincidae	Centrochelys_sulcata	Testudines	Testudinidae	Chalcides_striatus	Squamata	Scincidae
Chilabothrus_striatus	Squamata	Boidae	Chalcides_bottegi	Squamata	Scincidae	Centrosaura_apodema	Squamata	Gymnophthalmidae	Chamaesaura_miopropus	Squamata	Cordylidae
Chironius_bicarinatus	Squamata	Colubridae	Chalcides_coeruleopunctatus	Squamata	Scincidae	Cerastes_cerastes	Squamata	Viperidae	Chatogekko_amazonicus	Squamata	Sphaerodactylidae
Chironius_brazili	Squamata	Colubridae	Chalcides_guentheri	Squamata	Scincidae	Cerastes_gasperettii	Squamata	Viperidae	Chelodina_expansa	Testudines	Chelidae
Chironius_carinatus	Squamata	Colubridae	Chalcides_mertensi	Squamata	Scincidae	Cerastes_vipera	Squamata	Viperidae	Chelodina_oblonga	Testudines	Chelidae
Chironius_exoletus	Squamata	Colubridae	Chalcides_ocellatus	Squamata	Scincidae	Ceratophora_tennentii	Squamata	Agamidae	Chelodina_parkeri	Testudines	Chelidae
Chironius_flavolineatus	Squamata	Colubridae	Chalcides_parallelus	Squamata	Scincidae	Cercosaura_eigenmanni	Squamata	Gymnophthalmidae	Chelodina_rugosa	Testudines	Chelidae
Chironius_fuscus	Squamata	Colubridae	Chalcides_polylepis	Squamata	Scincidae	Cercosaura_olivacea	Squamata	Gymnophthalmidae	Chelodina_steindachneri	Testudines	Chelidae
Chironius_gouveai	Squamata	Colubridae	Chalcides_sepsoides	Squamata	Scincidae	Cercosaura_parkeri	Squamata	Gymnophthalmidae	Chelodina_walloyarrina	Testudines	Chelidae
Chironius_grandisquamis	Squamata	Colubridae	Chalcides_sphenopsiformis	Squamata	Scincidae	Cercosaura_schreibersii	Squamata	Gymnophthalmidae	Chelonoidis_chilensis	Testudines	Testudinidae
Chironius_laevicollis	Squamata	Colubridae	Chalcides_striatus	Squamata	Scincidae	Cerrophidion_godmani	Squamata	Viperidae	Chelosania_brunnea	Squamata	Agamidae
Chironius_laurenti	Squamata	Colubridae	Chamaesaura_aenea	Squamata	Cordylidae	Cerrophidion_tzotzilorum	Squamata	Viperidae	Chelus_fimbriata	Squamata	Chelidae
Chironius_maculoventris	Squamata	Colubridae	Chatogekko_amazonicus	Squamata	Sphaerodactylidae	Chalcides_bedriagai	Squamata	Scincidae	Chelus_orinocensis	Squamata	Chelidae
Chironius_monticola	Squamata	Colubridae	Chelodina_expansa	Testudines	Chelidae	Chalcides_bottegi	Squamata	Scincidae	Chelydra_acutirostris	Testudines	Chelydridae
Chironius_multiventris	Squamata	Colubridae	Chelodina_oblonga	Testudines	Chelidae	Chalcides_boulengeri	Squamata	Scincidae	Chelydra_rossignonii	Testudines	Chelydridae
Chironius_quadricarinatus	Squamata	Colubridae	Chelodina_parkeri	Testudines	Chelidae	Chalcides_delislei	Squamata	Scincidae	Chelydra_serpentina	Testudines	Chelydridae
Chironius_scurrulus	Squamata	Colubridae	Chelodina_steindachneri	Testudines	Chelidae	Chalcides_mertensi	Squamata	Scincidae	Chilabothrus_chrysogaster	Squamata	Boidae
Chironius_spixii	Squamata	Colubridae	Chelodina_walloyarrina	Testudines	Chelidae	Chalcides_parallelus	Squamata	Scincidae	Chilabothrus_strigilatus	Squamata	Boidae
Chlorosoma_viridissimum	Squamata	Colubridae	Chelus_fimbriata	Squamata	Chelidae	Chalcides_sepsoides	Squamata	Scincidae	Chioninia_spinalis	Squamata	Scincidae
Chondrodactylus_fitzsimonsi	Squamata	Gekkonidae	Chelydra_acutirostris	Testudines	Chelydridae	Chalcides_striatus	Squamata	Scincidae	Chironius_bicarinatus	Squamata	Colubridae
Chondrodactylus_turneri	Squamata	Gekkonidae	Chelydra_serpentina	Testudines	Chelydridae	Chamaesaura_aenea	Squamata	Cordylidae	Chironius_brazili	Squamata	Colubridae
Christinus_guentheri	Squamata	Gekkonidae	Chersina_angulata	Testudines	Testudinidae	Chelodina_parkeri	Testudines	Chelidae	Chironius_carinatus	Squamata	Colubridae
Chrysemys_dorsalis	Testudines	Emydidae	Chilabothrus_chrysogaster	Squamata	Boidae	Chelodina_steindachneri	Testudines	Chelidae	Chironius_exoletus	Squamata	Colubridae
Chrysemys_picta	Testudines	Emydidae	Chilabothrus_fordii	Squamata	Boidae	Chelodina_walloyarrina	Testudines	Chelidae	Chironius_fuscus	Squamata	Colubridae
Chrysopelea_ornata	Squamata	Colubridae	Chilabothrus_monensis	Squamata	Boidae	Chelonoidis_chilensis	Testudines	Testudinidae	Chironius_gouveai	Squamata	Colubridae
Chrysopelea_taprobanica	Squamata	Colubridae	Chilabothrus_strigilatus	Squamata	Boidae	Chelosania_brunnea	Squamata	Agamidae	Chironius_grandisquamis	Squamata	Colubridae
Clelia_clelia	Squamata	Colubridae	Chioninia_spinalis	Squamata	Scincidae	Chelus_fimbriata	Squamata	Chelidae	Chironius_laevicollis	Squamata	Colubridae
Clelia_equatoriana	Squamata	Colubridae	Chironius_bicarinatus	Squamata	Colubridae	Chelydra_acutirostris	Testudines	Chelydridae	Chironius_laurenti	Squamata	Colubridae
Clelia_plumbea	Squamata	Colubridae	Chironius_brazili	Squamata	Colubridae	Chelydra_rossignonii	Testudines	Chelydridae	Chironius_maculoventris	Squamata	Colubridae
Cnemaspis_indica	Squamata	Gekkonidae	Chironius_carinatus	Squamata	Colubridae	Chelydra_serpentina	Testudines	Chelydridae	Chironius_monticola	Squamata	Colubridae
Cnemidophorus_cryptus	Squamata	Teiidae	Chironius_exoletus	Squamata	Colubridae	Chersodromus_liebmanni	Squamata	Colubridae	Chironius_multiventris	Squamata	Colubridae
Cnemidophorus_duellmani	Squamata	Teiidae	Chironius_flavolineatus	Squamata	Colubridae	Chilabothrus_exsul	Squamata	Boidae	Chironius_scurrulus	Squamata	Colubridae
Cnemidophorus_gaigei	Squamata	Teiidae	Chironius_foveatus	Squamata	Colubridae	Chilabothrus_monensis	Squamata	Boidae	Chitra_indica	Testudines	Trionychidae
Cnemidophorus_lemniscatus	Squamata	Teiidae	Chironius_fuscus	Squamata	Colubridae	Chilabothrus_strigilatus	Squamata	Boidae	Chlorosoma_laticeps	Squamata	Colubridae
Cnemidophorus_ruatanus	Squamata	Teiidae	Chironius_gouveai	Squamata	Colubridae	Chioninia_spinalis	Squamata	Scincidae	Chlorosoma_viridissimum	Squamata	Colubridae
Coelognathus_helena	Squamata	Colubridae	Chironius_grandisquamis	Squamata	Colubridae	Chironius_bicarinatus	Squamata	Colubridae	Chondrodactylus_pulitzerae	Squamata	Gekkonidae
Coelognathus_subradiatus	Squamata	Colubridae	Chironius_laevicollis	Squamata	Colubridae	Chironius_brazili	Squamata	Colubridae	Christinus_guentheri	Squamata	Gekkonidae
Coeranoscincus_reticulatus	Squamata	Scincidae	Chironius_laurenti	Squamata	Colubridae	Chironius_carinatus	Squamata	Colubridae	Chrysemys_dorsalis	Testudines	Emydidae
Coggeria_naufragus	Squamata	Scincidae	Chironius_maculoventris	Squamata	Colubridae	Chironius_exoletus	Squamata	Colubridae	Chrysemys_picta	Testudines	Emydidae
Coleodactylus_brachystoma	Squamata	Sphaerodactylidae	Chironius_monticola	Squamata	Colubridae	Chironius_flavolineatus	Squamata	Colubridae	Chrysopelea_ornata	Squamata	Colubridae
Coleonyx_elegans	Squamata	Eublepharidae	Chironius_multiventris	Squamata	Colubridae	Chironius_fuscus	Squamata	Colubridae	Chrysopelea_pelias	Squamata	Colubridae
Coleonyx_fasciatus	Squamata	Eublepharidae	Chironius_quadricarinatus	Squamata	Colubridae	Chironius_gouveai	Squamata	Colubridae	Chrysopelea_taprobanica	Squamata	Colubridae
Coleonyx_mitratus	Squamata	Eublepharidae	Chironius_scurrulus	Squamata	Colubridae	Chironius_grandisquamis	Squamata	Colubridae	Clelia_clelia	Squamata	Colubridae
Colobodactylus_dalcyanus	Squamata	Gymnophthalmidae	Chironius_spixii	Squamata	Colubridae	Chironius_laevicollis	Squamata	Colubridae	Clelia_equatoriana	Squamata	Colubridae
Colobodactylus_taunayi	Squamata	Gymnophthalmidae	Chitra_indica	Testudines	Trionychidae	Chironius_laurenti	Squamata	Colubridae	Clelia_plumbea	Squamata	Colubridae
Coluber_constrictor	Squamata	Colubridae	Chlorosoma_viridissimum	Squamata	Colubridae	Chironius_maculoventris	Squamata	Colubridae	Cnemaspis_goaensis	Squamata	Gekkonidae
Comptus_stenurus	Squamata	Diploglossidae	Chondrodactylus_turneri	Squamata	Gekkonidae	Chironius_monticola	Squamata	Colubridae	Cnemaspis_gracilis	Squamata	Gekkonidae
Concinnia_brachysoma	Squamata	Scincidae	Christinus_guentheri	Squamata	Gekkonidae	Chironius_multiventris	Squamata	Colubridae	Cnemaspis_littoralis	Squamata	Gekkonidae
Concinnia_martini	Squamata	Scincidae	Chrysemys_dorsalis	Testudines	Emydidae	Chironius_scurrulus	Squamata	Colubridae	Cnemaspis_mysoriensis	Squamata	Gekkonidae
Concinnia_sokosoma	Squamata	Scincidae	Chrysemys_picta	Testudines	Emydidae	Chitra_indica	Testudines	Trionychidae	Cnemaspis_siamensis	Squamata	Gekkonidae
Congolacerta_vauereselli	Squamata	Lacertidae	Chrysopelea_ornata	Squamata	Colubridae	Chondrodactylus_fitzsimonsi	Squamata	Gekkonidae	Cnemidophorus_cryptus	Squamata	Teiidae
Coniophanes_alvarezi	Squamata	Colubridae	Chrysopelea_taprobanica	Squamata	Colubridae	Chondrodactylus_pulitzerae	Squamata	Gekkonidae	Cnemidophorus_duellmani	Squamata	Teiidae
Coniophanes_dromiciformis	Squamata	Colubridae	Clelia_clelia	Squamata	Colubridae	Christinus_alexanderi	Squamata	Gekkonidae	Cnemidophorus_gramivagus	Squamata	Teiidae
Coniophanes_fissidens	Squamata	Colubridae	Clelia_equatoriana	Squamata	Colubridae	Chrysemys_dorsalis	Testudines	Emydidae	Cnemidophorus_pseudolemniscatus	Squamata	Teiidae
Coniophanes_meridanus	Squamata	Colubridae	Clelia_plumbea	Squamata	Colubridae	Chrysemys_picta	Testudines	Emydidae	Cnemidophorus_ruatanus	Squamata	Teiidae
Coniophanes_quinquevittatus	Squamata	Colubridae	Cnemaspis_littoralis	Squamata	Gekkonidae	Chrysopelea_ornata	Squamata	Colubridae	Coelognathus_subradiatus	Squamata	Colubridae
Coniophanes_schmidti	Squamata	Colubridae	Cnemidophorus_cryptus	Squamata	Teiidae	Chrysopelea_taprobanica	Squamata	Colubridae	Coeranoscincus_frontalis	Squamata	Scincidae
Conophis_lineatus	Squamata	Colubridae	Cnemidophorus_duellmani	Squamata	Teiidae	Clelia_clelia	Squamata	Colubridae	Coeranoscincus_reticulatus	Squamata	Scincidae
Conopsis_lineata	Squamata	Colubridae	Cnemidophorus_gramivagus	Squamata	Teiidae	Clelia_equatoriana	Squamata	Colubridae	Coggeria_naufragus	Squamata	Scincidae
Conopsis_megalodon	Squamata	Colubridae	Cnemidophorus_pseudolemniscatus	Squamata	Teiidae	Clelia_plumbea	Squamata	Colubridae	Coleonyx_elegans	Squamata	Eublepharidae
Contia_longicaudae	Squamata	Colubridae	Cnemidophorus_ruatanus	Squamata	Teiidae	Clemmys_guttata	Testudines	Emydidae	Coleonyx_fasciatus	Squamata	Eublepharidae
Contia_tenuis	Squamata	Colubridae	Cnemidophorus_senectus	Squamata	Teiidae	Cnemaspis_gracilis	Squamata	Gekkonidae	Coleonyx_mitratus	Squamata	Eublepharidae
Contomastix_serrana	Squamata	Teiidae	Coelognathus_erythrurus	Squamata	Colubridae	Cnemaspis_indica	Squamata	Gekkonidae	Colobodactylus_taunayi	Squamata	Gymnophthalmidae
Copeoglossum_nigropunctatum	Squamata	Scincidae	Coelognathus_helena	Squamata	Colubridae	Cnemidophorus_duellmani	Squamata	Teiidae	Coluber_constrictor	Squamata	Colubridae
Cophoscincopus_durus	Squamata	Scincidae	Coelognathus_subradiatus	Squamata	Colubridae	Cnemidophorus_gaigei	Squamata	Teiidae	Concinnia_martini	Squamata	Scincidae
Cophoscincopus_simulans	Squamata	Scincidae	Coeranoscincus_frontalis	Squamata	Scincidae	Cnemidophorus_gramivagus	Squamata	Teiidae	Concinnia_tenuis	Squamata	Scincidae
Corallus_annulatus	Squamata	Boidae	Coeranoscincus_reticulatus	Squamata	Scincidae	Cnemidophorus_lemniscatus	Squamata	Teiidae	Congolacerta_vauereselli	Squamata	Lacertidae
Corallus_batesii	Squamata	Boidae	Coleonyx_brevis	Squamata	Eublepharidae	Cnemidophorus_pseudolemniscatus	Squamata	Teiidae	Coniophanes_alvarezi	Squamata	Colubridae
Corallus_blombergi	Squamata	Boidae	Coleonyx_elegans	Squamata	Eublepharidae	Cnemidophorus_ruatanus	Squamata	Teiidae	Coniophanes_dromiciformis	Squamata	Colubridae
Corallus_caninus	Squamata	Boidae	Coleonyx_fasciatus	Squamata	Eublepharidae	Coelognathus_erythrurus	Squamata	Colubridae	Coniophanes_fissidens	Squamata	Colubridae
Corallus_cookii	Squamata	Boidae	Coleonyx_mitratus	Squamata	Eublepharidae	Coelognathus_helena	Squamata	Colubridae	Coniophanes_meridanus	Squamata	Colubridae
Corallus_ruschenbergerii	Squamata	Boidae	Colobodactylus_taunayi	Squamata	Gymnophthalmidae	Coelognathus_subradiatus	Squamata	Colubridae	Coniophanes_quinquevittatus	Squamata	Colubridae
Cordylus_cordylus	Squamata	Cordylidae	Colobosaura_modesta	Squamata	Gymnophthalmidae	Coeranoscincus_frontalis	Squamata	Scincidae	Conophis_vittatus	Squamata	Colubridae
Coronella_austriaca	Squamata	Colubridae	Coluber_constrictor	Squamata	Colubridae	Coeranoscincus_reticulatus	Squamata	Scincidae	Conopsis_biserialis	Squamata	Colubridae
Coronella_girondica	Squamata	Colubridae	Comptus_stenurus	Squamata	Diploglossidae	Coggeria_naufragus	Squamata	Scincidae	Conopsis_lineata	Squamata	Colubridae
Correlophus_sarasinorum	Squamata	Diplodactylidae	Concinnia_martini	Squamata	Scincidae	Coleodactylus_brachystoma	Squamata	Sphaerodactylidae	Conopsis_megalodon	Squamata	Colubridae
Corytophanes_cristatus	Squamata	Corytophanidae	Concinnia_sokosoma	Squamata	Scincidae	Coleodactylus_septentrionalis	Squamata	Sphaerodactylidae	Contomastix_lacertoides	Squamata	Teiidae
Corytophanes_hernandesii	Squamata	Corytophanidae	Coniophanes_alvarezi	Squamata	Colubridae	Coleonyx_brevis	Squamata	Eublepharidae	Contomastix_serrana	Squamata	Teiidae
Corytophanes_percarinatus	Squamata	Corytophanidae	Coniophanes_dromiciformis	Squamata	Colubridae	Coleonyx_elegans	Squamata	Eublepharidae	Copeoglossum_nigropunctatum	Squamata	Scincidae
Craspedocephalus_malabaricus	Squamata	Viperidae	Coniophanes_fissidens	Squamata	Colubridae	Coleonyx_fasciatus	Squamata	Eublepharidae	Cophoscincopus_simulans	Squamata	Scincidae
Craspedocephalus_trigonocephalus	Squamata	Viperidae	Coniophanes_imperialis	Squamata	Colubridae	Coleonyx_mitratus	Squamata	Eublepharidae	Corallus_annulatus	Squamata	Boidae
Crenadactylus_horni	Squamata	Diplodactylidae	Coniophanes_meridanus	Squamata	Colubridae	Colobodactylus_taunayi	Squamata	Gymnophthalmidae	Corallus_batesii	Squamata	Boidae
Crenadactylus_rostralis	Squamata	Diplodactylidae	Coniophanes_piceivittis	Squamata	Colubridae	Coluber_constrictor	Squamata	Colubridae	Corallus_blombergi	Squamata	Boidae
Crocodylus_acutus	Crocodylia	Crocodylidae	Coniophanes_quinquevittatus	Squamata	Colubridae	Concinnia_brachysoma	Squamata	Scincidae	Corallus_caninus	Squamata	Boidae
Crocodylus_intermedius	Crocodylia	Crocodylidae	Coniophanes_schmidti	Squamata	Colubridae	Concinnia_martini	Squamata	Scincidae	Cordylus_tropidosternum	Squamata	Cordylidae
Crocodylus_johnstoni	Crocodylia	Crocodylidae	Conolophus_subcristatus	Squamata	Iguanidae	Concinnia_sokosoma	Squamata	Scincidae	Coronella_austriaca	Squamata	Colubridae
Crocodylus_porosus	Crocodylia	Crocodylidae	Conophis_lineatus	Squamata	Colubridae	Concinnia_tenuis	Squamata	Scincidae	Coronella_girondica	Squamata	Colubridae
Crocodylus_rhombifer	Crocodylia	Crocodylidae	Conopsis_biserialis	Squamata	Colubridae	Coniophanes_alvarezi	Squamata	Colubridae	Correlophus_ciliatus	Squamata	Diplodactylidae
Crossobamon_orientalis	Squamata	Gekkonidae	Conopsis_megalodon	Squamata	Colubridae	Coniophanes_dromiciformis	Squamata	Colubridae	Correlophus_sarasinorum	Squamata	Diplodactylidae
Crotalus_adamanteus	Squamata	Viperidae	Contia_longicaudae	Squamata	Colubridae	Coniophanes_fissidens	Squamata	Colubridae	Corytophanes_cristatus	Squamata	Corytophanidae
Crotalus_aquilus	Squamata	Viperidae	Contomastix_serrana	Squamata	Teiidae	Coniophanes_imperialis	Squamata	Colubridae	Corytophanes_hernandesii	Squamata	Corytophanidae
Crotalus_basiliscus	Squamata	Viperidae	Copeoglossum_nigropunctatum	Squamata	Scincidae	Coniophanes_meridanus	Squamata	Colubridae	Corytophanes_percarinatus	Squamata	Corytophanidae
Crotalus_campbelli	Squamata	Viperidae	Cophosaurus_texanus	Squamata	Phrynosomatidae	Coniophanes_piceivittis	Squamata	Colubridae	Craspedocephalus_trigonocephalus	Squamata	Viperidae
Crotalus_cerastes	Squamata	Viperidae	Cophoscincopus_durus	Squamata	Scincidae	Coniophanes_quinquevittatus	Squamata	Colubridae	Crenadactylus_horni	Squamata	Diplodactylidae
Crotalus_concolor	Squamata	Viperidae	Cophoscincopus_simulans	Squamata	Scincidae	Coniophanes_schmidti	Squamata	Colubridae	Crenadactylus_naso	Squamata	Diplodactylidae
Crotalus_durissus	Squamata	Viperidae	Corallus_annulatus	Squamata	Boidae	Conophis_lineatus	Squamata	Colubridae	Crenadactylus_rostralis	Squamata	Diplodactylidae
Crotalus_ehecatl	Squamata	Viperidae	Corallus_caninus	Squamata	Boidae	Conophis_vittatus	Squamata	Colubridae	Crocodilurus_amazonicus	Squamata	Teiidae
Crotalus_enyo	Squamata	Viperidae	Corallus_cookii	Squamata	Boidae	Conopsis_biserialis	Squamata	Colubridae	Crocodylus_acutus	Crocodylia	Crocodylidae
Crotalus_horridus	Squamata	Viperidae	Corallus_hortulana	Squamata	Boidae	Conopsis_lineata	Squamata	Colubridae	Crocodylus_intermedius	Crocodylia	Crocodylidae
Crotalus_lutosus	Squamata	Viperidae	Cordylus_niger	Squamata	Cordylidae	Conopsis_nasus	Squamata	Colubridae	Crocodylus_johnstoni	Crocodylia	Crocodylidae
Crotalus_oreganus	Squamata	Viperidae	Cordylus_oelofseni	Squamata	Cordylidae	Contia_longicaudae	Squamata	Colubridae	Crocodylus_porosus	Crocodylia	Crocodylidae
Crotalus_ornatus	Squamata	Viperidae	Cordylus_tropidosternum	Squamata	Cordylidae	Contia_tenuis	Squamata	Colubridae	Crocodylus_rhombifer	Crocodylia	Crocodylidae
Crotalus_polystictus	Squamata	Viperidae	Cordylus_vittifer	Squamata	Cordylidae	Contomastix_serrana	Squamata	Teiidae	Crossobamon_eversmanni	Squamata	Gekkonidae
Crotalus_ruber	Squamata	Viperidae	Coronella_austriaca	Squamata	Colubridae	Copeoglossum_nigropunctatum	Squamata	Scincidae	Crossobamon_orientalis	Squamata	Gekkonidae
Crotalus_simus	Squamata	Viperidae	Coronella_girondica	Squamata	Colubridae	Cophosaurus_texanus	Squamata	Phrynosomatidae	Crotalus_aquilus	Squamata	Viperidae
Crotalus_stejnegeri	Squamata	Viperidae	Correlophus_ciliatus	Squamata	Diplodactylidae	Cophoscincopus_simulans	Squamata	Scincidae	Crotalus_basiliscus	Squamata	Viperidae
Crotalus_tigris	Squamata	Viperidae	Correlophus_sarasinorum	Squamata	Diplodactylidae	Corallus_annulatus	Squamata	Boidae	Crotalus_campbelli	Squamata	Viperidae
Crotalus_totonacus	Squamata	Viperidae	Coryphophylax_subcristatus	Squamata	Agamidae	Corallus_blombergi	Squamata	Boidae	Crotalus_concolor	Squamata	Viperidae
Crotaphopeltis_hotamboeia	Squamata	Colubridae	Corytophanes_cristatus	Squamata	Corytophanidae	Corallus_caninus	Squamata	Boidae	Crotalus_durissus	Squamata	Viperidae
Crotaphopeltis_tornieri	Squamata	Colubridae	Corytophanes_hernandesii	Squamata	Corytophanidae	Corallus_cookii	Squamata	Boidae	Crotalus_ehecatl	Squamata	Viperidae
Crotaphytus_bicinctores	Squamata	Crotaphytidae	Corytophanes_percarinatus	Squamata	Corytophanidae	Corallus_ruschenbergerii	Squamata	Boidae	Crotalus_enyo	Squamata	Viperidae
Crotaphytus_dickersonae	Squamata	Crotaphytidae	Craspedocephalus_malabaricus	Squamata	Viperidae	Cordylus_cordylus	Squamata	Cordylidae	Crotalus_horridus	Squamata	Viperidae
Crotaphytus_reticulatus	Squamata	Crotaphytidae	Crenadactylus_horni	Squamata	Diplodactylidae	Cordylus_jonesii	Squamata	Cordylidae	Crotalus_lutosus	Squamata	Viperidae
Crotaphytus_vestigium	Squamata	Crotaphytidae	Crenadactylus_naso	Squamata	Diplodactylidae	Cordylus_niger	Squamata	Cordylidae	Crotalus_polystictus	Squamata	Viperidae
Cryophis_hallbergi	Squamata	Colubridae	Crenadactylus_ocellatus	Squamata	Diplodactylidae	Cordylus_tropidosternum	Squamata	Cordylidae	Crotalus_pricei	Squamata	Viperidae
Cryptagama_aurita	Squamata	Agamidae	Crenadactylus_rostralis	Squamata	Diplodactylidae	Cordylus_vittifer	Squamata	Cordylidae	Crotalus_ruber	Squamata	Viperidae
Cryptoblepharus_africanus	Squamata	Scincidae	Cricosaura_typica	Squamata	Xantusiidae	Coronella_girondica	Squamata	Colubridae	Crotalus_stephensi	Squamata	Viperidae
Cryptoblepharus_balinensis	Squamata	Scincidae	Crisantophis_nevermanni	Squamata	Colubridae	Correlophus_sarasinorum	Squamata	Diplodactylidae	Crotalus_totonacus	Squamata	Viperidae
Cryptoblepharus_cursor	Squamata	Scincidae	Crocodylus_acutus	Crocodylia	Crocodylidae	Coryphophylax_subcristatus	Squamata	Agamidae	Crotalus_triseriatus	Squamata	Viperidae
Cryptoblepharus_keiensis	Squamata	Scincidae	Crocodylus_intermedius	Crocodylia	Crocodylidae	Corytophanes_cristatus	Squamata	Corytophanidae	Crotaphopeltis_degeni	Squamata	Colubridae
Cryptoblepharus_megastictus	Squamata	Scincidae	Crocodylus_johnstoni	Crocodylia	Crocodylidae	Corytophanes_hernandesii	Squamata	Corytophanidae	Crotaphopeltis_hotamboeia	Squamata	Colubridae
Cryptoblepharus_mertensi	Squamata	Scincidae	Crocodylus_rhombifer	Crocodylia	Crocodylidae	Corytophanes_percarinatus	Squamata	Corytophanidae	Crotaphopeltis_tornieri	Squamata	Colubridae
Cryptoblepharus_novocaledonicus	Squamata	Scincidae	Crotalus_adamanteus	Squamata	Viperidae	Craspedocephalus_malabaricus	Squamata	Viperidae	Crotaphytus_bicinctores	Squamata	Crotaphytidae
Cryptoblepharus_novohebridicus	Squamata	Scincidae	Crotalus_armstrongi	Squamata	Viperidae	Crenadactylus_horni	Squamata	Diplodactylidae	Crotaphytus_dickersonae	Squamata	Crotaphytidae
Cryptoblepharus_pannosus	Squamata	Scincidae	Crotalus_campbelli	Squamata	Viperidae	Crenadactylus_naso	Squamata	Diplodactylidae	Crotaphytus_insularis	Squamata	Crotaphytidae
Cryptoblepharus_poecilopleurus	Squamata	Scincidae	Crotalus_cerastes	Squamata	Viperidae	Crenadactylus_occidentalis	Squamata	Diplodactylidae	Crotaphytus_reticulatus	Squamata	Crotaphytidae
Cryptoblepharus_ruber	Squamata	Scincidae	Crotalus_concolor	Squamata	Viperidae	Crenadactylus_ocellatus	Squamata	Diplodactylidae	Crotaphytus_vestigium	Squamata	Crotaphytidae
Cryptoblepharus_ustulatus	Squamata	Scincidae	Crotalus_durissus	Squamata	Viperidae	Crocodylus_acutus	Crocodylia	Crocodylidae	Cryophis_hallbergi	Squamata	Colubridae
Cryptoblepharus_yulensis	Squamata	Scincidae	Crotalus_ehecatl	Squamata	Viperidae	Crocodylus_intermedius	Crocodylia	Crocodylidae	Cryptagama_aurita	Squamata	Agamidae
Cryptoblepharus_zoticus	Squamata	Scincidae	Crotalus_enyo	Squamata	Viperidae	Crocodylus_johnstoni	Crocodylia	Crocodylidae	Cryptoblepharus_africanus	Squamata	Scincidae
Cryptophis_pallidiceps	Squamata	Elapidae	Crotalus_horridus	Squamata	Viperidae	Crocodylus_niloticus	Crocodylia	Crocodylidae	Cryptoblepharus_cursor	Squamata	Scincidae
Ctenophorus_butlerorum	Squamata	Agamidae	Crotalus_lutosus	Squamata	Viperidae	Crocodylus_porosus	Crocodylia	Crocodylidae	Cryptoblepharus_cygnatus	Squamata	Scincidae
Ctenophorus_fordi	Squamata	Agamidae	Crotalus_mitchellii	Squamata	Viperidae	Crocodylus_rhombifer	Crocodylia	Crocodylidae	Cryptoblepharus_keiensis	Squamata	Scincidae
Ctenophorus_gibba	Squamata	Agamidae	Crotalus_oreganus	Squamata	Viperidae	Crotalus_adamanteus	Squamata	Viperidae	Cryptoblepharus_litoralis	Squamata	Scincidae
Ctenophorus_maculatus	Squamata	Agamidae	Crotalus_polystictus	Squamata	Viperidae	Crotalus_aquilus	Squamata	Viperidae	Cryptoblepharus_megastictus	Squamata	Scincidae
Ctenophorus_maculosus	Squamata	Agamidae	Crotalus_stejnegeri	Squamata	Viperidae	Crotalus_armstrongi	Squamata	Viperidae	Cryptoblepharus_mertensi	Squamata	Scincidae
Ctenophorus_mckenziei	Squamata	Agamidae	Crotalus_totonacus	Squamata	Viperidae	Crotalus_atrox	Squamata	Viperidae	Cryptoblepharus_metallicus	Squamata	Scincidae
Ctenophorus_nuchalis	Squamata	Agamidae	Crotalus_transversus	Squamata	Viperidae	Crotalus_basiliscus	Squamata	Viperidae	Cryptoblepharus_novocaledonicus	Squamata	Scincidae
Ctenophorus_ornatus	Squamata	Agamidae	Crotaphopeltis_degeni	Squamata	Colubridae	Crotalus_campbelli	Squamata	Viperidae	Cryptoblepharus_pannosus	Squamata	Scincidae
Ctenophorus_parviceps	Squamata	Agamidae	Crotaphopeltis_hotamboeia	Squamata	Colubridae	Crotalus_concolor	Squamata	Viperidae	Cryptoblepharus_plagiocephalus	Squamata	Scincidae
Ctenophorus_pictus	Squamata	Agamidae	Crotaphopeltis_tornieri	Squamata	Colubridae	Crotalus_culminatus	Squamata	Viperidae	Cryptoblepharus_pulcher	Squamata	Scincidae
Ctenophorus_rufescens	Squamata	Agamidae	Crotaphytus_bicinctores	Squamata	Crotaphytidae	Crotalus_durissus	Squamata	Viperidae	Cryptoblepharus_ruber	Squamata	Scincidae
Ctenophorus_scutulatus	Squamata	Agamidae	Crotaphytus_dickersonae	Squamata	Crotaphytidae	Crotalus_ehecatl	Squamata	Viperidae	Cryptoblepharus_tytthos	Squamata	Scincidae
Ctenophorus_slateri	Squamata	Agamidae	Crotaphytus_insularis	Squamata	Crotaphytidae	Crotalus_horridus	Squamata	Viperidae	Cryptoblepharus_xenikos	Squamata	Scincidae
Ctenophorus_spinodomus	Squamata	Agamidae	Crotaphytus_reticulatus	Squamata	Crotaphytidae	Crotalus_lepidus	Squamata	Viperidae	Cryptoblepharus_yulensis	Squamata	Scincidae
Ctenophorus_tjantjalka	Squamata	Agamidae	Cryophis_hallbergi	Squamata	Colubridae	Crotalus_lutosus	Squamata	Viperidae	Cryptoblepharus_zoticus	Squamata	Scincidae
Ctenosaura_acanthura	Squamata	Iguanidae	Cryptoblepharus_australis	Squamata	Scincidae	Crotalus_oreganus	Squamata	Viperidae	Cryptophis_nigrostriatus	Squamata	Elapidae
Ctenosaura_palearis	Squamata	Iguanidae	Cryptoblepharus_balinensis	Squamata	Scincidae	Crotalus_polystictus	Squamata	Viperidae	Cryptophis_pallidiceps	Squamata	Elapidae
Ctenosaura_pectinata	Squamata	Iguanidae	Cryptoblepharus_buchananii	Squamata	Scincidae	Crotalus_pusillus	Squamata	Viperidae	Ctenophorus_adelaidensis	Squamata	Agamidae
Ctenosaura_similis	Squamata	Iguanidae	Cryptoblepharus_cursor	Squamata	Scincidae	Crotalus_ruber	Squamata	Viperidae	Ctenophorus_butlerorum	Squamata	Agamidae
Ctenotus_alacer	Squamata	Scincidae	Cryptoblepharus_cygnatus	Squamata	Scincidae	Crotalus_scutulatus	Squamata	Viperidae	Ctenophorus_fordi	Squamata	Agamidae
Ctenotus_alleni	Squamata	Scincidae	Cryptoblepharus_daedalos	Squamata	Scincidae	Crotalus_stejnegeri	Squamata	Viperidae	Ctenophorus_mckenziei	Squamata	Agamidae
Ctenotus_allotropis	Squamata	Scincidae	Cryptoblepharus_keiensis	Squamata	Scincidae	Crotalus_stephensi	Squamata	Viperidae	Ctenophorus_mirrityana	Squamata	Agamidae
Ctenotus_arcanus	Squamata	Scincidae	Cryptoblepharus_leschenault	Squamata	Scincidae	Crotalus_totonacus	Squamata	Viperidae	Ctenophorus_modestus	Squamata	Agamidae
Ctenotus_ariadnae	Squamata	Scincidae	Cryptoblepharus_megastictus	Squamata	Scincidae	Crotalus_triseriatus	Squamata	Viperidae	Ctenophorus_nuchalis	Squamata	Agamidae
Ctenotus_arnhemensis	Squamata	Scincidae	Cryptoblepharus_mertensi	Squamata	Scincidae	Crotaphopeltis_degeni	Squamata	Colubridae	Ctenophorus_ornatus	Squamata	Agamidae
Ctenotus_astarte	Squamata	Scincidae	Cryptoblepharus_novocaledonicus	Squamata	Scincidae	Crotaphopeltis_hotamboeia	Squamata	Colubridae	Ctenophorus_rubens	Squamata	Agamidae
Ctenotus_astictus	Squamata	Scincidae	Cryptoblepharus_pannosus	Squamata	Scincidae	Crotaphytus_bicinctores	Squamata	Crotaphytidae	Ctenophorus_slateri	Squamata	Agamidae
Ctenotus_brachyonyx	Squamata	Scincidae	Cryptoblepharus_plagiocephalus	Squamata	Scincidae	Crotaphytus_dickersonae	Squamata	Crotaphytidae	Ctenophorus_spinodomus	Squamata	Agamidae
Ctenotus_brooksi	Squamata	Scincidae	Cryptoblepharus_tytthos	Squamata	Scincidae	Crotaphytus_insularis	Squamata	Crotaphytidae	Ctenophorus_tjantjalka	Squamata	Agamidae
Ctenotus_calurus	Squamata	Scincidae	Cryptoblepharus_ustulatus	Squamata	Scincidae	Crotaphytus_vestigium	Squamata	Crotaphytidae	Ctenosaura_hemilopha	Squamata	Iguanidae
Ctenotus_capricorni	Squamata	Scincidae	Cryptoblepharus_zoticus	Squamata	Scincidae	Cryophis_hallbergi	Squamata	Colubridae	Ctenosaura_palearis	Squamata	Iguanidae
Ctenotus_catenifer	Squamata	Scincidae	Cryptophis_pallidiceps	Squamata	Elapidae	Cryptagama_aurita	Squamata	Agamidae	Ctenosaura_pectinata	Squamata	Iguanidae
Ctenotus_coggeri	Squamata	Scincidae	Ctenophorus_butlerorum	Squamata	Agamidae	Cryptoblepharus_adamsi	Squamata	Scincidae	Ctenotus_agrestis	Squamata	Scincidae
Ctenotus_delli	Squamata	Scincidae	Ctenophorus_fordi	Squamata	Agamidae	Cryptoblepharus_africanus	Squamata	Scincidae	Ctenotus_alacer	Squamata	Scincidae
Ctenotus_dux	Squamata	Scincidae	Ctenophorus_gibba	Squamata	Agamidae	Cryptoblepharus_ater	Squamata	Scincidae	Ctenotus_alleni	Squamata	Scincidae
Ctenotus_eurydice	Squamata	Scincidae	Ctenophorus_mckenziei	Squamata	Agamidae	Cryptoblepharus_balinensis	Squamata	Scincidae	Ctenotus_allotropis	Squamata	Scincidae
Ctenotus_gemmula	Squamata	Scincidae	Ctenophorus_mirrityana	Squamata	Agamidae	Cryptoblepharus_cursor	Squamata	Scincidae	Ctenotus_arcanus	Squamata	Scincidae
Ctenotus_halysis	Squamata	Scincidae	Ctenophorus_nuchalis	Squamata	Agamidae	Cryptoblepharus_keiensis	Squamata	Scincidae	Ctenotus_arnhemensis	Squamata	Scincidae
Ctenotus_hebetior	Squamata	Scincidae	Ctenophorus_ornatus	Squamata	Agamidae	Cryptoblepharus_litoralis	Squamata	Scincidae	Ctenotus_astarte	Squamata	Scincidae
Ctenotus_helenae	Squamata	Scincidae	Ctenophorus_reticulatus	Squamata	Agamidae	Cryptoblepharus_mertensi	Squamata	Scincidae	Ctenotus_astictus	Squamata	Scincidae
Ctenotus_impar	Squamata	Scincidae	Ctenophorus_rufescens	Squamata	Agamidae	Cryptoblepharus_metallicus	Squamata	Scincidae	Ctenotus_australis	Squamata	Scincidae
Ctenotus_ingrami	Squamata	Scincidae	Ctenophorus_salinarum	Squamata	Agamidae	Cryptoblepharus_novocaledonicus	Squamata	Scincidae	Ctenotus_brachyonyx	Squamata	Scincidae
Ctenotus_inornatus	Squamata	Scincidae	Ctenophorus_scutulatus	Squamata	Agamidae	Cryptoblepharus_novohebridicus	Squamata	Scincidae	Ctenotus_brevipes	Squamata	Scincidae
Ctenotus_joanae	Squamata	Scincidae	Ctenophorus_slateri	Squamata	Agamidae	Cryptoblepharus_ochrus	Squamata	Scincidae	Ctenotus_brooksi	Squamata	Scincidae
Ctenotus_leae	Squamata	Scincidae	Ctenosaura_acanthura	Squamata	Iguanidae	Cryptoblepharus_plagiocephalus	Squamata	Scincidae	Ctenotus_capricorni	Squamata	Scincidae
Ctenotus_leonhardii	Squamata	Scincidae	Ctenosaura_flavidorsalis	Squamata	Iguanidae	Cryptoblepharus_poecilopleurus	Squamata	Scincidae	Ctenotus_catenifer	Squamata	Scincidae
Ctenotus_mesotes	Squamata	Scincidae	Ctenosaura_oaxacana	Squamata	Iguanidae	Cryptoblepharus_pulcher	Squamata	Scincidae	Ctenotus_coggeri	Squamata	Scincidae
Ctenotus_monticola	Squamata	Scincidae	Ctenosaura_palearis	Squamata	Iguanidae	Cryptoblepharus_tytthos	Squamata	Scincidae	Ctenotus_colletti	Squamata	Scincidae
Ctenotus_nasutus	Squamata	Scincidae	Ctenosaura_similis	Squamata	Iguanidae	Cryptoblepharus_ustulatus	Squamata	Scincidae	Ctenotus_decaneurus	Squamata	Scincidae
Ctenotus_nigrilineatus	Squamata	Scincidae	Ctenotus_agrestis	Squamata	Scincidae	Cryptoblepharus_yulensis	Squamata	Scincidae	Ctenotus_delli	Squamata	Scincidae
Ctenotus_olympicus	Squamata	Scincidae	Ctenotus_alacer	Squamata	Scincidae	Cryptoblepharus_zoticus	Squamata	Scincidae	Ctenotus_duricola	Squamata	Scincidae
Ctenotus_ora	Squamata	Scincidae	Ctenotus_alleni	Squamata	Scincidae	Cryptophis_nigrescens	Squamata	Elapidae	Ctenotus_ehmanni	Squamata	Scincidae
Ctenotus_pantherinus	Squamata	Scincidae	Ctenotus_allotropis	Squamata	Scincidae	Cryptophis_pallidiceps	Squamata	Elapidae	Ctenotus_essingtonii	Squamata	Scincidae
Ctenotus_piankai	Squamata	Scincidae	Ctenotus_arcanus	Squamata	Scincidae	Ctenophorus_chapmani	Squamata	Agamidae	Ctenotus_eurydice	Squamata	Scincidae
Ctenotus_quattuordecimlineatus	Squamata	Scincidae	Ctenotus_arnhemensis	Squamata	Scincidae	Ctenophorus_clayi	Squamata	Agamidae	Ctenotus_fallens	Squamata	Scincidae
Ctenotus_rawlinsoni	Squamata	Scincidae	Ctenotus_astarte	Squamata	Scincidae	Ctenophorus_femoralis	Squamata	Agamidae	Ctenotus_gemmula	Squamata	Scincidae
Ctenotus_regius	Squamata	Scincidae	Ctenotus_astictus	Squamata	Scincidae	Ctenophorus_fionni	Squamata	Agamidae	Ctenotus_greeri	Squamata	Scincidae
Ctenotus_rosarium	Squamata	Scincidae	Ctenotus_brevipes	Squamata	Scincidae	Ctenophorus_fordi	Squamata	Agamidae	Ctenotus_halysis	Squamata	Scincidae
Ctenotus_rutilans	Squamata	Scincidae	Ctenotus_brooksi	Squamata	Scincidae	Ctenophorus_gibba	Squamata	Agamidae	Ctenotus_hebetior	Squamata	Scincidae
Ctenotus_saxatilis	Squamata	Scincidae	Ctenotus_calurus	Squamata	Scincidae	Ctenophorus_maculosus	Squamata	Agamidae	Ctenotus_helenae	Squamata	Scincidae
Ctenotus_schevilli	Squamata	Scincidae	Ctenotus_capricorni	Squamata	Scincidae	Ctenophorus_mckenziei	Squamata	Agamidae	Ctenotus_impar	Squamata	Scincidae
Ctenotus_septenarius	Squamata	Scincidae	Ctenotus_catenifer	Squamata	Scincidae	Ctenophorus_mirrityana	Squamata	Agamidae	Ctenotus_ingrami	Squamata	Scincidae
Ctenotus_storri	Squamata	Scincidae	Ctenotus_coggeri	Squamata	Scincidae	Ctenophorus_nuchalis	Squamata	Agamidae	Ctenotus_inornatus	Squamata	Scincidae
Ctenotus_strauchii	Squamata	Scincidae	Ctenotus_delli	Squamata	Scincidae	Ctenophorus_ornatus	Squamata	Agamidae	Ctenotus_joanae	Squamata	Scincidae
Ctenotus_striaticeps	Squamata	Scincidae	Ctenotus_ehmanni	Squamata	Scincidae	Ctenophorus_pictus	Squamata	Agamidae	Ctenotus_lateralis	Squamata	Scincidae
Ctenotus_superciliaris	Squamata	Scincidae	Ctenotus_essingtonii	Squamata	Scincidae	Ctenophorus_rubens	Squamata	Agamidae	Ctenotus_leae	Squamata	Scincidae
Ctenotus_tantillus	Squamata	Scincidae	Ctenotus_eurydice	Squamata	Scincidae	Ctenophorus_rufescens	Squamata	Agamidae	Ctenotus_leonhardii	Squamata	Scincidae
Ctenotus_vertebralis	Squamata	Scincidae	Ctenotus_eutaenius	Squamata	Scincidae	Ctenophorus_slateri	Squamata	Agamidae	Ctenotus_mesotes	Squamata	Scincidae
Ctenotus_xenopleura	Squamata	Scincidae	Ctenotus_gemmula	Squamata	Scincidae	Ctenophorus_spinodomus	Squamata	Agamidae	Ctenotus_monticola	Squamata	Scincidae
Ctenotus_zebrilla	Squamata	Scincidae	Ctenotus_grandis	Squamata	Scincidae	Ctenophorus_tjantjalka	Squamata	Agamidae	Ctenotus_nasutus	Squamata	Scincidae
Cubophis_caymanus	Squamata	Colubridae	Ctenotus_greeri	Squamata	Scincidae	Ctenophorus_vadnappa	Squamata	Agamidae	Ctenotus_nigrilineatus	Squamata	Scincidae
Cuora_galbinifrons	Testudines	Geoemydidae	Ctenotus_halysis	Squamata	Scincidae	Ctenosaura_acanthura	Squamata	Iguanidae	Ctenotus_olympicus	Squamata	Scincidae
Cyclemys_enigmatica	Testudines	Geoemydidae	Ctenotus_hebetior	Squamata	Scincidae	Ctenosaura_oaxacana	Squamata	Iguanidae	Ctenotus_ora	Squamata	Scincidae
Cyclemys_oldhamii	Testudines	Geoemydidae	Ctenotus_impar	Squamata	Scincidae	Ctenosaura_palearis	Squamata	Iguanidae	Ctenotus_orientalis	Squamata	Scincidae
Cycloderma_frenatum	Testudines	Trionychidae	Ctenotus_ingrami	Squamata	Scincidae	Ctenosaura_similis	Squamata	Iguanidae	Ctenotus_pallescens	Squamata	Scincidae
Cyclodomorphus_branchialis	Squamata	Scincidae	Ctenotus_inornatus	Squamata	Scincidae	Ctenotus_agrestis	Squamata	Scincidae	Ctenotus_quattuordecimlineatus	Squamata	Scincidae
Cyclodomorphus_casuarinae	Squamata	Scincidae	Ctenotus_joanae	Squamata	Scincidae	Ctenotus_alacer	Squamata	Scincidae	Ctenotus_quirinus	Squamata	Scincidae
Cyclodomorphus_maximus	Squamata	Scincidae	Ctenotus_lateralis	Squamata	Scincidae	Ctenotus_alleni	Squamata	Scincidae	Ctenotus_regius	Squamata	Scincidae
Cyclodomorphus_praealtus	Squamata	Scincidae	Ctenotus_leae	Squamata	Scincidae	Ctenotus_arnhemensis	Squamata	Scincidae	Ctenotus_rosarium	Squamata	Scincidae
Cyclodomorphus_venustus	Squamata	Scincidae	Ctenotus_leonhardii	Squamata	Scincidae	Ctenotus_astarte	Squamata	Scincidae	Ctenotus_rutilans	Squamata	Scincidae
Cyclura_carinata	Squamata	Iguanidae	Ctenotus_maryani	Squamata	Scincidae	Ctenotus_astictus	Squamata	Scincidae	Ctenotus_saxatilis	Squamata	Scincidae
Cyclura_cornuta	Squamata	Iguanidae	Ctenotus_mesotes	Squamata	Scincidae	Ctenotus_calurus	Squamata	Scincidae	Ctenotus_schevilli	Squamata	Scincidae
Cyclura_cychlura	Squamata	Iguanidae	Ctenotus_monticola	Squamata	Scincidae	Ctenotus_capricorni	Squamata	Scincidae	Ctenotus_septenarius	Squamata	Scincidae
Cylindrophis_burmanus	Squamata	Cylindrophiidae	Ctenotus_nasutus	Squamata	Scincidae	Ctenotus_catenifer	Squamata	Scincidae	Ctenotus_storri	Squamata	Scincidae
Cylindrophis_jodiae	Squamata	Cylindrophiidae	Ctenotus_nigrilineatus	Squamata	Scincidae	Ctenotus_coggeri	Squamata	Scincidae	Ctenotus_striaticeps	Squamata	Scincidae
Cylindrophis_maculatus	Squamata	Cylindrophiidae	Ctenotus_olympicus	Squamata	Scincidae	Ctenotus_colletti	Squamata	Scincidae	Ctenotus_superciliaris	Squamata	Scincidae
Cylindrophis_melanotus	Squamata	Cylindrophiidae	Ctenotus_ora	Squamata	Scincidae	Ctenotus_decaneurus	Squamata	Scincidae	Ctenotus_tantillus	Squamata	Scincidae
Cynisca_kraussi	Squamata	Amphisbaenidae	Ctenotus_orientalis	Squamata	Scincidae	Ctenotus_delli	Squamata	Scincidae	Ctenotus_uber	Squamata	Scincidae
Cyrtodactylus_agusanensis	Squamata	Gekkonidae	Ctenotus_pallescens	Squamata	Scincidae	Ctenotus_duricola	Squamata	Scincidae	Ctenotus_vertebralis	Squamata	Scincidae
Cyrtodactylus_annulatus	Squamata	Gekkonidae	Ctenotus_quattuordecimlineatus	Squamata	Scincidae	Ctenotus_dux	Squamata	Scincidae	Ctenotus_xenopleura	Squamata	Scincidae
Cyrtodactylus_ayeyarwadyensis	Squamata	Gekkonidae	Ctenotus_rosarium	Squamata	Scincidae	Ctenotus_ehmanni	Squamata	Scincidae	Ctenotus_zebrilla	Squamata	Scincidae
Cyrtodactylus_baluensis	Squamata	Gekkonidae	Ctenotus_rufescens	Squamata	Scincidae	Ctenotus_essingtonii	Squamata	Scincidae	Cubophis_cantherigerus	Squamata	Colubridae
Cyrtodactylus_batik	Squamata	Gekkonidae	Ctenotus_rutilans	Squamata	Scincidae	Ctenotus_eurydice	Squamata	Scincidae	Cuora_galbinifrons	Testudines	Geoemydidae
Cyrtodactylus_bidoupimontis	Squamata	Gekkonidae	Ctenotus_saxatilis	Squamata	Scincidae	Ctenotus_gemmula	Squamata	Scincidae	Cuora_mouhotii	Testudines	Geoemydidae
Cyrtodactylus_brevipalmatus	Squamata	Gekkonidae	Ctenotus_schevilli	Squamata	Scincidae	Ctenotus_greeri	Squamata	Scincidae	Cyclanorbis_senegalensis	Testudines	Trionychidae
Cyrtodactylus_cattienensis	Squamata	Gekkonidae	Ctenotus_septenarius	Squamata	Scincidae	Ctenotus_hanloni	Squamata	Scincidae	Cyclemys_enigmatica	Testudines	Geoemydidae
Cyrtodactylus_ingeri	Squamata	Gekkonidae	Ctenotus_spaldingi	Squamata	Scincidae	Ctenotus_iapetus	Squamata	Scincidae	Cyclemys_oldhamii	Testudines	Geoemydidae
Cyrtodactylus_intermedius	Squamata	Gekkonidae	Ctenotus_storri	Squamata	Scincidae	Ctenotus_impar	Squamata	Scincidae	Cycloderma_frenatum	Testudines	Trionychidae
Cyrtodactylus_jambangan	Squamata	Gekkonidae	Ctenotus_superciliaris	Squamata	Scincidae	Ctenotus_inornatus	Squamata	Scincidae	Cyclodomorphus_branchialis	Squamata	Scincidae
Cyrtodactylus_jellesmae	Squamata	Gekkonidae	Ctenotus_vertebralis	Squamata	Scincidae	Ctenotus_joanae	Squamata	Scincidae	Cyclodomorphus_casuarinae	Squamata	Scincidae
Cyrtodactylus_lateralis	Squamata	Gekkonidae	Cubophis_caymanus	Squamata	Colubridae	Ctenotus_lateralis	Squamata	Scincidae	Cyclodomorphus_celatus	Squamata	Scincidae
Cyrtodactylus_lekaguli	Squamata	Gekkonidae	Cuora_flavomarginata	Testudines	Geoemydidae	Ctenotus_leae	Squamata	Scincidae	Cyclodomorphus_gerrardii	Squamata	Scincidae
Cyrtodactylus_macrotuberculatus	Squamata	Gekkonidae	Cuora_galbinifrons	Testudines	Geoemydidae	Ctenotus_mesotes	Squamata	Scincidae	Cyclodomorphus_maximus	Squamata	Scincidae
Cyrtodactylus_malayanus	Squamata	Gekkonidae	Cuora_mouhotii	Testudines	Geoemydidae	Ctenotus_monticola	Squamata	Scincidae	Cyclodomorphus_praealtus	Squamata	Scincidae
Cyrtodactylus_martini	Squamata	Gekkonidae	Cyclemys_enigmatica	Testudines	Geoemydidae	Ctenotus_nasutus	Squamata	Scincidae	Cyclodomorphus_venustus	Squamata	Scincidae
Cyrtodactylus_miriensis	Squamata	Gekkonidae	Cycloderma_frenatum	Testudines	Trionychidae	Ctenotus_nigrilineatus	Squamata	Scincidae	Cyclura_cornuta	Squamata	Iguanidae
Cyrtodactylus_peguensis	Squamata	Gekkonidae	Cyclodomorphus_branchialis	Squamata	Scincidae	Ctenotus_olympicus	Squamata	Scincidae	Cyclura_cychlura	Squamata	Iguanidae
Cyrtodactylus_pulchellus	Squamata	Gekkonidae	Cyclodomorphus_casuarinae	Squamata	Scincidae	Ctenotus_ora	Squamata	Scincidae	Cylindrophis_burmanus	Squamata	Cylindrophiidae
Cyrtodactylus_quadrivirgatus	Squamata	Gekkonidae	Cyclodomorphus_gerrardii	Squamata	Scincidae	Ctenotus_pantherinus	Squamata	Scincidae	Cylindrophis_jodiae	Squamata	Cylindrophiidae
Cyrtodactylus_russelli	Squamata	Gekkonidae	Cyclodomorphus_praealtus	Squamata	Scincidae	Ctenotus_quattuordecimlineatus	Squamata	Scincidae	Cylindrophis_maculatus	Squamata	Cylindrophiidae
Cyrtodactylus_semiadii	Squamata	Gekkonidae	Cyclodomorphus_venustus	Squamata	Scincidae	Ctenotus_rawlinsoni	Squamata	Scincidae	Cylindrophis_melanotus	Squamata	Cylindrophiidae
Cyrtodactylus_slowinskii	Squamata	Gekkonidae	Cyclura_cornuta	Squamata	Iguanidae	Ctenotus_regius	Squamata	Scincidae	Cyrtodactylus_agusanensis	Squamata	Gekkonidae
Cyrtodactylus_varadgirii	Squamata	Gekkonidae	Cyclura_cychlura	Squamata	Iguanidae	Ctenotus_rubicundus	Squamata	Scincidae	Cyrtodactylus_ayeyarwadyensis	Squamata	Gekkonidae
Daboia_siamensis	Squamata	Viperidae	Cylindrophis_jodiae	Squamata	Cylindrophiidae	Ctenotus_rutilans	Squamata	Scincidae	Cyrtodactylus_bidoupimontis	Squamata	Gekkonidae
Dactylocnemis_pacificus	Squamata	Diplodactylidae	Cylindrophis_maculatus	Squamata	Cylindrophiidae	Ctenotus_saxatilis	Squamata	Scincidae	Cyrtodactylus_brevipalmatus	Squamata	Gekkonidae
Dalophia_pistillum	Squamata	Amphisbaenidae	Cylindrophis_melanotus	Squamata	Cylindrophiidae	Ctenotus_schevilli	Squamata	Scincidae	Cyrtodactylus_ingeri	Squamata	Gekkonidae
Darevskia_dahli	Squamata	Lacertidae	Cynisca_kraussi	Squamata	Amphisbaenidae	Ctenotus_schomburgkii	Squamata	Scincidae	Cyrtodactylus_intermedius	Squamata	Gekkonidae
Darevskia_defilippii	Squamata	Lacertidae	Cyrtodactylus_agusanensis	Squamata	Gekkonidae	Ctenotus_septenarius	Squamata	Scincidae	Cyrtodactylus_lekaguli	Squamata	Gekkonidae
Darevskia_parvula	Squamata	Lacertidae	Cyrtodactylus_ayeyarwadyensis	Squamata	Gekkonidae	Ctenotus_serventyi	Squamata	Scincidae	Cyrtodactylus_macrotuberculatus	Squamata	Gekkonidae
Darevskia_raddei	Squamata	Lacertidae	Cyrtodactylus_bidoupimontis	Squamata	Gekkonidae	Ctenotus_storri	Squamata	Scincidae	Cyrtodactylus_martini	Squamata	Gekkonidae
Darevskia_schaekeli	Squamata	Lacertidae	Cyrtodactylus_consobrinus	Squamata	Gekkonidae	Ctenotus_strauchii	Squamata	Scincidae	Cyrtodactylus_miriensis	Squamata	Gekkonidae
Darevskia_valentini	Squamata	Lacertidae	Cyrtodactylus_intermedius	Squamata	Gekkonidae	Ctenotus_striaticeps	Squamata	Scincidae	Cyrtodactylus_oldhami	Squamata	Gekkonidae
Dasypeltis_atra	Squamata	Colubridae	Cyrtodactylus_lateralis	Squamata	Gekkonidae	Ctenotus_superciliaris	Squamata	Scincidae	Cyrtodactylus_peguensis	Squamata	Gekkonidae
Dasypeltis_confusa	Squamata	Colubridae	Cyrtodactylus_lekaguli	Squamata	Gekkonidae	Ctenotus_uber	Squamata	Scincidae	Cyrtodactylus_quadrivirgatus	Squamata	Gekkonidae
Dasypeltis_gansi	Squamata	Colubridae	Cyrtodactylus_macrotuberculatus	Squamata	Gekkonidae	Ctenotus_vertebralis	Squamata	Scincidae	Cyrtodactylus_sermowaiensis	Squamata	Gekkonidae
Deirochelys_reticularia	Testudines	Emydidae	Cyrtodactylus_martini	Squamata	Gekkonidae	Ctenotus_xenopleura	Squamata	Scincidae	Cyrtodactylus_slowinskii	Squamata	Gekkonidae
Delma_butleri	Squamata	Pygopodidae	Cyrtodactylus_miriensis	Squamata	Gekkonidae	Cubophis_cantherigerus	Squamata	Colubridae	Cyrtodactylus_triedrus	Squamata	Gekkonidae
Delma_concinna	Squamata	Pygopodidae	Cyrtodactylus_oldhami	Squamata	Gekkonidae	Cuora_flavomarginata	Testudines	Geoemydidae	Cyrtodactylus_varadgirii	Squamata	Gekkonidae
Delma_desmosa	Squamata	Pygopodidae	Cyrtodactylus_peguensis	Squamata	Gekkonidae	Cuora_galbinifrons	Testudines	Geoemydidae	Cyrtodactylus_yoshii	Squamata	Gekkonidae
Delma_hebesa	Squamata	Pygopodidae	Cyrtodactylus_quadrivirgatus	Squamata	Gekkonidae	Cuora_mouhotii	Testudines	Geoemydidae	Daboia_russelii	Squamata	Viperidae
Delma_mitella	Squamata	Pygopodidae	Cyrtodactylus_slowinskii	Squamata	Gekkonidae	Cyclemys_enigmatica	Testudines	Geoemydidae	Dactylocnemis_pacificus	Squamata	Diplodactylidae
Delma_nasuta	Squamata	Pygopodidae	Cyrtodactylus_triedrus	Squamata	Gekkonidae	Cycloderma_frenatum	Testudines	Trionychidae	Darevskia_caspica	Squamata	Lacertidae
Delma_petersoni	Squamata	Pygopodidae	Cyrtodactylus_varadgirii	Squamata	Gekkonidae	Cyclodomorphus_branchialis	Squamata	Scincidae	Darevskia_chlorogaster	Squamata	Lacertidae
Demansia_calodera	Squamata	Elapidae	Daboia_russelii	Squamata	Viperidae	Cyclodomorphus_casuarinae	Squamata	Scincidae	Darevskia_dahli	Squamata	Lacertidae
Demansia_olivacea	Squamata	Elapidae	Dactylocnemis_pacificus	Squamata	Diplodactylidae	Cyclodomorphus_gerrardii	Squamata	Scincidae	Darevskia_defilippii	Squamata	Lacertidae
Demansia_rufescens	Squamata	Elapidae	Dalophia_pistillum	Squamata	Amphisbaenidae	Cyclodomorphus_praealtus	Squamata	Scincidae	Darevskia_derjugini	Squamata	Lacertidae
Demansia_simplex	Squamata	Elapidae	Darevskia_armeniaca	Squamata	Lacertidae	Cyclura_carinata	Squamata	Iguanidae	Darevskia_parvula	Squamata	Lacertidae
Dendragama_boulengeri	Squamata	Agamidae	Darevskia_caspica	Squamata	Lacertidae	Cyclura_cornuta	Squamata	Iguanidae	Darevskia_praticola	Squamata	Lacertidae
Dendrelaphis_andamanensis	Squamata	Colubridae	Darevskia_caucasica	Squamata	Lacertidae	Cyclura_cychlura	Squamata	Iguanidae	Darevskia_raddei	Squamata	Lacertidae
Dendrelaphis_bifrenalis	Squamata	Colubridae	Darevskia_chlorogaster	Squamata	Lacertidae	Cylindrophis_burmanus	Squamata	Cylindrophiidae	Darevskia_valentini	Squamata	Lacertidae
Dendrelaphis_caudolineolatus	Squamata	Colubridae	Darevskia_daghestanica	Squamata	Lacertidae	Cylindrophis_jodiae	Squamata	Cylindrophiidae	Dasypeltis_atra	Squamata	Colubridae
Dendrelaphis_cyanochloris	Squamata	Colubridae	Darevskia_dahli	Squamata	Lacertidae	Cylindrophis_maculatus	Squamata	Cylindrophiidae	Dasypeltis_confusa	Squamata	Colubridae
Dendrelaphis_fuliginosus	Squamata	Colubridae	Darevskia_defilippii	Squamata	Lacertidae	Cylindrophis_melanotus	Squamata	Cylindrophiidae	Dasypeltis_gansi	Squamata	Colubridae
Dendrelaphis_girii	Squamata	Colubridae	Darevskia_parvula	Squamata	Lacertidae	Cynisca_kraussi	Squamata	Amphisbaenidae	Deinagkistrodon_acutus	Squamata	Viperidae
Dendrelaphis_marenae	Squamata	Colubridae	Darevskia_praticola	Squamata	Lacertidae	Cyrtodactylus_agusanensis	Squamata	Gekkonidae	Deirochelys_reticularia	Testudines	Emydidae
Dendrelaphis_ngansonensis	Squamata	Colubridae	Darevskia_raddei	Squamata	Lacertidae	Cyrtodactylus_brevipalmatus	Squamata	Gekkonidae	Delma_concinna	Squamata	Pygopodidae
Dendrelaphis_nigroserratus	Squamata	Colubridae	Darevskia_valentini	Squamata	Lacertidae	Cyrtodactylus_cattienensis	Squamata	Gekkonidae	Delma_hebesa	Squamata	Pygopodidae
Dendrelaphis_philippinensis	Squamata	Colubridae	Dasypeltis_confusa	Squamata	Colubridae	Cyrtodactylus_ingeri	Squamata	Gekkonidae	Delma_plebeia	Squamata	Pygopodidae
Dendrelaphis_striolatus	Squamata	Colubridae	Dasypeltis_fasciata	Squamata	Colubridae	Cyrtodactylus_intermedius	Squamata	Gekkonidae	Demansia_calodera	Squamata	Elapidae
Dendrelaphis_subocularis	Squamata	Colubridae	Dasypeltis_gansi	Squamata	Colubridae	Cyrtodactylus_malayanus	Squamata	Gekkonidae	Demansia_quaesitor	Squamata	Elapidae
Dendrelaphis_tristis	Squamata	Colubridae	Dasypeltis_inornata	Squamata	Colubridae	Cyrtodactylus_martini	Squamata	Gekkonidae	Demansia_rufescens	Squamata	Elapidae
Dendrelaphis_walli	Squamata	Colubridae	Dasypeltis_medici	Squamata	Colubridae	Cyrtodactylus_miriensis	Squamata	Gekkonidae	Demansia_shinei	Squamata	Elapidae
Dendrelaphis_wickrorum	Squamata	Colubridae	Deinagkistrodon_acutus	Squamata	Viperidae	Cyrtodactylus_oldhami	Squamata	Gekkonidae	Dendragama_boulengeri	Squamata	Agamidae
Dendroaspis_angusticeps	Squamata	Elapidae	Deirochelys_reticularia	Testudines	Emydidae	Cyrtodactylus_peguensis	Squamata	Gekkonidae	Dendrelaphis_andamanensis	Squamata	Colubridae
Dendroaspis_polylepis	Squamata	Elapidae	Delma_australis	Squamata	Pygopodidae	Cyrtodactylus_russelli	Squamata	Gekkonidae	Dendrelaphis_bifrenalis	Squamata	Colubridae
Dendrophidion_atlantica	Squamata	Colubridae	Delma_elegans	Squamata	Pygopodidae	Cyrtodactylus_sermowaiensis	Squamata	Gekkonidae	Dendrelaphis_cyanochloris	Squamata	Colubridae
Dendrophidion_bivittatus	Squamata	Colubridae	Delma_inornata	Squamata	Pygopodidae	Cyrtodactylus_slowinskii	Squamata	Gekkonidae	Dendrelaphis_grandoculis	Squamata	Colubridae
Dendrophidion_brunneum	Squamata	Colubridae	Delma_plebeia	Squamata	Pygopodidae	Daboia_russelii	Squamata	Viperidae	Dendrelaphis_ngansonensis	Squamata	Colubridae
Dendrophidion_clarkii	Squamata	Colubridae	Demansia_calodera	Squamata	Elapidae	Darevskia_caspica	Squamata	Lacertidae	Dendrelaphis_nigroserratus	Squamata	Colubridae
Dendrophidion_dendrophis	Squamata	Colubridae	Demansia_quaesitor	Squamata	Elapidae	Darevskia_daghestanica	Squamata	Lacertidae	Dendrelaphis_papuensis	Squamata	Colubridae
Dendrophidion_graciliverpa	Squamata	Colubridae	Demansia_reticulata	Squamata	Elapidae	Darevskia_dahli	Squamata	Lacertidae	Dendrelaphis_philippinensis	Squamata	Colubridae
Dendrophidion_nuchale	Squamata	Colubridae	Demansia_rimicola	Squamata	Elapidae	Darevskia_defilippii	Squamata	Lacertidae	Dendrelaphis_subocularis	Squamata	Colubridae
Dendrophidion_paucicarinatum	Squamata	Colubridae	Demansia_rufescens	Squamata	Elapidae	Darevskia_derjugini	Squamata	Lacertidae	Dendrelaphis_tristis	Squamata	Colubridae
Dendrophidion_percarinatum	Squamata	Colubridae	Dendragama_boulengeri	Squamata	Agamidae	Darevskia_parvula	Squamata	Lacertidae	Dendroaspis_angusticeps	Squamata	Elapidae
Dendrophidion_vinitor	Squamata	Colubridae	Dendrelaphis_andamanensis	Squamata	Colubridae	Darevskia_raddei	Squamata	Lacertidae	Dendrophidion_apharocybe	Squamata	Colubridae
Denisonia_devisi	Squamata	Elapidae	Dendrelaphis_bifrenalis	Squamata	Colubridae	Darevskia_valentini	Squamata	Lacertidae	Dendrophidion_bivittatus	Squamata	Colubridae
Denisonia_maculata	Squamata	Elapidae	Dendrelaphis_cyanochloris	Squamata	Colubridae	Dasypeltis_atra	Squamata	Colubridae	Dendrophidion_brunneum	Squamata	Colubridae
Diadophis_punctatus	Squamata	Colubridae	Dendrelaphis_formosus	Squamata	Colubridae	Dasypeltis_confusa	Squamata	Colubridae	Dendrophidion_clarkii	Squamata	Colubridae
Diaphorolepis_wagneri	Squamata	Colubridae	Dendrelaphis_fuliginosus	Squamata	Colubridae	Dasypeltis_gansi	Squamata	Colubridae	Dendrophidion_dendrophis	Squamata	Colubridae
Dibamus_tebal	Squamata	Dibamidae	Dendrelaphis_girii	Squamata	Colubridae	Dasypeltis_inornata	Squamata	Colubridae	Dendrophidion_graciliverpa	Squamata	Colubridae
Dicrodon_guttulatum	Squamata	Teiidae	Dendrelaphis_marenae	Squamata	Colubridae	Dasypeltis_scabra	Squamata	Colubridae	Dendrophidion_paucicarinatum	Squamata	Colubridae
Dicrodon_holmbergi	Squamata	Teiidae	Dendrelaphis_ngansonensis	Squamata	Colubridae	Deinagkistrodon_acutus	Squamata	Viperidae	Dendrophidion_percarinatum	Squamata	Colubridae
Diplodactylus_ameyi	Squamata	Diplodactylidae	Dendrelaphis_nigroserratus	Squamata	Colubridae	Deirochelys_reticularia	Testudines	Emydidae	Dendrophidion_vinitor	Squamata	Colubridae
Diplodactylus_barraganae	Squamata	Diplodactylidae	Dendrelaphis_subocularis	Squamata	Colubridae	Delma_australis	Squamata	Pygopodidae	Denisonia_devisi	Squamata	Elapidae
Diplodactylus_capensis	Squamata	Diplodactylidae	Dendrelaphis_tristis	Squamata	Colubridae	Delma_butleri	Squamata	Pygopodidae	Denisonia_maculata	Squamata	Elapidae
Diplodactylus_conspicillatus	Squamata	Diplodactylidae	Dendrelaphis_walli	Squamata	Colubridae	Delma_concinna	Squamata	Pygopodidae	Diaphorolepis_wagneri	Squamata	Colubridae
Diplodactylus_galeatus	Squamata	Diplodactylidae	Dendroaspis_angusticeps	Squamata	Elapidae	Delma_elegans	Squamata	Pygopodidae	Dicrodon_guttulatum	Squamata	Teiidae
Diplodactylus_granariensis	Squamata	Diplodactylidae	Dendroaspis_jamesoni	Squamata	Elapidae	Delma_hebesa	Squamata	Pygopodidae	Dicrodon_heterolepis	Squamata	Teiidae
Diplodactylus_klugei	Squamata	Diplodactylidae	Dendroaspis_polylepis	Squamata	Elapidae	Delma_impar	Squamata	Pygopodidae	Dicrodon_holmbergi	Squamata	Teiidae
Diplodactylus_lateroides	Squamata	Diplodactylidae	Dendrophidion_apharocybe	Squamata	Colubridae	Delma_nasuta	Squamata	Pygopodidae	Dinarolacerta_mosorensis	Squamata	Lacertidae
Diplodactylus_nebulosus	Squamata	Diplodactylidae	Dendrophidion_bivittatus	Squamata	Colubridae	Delma_plebeia	Squamata	Pygopodidae	Diplodactylus_ameyi	Squamata	Diplodactylidae
Diplodactylus_polyophthalmus	Squamata	Diplodactylidae	Dendrophidion_dendrophis	Squamata	Colubridae	Demansia_angusticeps	Squamata	Elapidae	Diplodactylus_barraganae	Squamata	Diplodactylidae
Diplodactylus_tessellatus	Squamata	Diplodactylidae	Dendrophidion_graciliverpa	Squamata	Colubridae	Demansia_calodera	Squamata	Elapidae	Diplodactylus_capensis	Squamata	Diplodactylidae
Diploderma_brevipes	Squamata	Agamidae	Dendrophidion_nuchale	Squamata	Colubridae	Demansia_quaesitor	Squamata	Elapidae	Diplodactylus_galeatus	Squamata	Diplodactylidae
Diploderma_polygonatum	Squamata	Agamidae	Dendrophidion_paucicarinatum	Squamata	Colubridae	Demansia_rufescens	Squamata	Elapidae	Diplodactylus_mitchelli	Squamata	Diplodactylidae
Diploderma_splendidum	Squamata	Agamidae	Dendrophidion_percarinatum	Squamata	Colubridae	Demansia_simplex	Squamata	Elapidae	Diplodactylus_nebulosus	Squamata	Diplodactylidae
Diploglossus_monotropis	Squamata	Diploglossidae	Dendrophidion_vinitor	Squamata	Colubridae	Dendragama_boulengeri	Squamata	Agamidae	Diplodactylus_polyophthalmus	Squamata	Diplodactylidae
Diplolaemus_bibronii	Squamata	Leiosauridae	Denisonia_devisi	Squamata	Elapidae	Dendrelaphis_andamanensis	Squamata	Colubridae	Diplodactylus_tessellatus	Squamata	Diplodactylidae
Diporiphora_adductus	Squamata	Agamidae	Denisonia_maculata	Squamata	Elapidae	Dendrelaphis_caudolineolatus	Squamata	Colubridae	Diploderma_brevipes	Squamata	Agamidae
Diporiphora_ameliae	Squamata	Agamidae	Diadophis_punctatus	Squamata	Colubridae	Dendrelaphis_cyanochloris	Squamata	Colubridae	Diploderma_splendidum	Squamata	Agamidae
Diporiphora_amphiboluroides	Squamata	Agamidae	Diaphorolepis_wagneri	Squamata	Colubridae	Dendrelaphis_girii	Squamata	Colubridae	Diploglossus_bilobatus	Squamata	Diploglossidae
Diporiphora_bennettii	Squamata	Agamidae	Dicrodon_guttulatum	Squamata	Teiidae	Dendrelaphis_ngansonensis	Squamata	Colubridae	Diploglossus_monotropis	Squamata	Diploglossidae
Diporiphora_jugularis	Squamata	Agamidae	Dicrodon_holmbergi	Squamata	Teiidae	Dendrelaphis_nigroserratus	Squamata	Colubridae	Diplolaemus_bibronii	Squamata	Leiosauridae
Diporiphora_linga	Squamata	Agamidae	Dinarolacerta_mosorensis	Squamata	Lacertidae	Dendrelaphis_papuensis	Squamata	Colubridae	Diporiphora_ameliae	Squamata	Agamidae
Diporiphora_magna	Squamata	Agamidae	Diplodactylus_ameyi	Squamata	Diplodactylidae	Dendrelaphis_philippinensis	Squamata	Colubridae	Diporiphora_amphiboluroides	Squamata	Agamidae
Diporiphora_phaeospinosa	Squamata	Agamidae	Diplodactylus_barraganae	Squamata	Diplodactylidae	Dendrelaphis_subocularis	Squamata	Colubridae	Diporiphora_bennettii	Squamata	Agamidae
Diporiphora_sobria	Squamata	Agamidae	Diplodactylus_calcicolus	Squamata	Diplodactylidae	Dendrelaphis_tristis	Squamata	Colubridae	Diporiphora_jugularis	Squamata	Agamidae
Diporiphora_vescus	Squamata	Agamidae	Diplodactylus_galeatus	Squamata	Diplodactylidae	Dendrelaphis_walli	Squamata	Colubridae	Diporiphora_linga	Squamata	Agamidae
Diporiphora_winneckei	Squamata	Agamidae	Diplodactylus_granariensis	Squamata	Diplodactylidae	Dendroaspis_angusticeps	Squamata	Elapidae	Diporiphora_magna	Squamata	Agamidae
Dipsadoboa_brevirostris	Squamata	Colubridae	Diplodactylus_klugei	Squamata	Diplodactylidae	Dendroaspis_polylepis	Squamata	Elapidae	Diporiphora_phaeospinosa	Squamata	Agamidae
Dipsadoboa_weileri	Squamata	Colubridae	Diplodactylus_mitchelli	Squamata	Diplodactylidae	Dendrophidion_apharocybe	Squamata	Colubridae	Diporiphora_valens	Squamata	Agamidae
Dipsas_albifrons	Squamata	Colubridae	Diplodactylus_polyophthalmus	Squamata	Diplodactylidae	Dendrophidion_bivittatus	Squamata	Colubridae	Dipsadoboa_aulica	Squamata	Colubridae
Dipsas_alternans	Squamata	Colubridae	Diplodactylus_tessellatus	Squamata	Diplodactylidae	Dendrophidion_brunneum	Squamata	Colubridae	Dipsadoboa_duchesnii	Squamata	Colubridae
Dipsas_andiana	Squamata	Colubridae	Diploderma_brevipes	Squamata	Agamidae	Dendrophidion_clarkii	Squamata	Colubridae	Dipsadoboa_weileri	Squamata	Colubridae
Dipsas_articulata	Squamata	Colubridae	Diploderma_splendidum	Squamata	Agamidae	Dendrophidion_dendrophis	Squamata	Colubridae	Dipsas_alternans	Squamata	Colubridae
Dipsas_bicolor	Squamata	Colubridae	Diploglossus_bilobatus	Squamata	Diploglossidae	Dendrophidion_graciliverpa	Squamata	Colubridae	Dipsas_andiana	Squamata	Colubridae
Dipsas_brevifacies	Squamata	Colubridae	Diploglossus_fasciatus	Squamata	Diploglossidae	Dendrophidion_nuchale	Squamata	Colubridae	Dipsas_articulata	Squamata	Colubridae
Dipsas_bucephala	Squamata	Colubridae	Diploglossus_monotropis	Squamata	Diploglossidae	Dendrophidion_paucicarinatum	Squamata	Colubridae	Dipsas_bicolor	Squamata	Colubridae
Dipsas_copei	Squamata	Colubridae	Diplolaemus_bibronii	Squamata	Leiosauridae	Dendrophidion_percarinatum	Squamata	Colubridae	Dipsas_bucephala	Squamata	Colubridae
Dipsas_gracilis	Squamata	Colubridae	Diplolaemus_darwinii	Squamata	Leiosauridae	Dendrophidion_rufiterminorum	Squamata	Colubridae	Dipsas_catesbyi	Squamata	Colubridae
Dipsas_indica	Squamata	Colubridae	Diplolaemus_leopardinus	Squamata	Leiosauridae	Dendrophidion_vinitor	Squamata	Colubridae	Dipsas_copei	Squamata	Colubridae
Dipsas_lavillai	Squamata	Colubridae	Diporiphora_adductus	Squamata	Agamidae	Denisonia_devisi	Squamata	Elapidae	Dipsas_elegans	Squamata	Colubridae
Dipsas_neuwiedi	Squamata	Colubridae	Diporiphora_ameliae	Squamata	Agamidae	Denisonia_maculata	Squamata	Elapidae	Dipsas_gracilis	Squamata	Colubridae
Dipsas_oreas	Squamata	Colubridae	Diporiphora_amphiboluroides	Squamata	Agamidae	Diadophis_punctatus	Squamata	Colubridae	Dipsas_indica	Squamata	Colubridae
Dipsas_pavonina	Squamata	Colubridae	Diporiphora_bennettii	Squamata	Agamidae	Diaphorolepis_wagneri	Squamata	Colubridae	Dipsas_lavillai	Squamata	Colubridae
Dipsas_peruana	Squamata	Colubridae	Diporiphora_jugularis	Squamata	Agamidae	Dicrodon_guttulatum	Squamata	Teiidae	Dipsas_neuwiedi	Squamata	Colubridae
Dipsas_pratti	Squamata	Colubridae	Diporiphora_magna	Squamata	Agamidae	Dicrodon_holmbergi	Squamata	Teiidae	Dipsas_oreas	Squamata	Colubridae
Dipsas_sanctijoannis	Squamata	Colubridae	Diporiphora_margaretae	Squamata	Agamidae	Dinarolacerta_mosorensis	Squamata	Lacertidae	Dipsas_pavonina	Squamata	Colubridae
Dipsas_tenuissima	Squamata	Colubridae	Diporiphora_phaeospinosa	Squamata	Agamidae	Diplodactylus_conspicillatus	Squamata	Diplodactylidae	Dipsas_peruana	Squamata	Colubridae
Dipsas_turgida	Squamata	Colubridae	Diporiphora_pindan	Squamata	Agamidae	Diplodactylus_furcosus	Squamata	Diplodactylidae	Dipsas_pratti	Squamata	Colubridae
Dipsas_ventrimaculata	Squamata	Colubridae	Diporiphora_sobria	Squamata	Agamidae	Diplodactylus_galaxias	Squamata	Diplodactylidae	Dipsas_sanctijoannis	Squamata	Colubridae
Dipsosaurus_dorsalis	Squamata	Iguanidae	Diporiphora_vescus	Squamata	Agamidae	Diplodactylus_galeatus	Squamata	Diplodactylidae	Dipsas_tenuissima	Squamata	Colubridae
Dispholidus_typus	Squamata	Colubridae	Diporiphora_winneckei	Squamata	Agamidae	Diplodactylus_klugei	Squamata	Diplodactylidae	Dipsas_turgida	Squamata	Colubridae
Dixonius_aaronbaueri	Squamata	Gekkonidae	Dipsadoboa_aulica	Squamata	Colubridae	Diplodactylus_mitchelli	Squamata	Diplodactylidae	Dipsas_ventrimaculata	Squamata	Colubridae
Dixonius_vietnamensis	Squamata	Gekkonidae	Dipsadoboa_duchesnii	Squamata	Colubridae	Diplodactylus_nebulosus	Squamata	Diplodactylidae	Dipsas_vermiculata	Squamata	Colubridae
Dolichophis_caspius	Squamata	Colubridae	Dipsadoboa_flavida	Squamata	Colubridae	Diplodactylus_platyurus	Squamata	Diplodactylidae	Dipsosaurus_dorsalis	Squamata	Iguanidae
Dolichophis_jugularis	Squamata	Colubridae	Dipsadoboa_unicolor	Squamata	Colubridae	Diplodactylus_polyophthalmus	Squamata	Diplodactylidae	Dispholidus_typus	Squamata	Colubridae
Dolichophis_schmidti	Squamata	Colubridae	Dipsadoboa_viridis	Squamata	Colubridae	Diplodactylus_savagei	Squamata	Diplodactylidae	Dixonius_siamensis	Squamata	Gekkonidae
Dopasia_gracilis	Squamata	Anguidae	Dipsadoboa_weileri	Squamata	Colubridae	Diploderma_brevipes	Squamata	Agamidae	Dixonius_vietnamensis	Squamata	Gekkonidae
Dracaena_paraguayensis	Squamata	Teiidae	Dipsas_albifrons	Squamata	Colubridae	Diploderma_luei	Squamata	Agamidae	Dolichophis_jugularis	Squamata	Colubridae
Draco_abbreviatus	Squamata	Agamidae	Dipsas_alternans	Squamata	Colubridae	Diploderma_splendidum	Squamata	Agamidae	Dolichophis_schmidti	Squamata	Colubridae
Draco_beccarii	Squamata	Agamidae	Dipsas_andiana	Squamata	Colubridae	Diploglossus_bilobatus	Squamata	Diploglossidae	Dopasia_gracilis	Squamata	Anguidae
Draco_bimaculatus	Squamata	Agamidae	Dipsas_articulata	Squamata	Colubridae	Diploglossus_monotropis	Squamata	Diploglossidae	Dracaena_paraguayensis	Squamata	Teiidae
Draco_boschmai	Squamata	Agamidae	Dipsas_bicolor	Squamata	Colubridae	Diplolaemus_bibronii	Squamata	Leiosauridae	Draco_abbreviatus	Squamata	Agamidae
Draco_cyanopterus	Squamata	Agamidae	Dipsas_brevifacies	Squamata	Colubridae	Diplolaemus_sexcinctus	Squamata	Leiosauridae	Draco_bimaculatus	Squamata	Agamidae
Draco_dussumieri	Squamata	Agamidae	Dipsas_copei	Squamata	Colubridae	Diporiphora_amphiboluroides	Squamata	Agamidae	Draco_boschmai	Squamata	Agamidae
Draco_formosus	Squamata	Agamidae	Dipsas_gracilis	Squamata	Colubridae	Diporiphora_jugularis	Squamata	Agamidae	Draco_formosus	Squamata	Agamidae
Draco_maximus	Squamata	Agamidae	Dipsas_indica	Squamata	Colubridae	Diporiphora_phaeospinosa	Squamata	Agamidae	Draco_haematopogon	Squamata	Agamidae
Draco_obscurus	Squamata	Agamidae	Dipsas_lavillai	Squamata	Colubridae	Diporiphora_vescus	Squamata	Agamidae	Draco_maximus	Squamata	Agamidae
Draco_palawanensis	Squamata	Agamidae	Dipsas_mikanii	Squamata	Colubridae	Diporiphora_winneckei	Squamata	Agamidae	Draco_mindanensis	Squamata	Agamidae
Draco_reticulatus	Squamata	Agamidae	Dipsas_neuwiedi	Squamata	Colubridae	Dipsadoboa_aulica	Squamata	Colubridae	Draco_obscurus	Squamata	Agamidae
Draco_spilonotus	Squamata	Agamidae	Dipsas_pavonina	Squamata	Colubridae	Dipsadoboa_brevirostris	Squamata	Colubridae	Draco_taeniopterus	Squamata	Agamidae
Dryadosaura_nordestina	Squamata	Gymnophthalmidae	Dipsas_pratti	Squamata	Colubridae	Dipsadoboa_duchesnii	Squamata	Colubridae	Drepanoides_anomalus	Squamata	Colubridae
Drymarchon_couperi	Squamata	Colubridae	Dipsas_sanctijoannis	Squamata	Colubridae	Dipsadoboa_flavida	Squamata	Colubridae	Dryadosaura_nordestina	Squamata	Gymnophthalmidae
Drymarchon_melanurus	Squamata	Colubridae	Dipsas_tenuissima	Squamata	Colubridae	Dipsadoboa_unicolor	Squamata	Colubridae	Drymarchon_couperi	Squamata	Colubridae
Drymobius_chloroticus	Squamata	Colubridae	Dipsas_turgida	Squamata	Colubridae	Dipsas_albifrons	Squamata	Colubridae	Drymobius_margaritiferus	Squamata	Colubridae
Drymobius_margaritiferus	Squamata	Colubridae	Dipsas_variegata	Squamata	Colubridae	Dipsas_andiana	Squamata	Colubridae	Drymobius_melanotropis	Squamata	Colubridae
Drymobius_melanotropis	Squamata	Colubridae	Dipsas_ventrimaculata	Squamata	Colubridae	Dipsas_articulata	Squamata	Colubridae	Drymobius_rhombifer	Squamata	Colubridae
Drymobius_rhombifer	Squamata	Colubridae	Dipsosaurus_dorsalis	Squamata	Iguanidae	Dipsas_bicolor	Squamata	Colubridae	Drymoluber_brazili	Squamata	Colubridae
Drymoluber_brazili	Squamata	Colubridae	Dispholidus_typus	Squamata	Colubridae	Dipsas_bucephala	Squamata	Colubridae	Drymoluber_dichrous	Squamata	Colubridae
Drysdalia_coronoides	Squamata	Elapidae	Dixonius_siamensis	Squamata	Gekkonidae	Dipsas_copei	Squamata	Colubridae	Drysdalia_coronoides	Squamata	Elapidae
Drysdalia_rhodogaster	Squamata	Elapidae	Dixonius_vietnamensis	Squamata	Gekkonidae	Dipsas_elegans	Squamata	Colubridae	Drysdalia_mastersii	Squamata	Elapidae
Echinanthera_cephalostriata	Squamata	Colubridae	Dolichophis_jugularis	Squamata	Colubridae	Dipsas_gracilis	Squamata	Colubridae	Drysdalia_rhodogaster	Squamata	Elapidae
Echinanthera_melanostigma	Squamata	Colubridae	Dopasia_gracilis	Squamata	Anguidae	Dipsas_indica	Squamata	Colubridae	Echinanthera_cephalostriata	Squamata	Colubridae
Echinanthera_undulata	Squamata	Colubridae	Dracaena_paraguayensis	Squamata	Teiidae	Dipsas_lavillai	Squamata	Colubridae	Echinanthera_cyanopleura	Squamata	Colubridae
Echinosaura_centralis	Squamata	Gymnophthalmidae	Draco_abbreviatus	Squamata	Agamidae	Dipsas_mikanii	Squamata	Colubridae	Echinanthera_melanostigma	Squamata	Colubridae
Echinosaura_horrida	Squamata	Gymnophthalmidae	Draco_beccarii	Squamata	Agamidae	Dipsas_neuwiedi	Squamata	Colubridae	Echinanthera_undulata	Squamata	Colubridae
Egernia_cygnitos	Squamata	Scincidae	Draco_bimaculatus	Squamata	Agamidae	Dipsas_oreas	Squamata	Colubridae	Echinosaura_centralis	Squamata	Gymnophthalmidae
Egernia_eos	Squamata	Scincidae	Draco_fimbriatus	Squamata	Agamidae	Dipsas_pavonina	Squamata	Colubridae	Echinosaura_horrida	Squamata	Gymnophthalmidae
Egernia_kingii	Squamata	Scincidae	Draco_formosus	Squamata	Agamidae	Dipsas_pratti	Squamata	Colubridae	Echinosaura_palmeri	Squamata	Gymnophthalmidae
Egernia_mcpheei	Squamata	Scincidae	Draco_haematopogon	Squamata	Agamidae	Dipsas_sanctijoannis	Squamata	Colubridae	Echis_carinatus	Squamata	Viperidae
Egernia_pilbarensis	Squamata	Scincidae	Draco_spilonotus	Squamata	Agamidae	Dipsas_tenuissima	Squamata	Colubridae	Egernia_cunninghami	Squamata	Scincidae
Egernia_rugosa	Squamata	Scincidae	Draco_sumatranus	Squamata	Agamidae	Dipsas_turgida	Squamata	Colubridae	Egernia_cygnitos	Squamata	Scincidae
Eirenis_collaris	Squamata	Colubridae	Draco_taeniopterus	Squamata	Agamidae	Dipsas_ventrimaculata	Squamata	Colubridae	Egernia_eos	Squamata	Scincidae
Eirenis_coronella	Squamata	Colubridae	Dryadosaura_nordestina	Squamata	Gymnophthalmidae	Dispholidus_typus	Squamata	Colubridae	Egernia_hosmeri	Squamata	Scincidae
Eirenis_decemlineatus	Squamata	Colubridae	Drymarchon_couperi	Squamata	Colubridae	Dixonius_aaronbaueri	Squamata	Gekkonidae	Egernia_mcpheei	Squamata	Scincidae
Eirenis_lineomaculatus	Squamata	Colubridae	Drymobius_chloroticus	Squamata	Colubridae	Dixonius_siamensis	Squamata	Gekkonidae	Egernia_pilbarensis	Squamata	Scincidae
Eirenis_modestus	Squamata	Colubridae	Drymobius_margaritiferus	Squamata	Colubridae	Dixonius_vietnamensis	Squamata	Gekkonidae	Egernia_richardi	Squamata	Scincidae
Eirenis_persicus	Squamata	Colubridae	Drymobius_melanotropis	Squamata	Colubridae	Dolichophis_jugularis	Squamata	Colubridae	Egernia_striolata	Squamata	Scincidae
Eirenis_rothii	Squamata	Colubridae	Drymobius_rhombifer	Squamata	Colubridae	Dolichophis_schmidti	Squamata	Colubridae	Eirenis_collaris	Squamata	Colubridae
Elaphe_anomala	Squamata	Colubridae	Drymoluber_brazili	Squamata	Colubridae	Dopasia_gracilis	Squamata	Anguidae	Eirenis_coronella	Squamata	Colubridae
Elaphe_cantoris	Squamata	Colubridae	Drymoluber_dichrous	Squamata	Colubridae	Dracaena_paraguayensis	Squamata	Teiidae	Eirenis_decemlineatus	Squamata	Colubridae
Elaphe_carinata	Squamata	Colubridae	Drysdalia_coronoides	Squamata	Elapidae	Draco_abbreviatus	Squamata	Agamidae	Eirenis_lineomaculatus	Squamata	Colubridae
Elaphe_climacophora	Squamata	Colubridae	Drysdalia_mastersii	Squamata	Elapidae	Draco_beccarii	Squamata	Agamidae	Eirenis_modestus	Squamata	Colubridae
Elaphe_davidi	Squamata	Colubridae	Drysdalia_rhodogaster	Squamata	Elapidae	Draco_formosus	Squamata	Agamidae	Eirenis_rothii	Squamata	Colubridae
Elaphe_hodgsoni	Squamata	Colubridae	Echinanthera_undulata	Squamata	Colubridae	Draco_haematopogon	Squamata	Agamidae	Elaphe_davidi	Squamata	Colubridae
Elaphe_quadrivirgata	Squamata	Colubridae	Echinosaura_centralis	Squamata	Gymnophthalmidae	Draco_mindanensis	Squamata	Agamidae	Elaphe_hodgsoni	Squamata	Colubridae
Elaphe_quatuorlineata	Squamata	Colubridae	Echinosaura_horrida	Squamata	Gymnophthalmidae	Draco_obscurus	Squamata	Agamidae	Elaphe_quatuorlineata	Squamata	Colubridae
Elaphe_sauromates	Squamata	Colubridae	Echiopsis_curta	Squamata	Elapidae	Draco_palawanensis	Squamata	Agamidae	Elaphe_sauromates	Squamata	Colubridae
Elaphe_schrenckii	Squamata	Colubridae	Echis_ocellatus	Squamata	Viperidae	Dryadosaura_nordestina	Squamata	Gymnophthalmidae	Elaphe_schrenckii	Squamata	Colubridae
Elapognathus_coronatus	Squamata	Elapidae	Echis_omanensis	Squamata	Viperidae	Drymarchon_corais	Squamata	Colubridae	Elaphe_urartica	Squamata	Colubridae
Elapsoidea_loveridgei	Squamata	Elapidae	Echis_pyramidum	Squamata	Viperidae	Drymarchon_couperi	Squamata	Colubridae	Elapognathus_coronatus	Squamata	Elapidae
Elapsoidea_nigra	Squamata	Elapidae	Egernia_eos	Squamata	Scincidae	Drymarchon_melanurus	Squamata	Colubridae	Elapsoidea_loveridgei	Squamata	Elapidae
Elapsoidea_semiannulata	Squamata	Elapidae	Egernia_hosmeri	Squamata	Scincidae	Drymobius_chloroticus	Squamata	Colubridae	Elapsoidea_semiannulata	Squamata	Elapidae
Elgaria_coerulea	Squamata	Anguidae	Egernia_kingii	Squamata	Scincidae	Drymobius_melanotropis	Squamata	Colubridae	Elgaria_kingii	Squamata	Anguidae
Elgaria_kingii	Squamata	Anguidae	Egernia_mcpheei	Squamata	Scincidae	Drymobius_rhombifer	Squamata	Colubridae	Elgaria_paucicarinata	Squamata	Anguidae
Elgaria_panamintina	Squamata	Anguidae	Egernia_napoleonis	Squamata	Scincidae	Drymoluber_brazili	Squamata	Colubridae	Elgaria_velazquezi	Squamata	Anguidae
Elgaria_paucicarinata	Squamata	Anguidae	Egernia_pilbarensis	Squamata	Scincidae	Drysdalia_mastersii	Squamata	Elapidae	Elseya_dentata	Testudines	Chelidae
Elgaria_velazquezi	Squamata	Anguidae	Egernia_striolata	Squamata	Scincidae	Echinanthera_undulata	Squamata	Colubridae	Elseya_lavarackorum	Testudines	Chelidae
Elseya_irwini	Testudines	Chelidae	Eirenis_collaris	Squamata	Colubridae	Echinosaura_centralis	Squamata	Gymnophthalmidae	Elseya_novaeguineae	Testudines	Chelidae
Elseya_lavarackorum	Testudines	Chelidae	Eirenis_coronella	Squamata	Colubridae	Echinosaura_horrida	Squamata	Gymnophthalmidae	Elusor_macrurus	Testudines	Chelidae
Elusor_macrurus	Testudines	Chelidae	Eirenis_decemlineatus	Squamata	Colubridae	Echinosaura_palmeri	Squamata	Gymnophthalmidae	Emoia_adspersa	Squamata	Scincidae
Emoia_adspersa	Squamata	Scincidae	Eirenis_lineomaculatus	Squamata	Colubridae	Echis_carinatus	Squamata	Viperidae	Emoia_battersbyi	Squamata	Scincidae
Emoia_atrocostata	Squamata	Scincidae	Eirenis_modestus	Squamata	Colubridae	Echis_leucogaster	Squamata	Viperidae	Emoia_cyanura	Squamata	Scincidae
Emoia_battersbyi	Squamata	Scincidae	Elaphe_anomala	Squamata	Colubridae	Ecpleopus_gaudichaudii	Squamata	Gymnophthalmidae	Emoia_parkeri	Squamata	Scincidae
Emoia_boettgeri	Squamata	Scincidae	Elaphe_davidi	Squamata	Colubridae	Egernia_cunninghami	Squamata	Scincidae	Emoia_samoensis	Squamata	Scincidae
Emoia_concolor	Squamata	Scincidae	Elaphe_dione	Squamata	Colubridae	Egernia_eos	Squamata	Scincidae	Emoia_tongana	Squamata	Scincidae
Emoia_jakati	Squamata	Scincidae	Elaphe_sauromates	Squamata	Colubridae	Egernia_hosmeri	Squamata	Scincidae	Emydura_macquarii	Testudines	Chelidae
Emoia_maculata	Squamata	Scincidae	Elaphe_schrenckii	Squamata	Colubridae	Egernia_kingii	Squamata	Scincidae	Emydura_subglobosa	Testudines	Chelidae
Emoia_nigromarginata	Squamata	Scincidae	Elapognathus_coronatus	Squamata	Elapidae	Egernia_mcpheei	Squamata	Scincidae	Emydura_tanybaraga	Testudines	Chelidae
Emoia_parkeri	Squamata	Scincidae	Elapomorphus_quinquelineatus	Squamata	Colubridae	Egernia_pilbarensis	Squamata	Scincidae	Emys_orbicularis	Testudines	Emydidae
Emoia_pseudopallidiceps	Squamata	Scincidae	Elapsoidea_boulengeri	Squamata	Elapidae	Egernia_richardi	Squamata	Scincidae	Emys_trinacris	Testudines	Emydidae
Emoia_samoensis	Squamata	Scincidae	Elgaria_kingii	Squamata	Anguidae	Egernia_rugosa	Squamata	Scincidae	Enuliophis_sclateri	Squamata	Colubridae
Emoia_tongana	Squamata	Scincidae	Elgaria_velazquezi	Squamata	Anguidae	Eirenis_collaris	Squamata	Colubridae	Enyalioides_heterolepis	Squamata	Hoplocercidae
Emydura_tanybaraga	Testudines	Chelidae	Elseya_lavarackorum	Testudines	Chelidae	Eirenis_coronella	Squamata	Colubridae	Enyalioides_laticeps	Squamata	Hoplocercidae
Emys_orbicularis	Testudines	Emydidae	Elseya_novaeguineae	Testudines	Chelidae	Eirenis_decemlineatus	Squamata	Colubridae	Enyalioides_oshaughnessyi	Squamata	Hoplocercidae
Emys_trinacris	Testudines	Emydidae	Emoia_adspersa	Squamata	Scincidae	Eirenis_lineomaculatus	Squamata	Colubridae	Enyalioides_rubrigularis	Squamata	Hoplocercidae
Enuliophis_sclateri	Squamata	Colubridae	Emoia_battersbyi	Squamata	Scincidae	Eirenis_modestus	Squamata	Colubridae	Enyalius_capetinga	Squamata	Leiosauridae
Enulius_flavitorques	Squamata	Colubridae	Emoia_boettgeri	Squamata	Scincidae	Elaphe_anomala	Squamata	Colubridae	Enyalius_iheringii	Squamata	Leiosauridae
Enyalioides_heterolepis	Squamata	Hoplocercidae	Emoia_concolor	Squamata	Scincidae	Elaphe_davidi	Squamata	Colubridae	Enyalius_leechii	Squamata	Leiosauridae
Enyalioides_oshaughnessyi	Squamata	Hoplocercidae	Emoia_cyanura	Squamata	Scincidae	Elaphe_dione	Squamata	Colubridae	Enyalius_perditus	Squamata	Leiosauridae
Enyalius_bilineatus	Squamata	Leiosauridae	Emoia_flavigularis	Squamata	Scincidae	Elaphe_schrenckii	Squamata	Colubridae	Epibator_nigrofasciolatus	Squamata	Scincidae
Enyalius_boulengeri	Squamata	Leiosauridae	Emoia_maculata	Squamata	Scincidae	Elaphe_urartica	Squamata	Colubridae	Epicrates_cenchria	Squamata	Boidae
Enyalius_brasiliensis	Squamata	Leiosauridae	Emoia_maxima	Squamata	Scincidae	Elapognathus_coronatus	Squamata	Elapidae	Eremias_fasciata	Squamata	Lacertidae
Enyalius_capetinga	Squamata	Leiosauridae	Emoia_mokolahi	Squamata	Scincidae	Elapognathus_minor	Squamata	Elapidae	Eremias_lineolata	Squamata	Lacertidae
Enyalius_leechii	Squamata	Leiosauridae	Emoia_parkeri	Squamata	Scincidae	Elapomorphus_quinquelineatus	Squamata	Colubridae	Eremias_multiocellata	Squamata	Lacertidae
Epibator_nigrofasciolatus	Squamata	Scincidae	Emoia_pseudopallidiceps	Squamata	Scincidae	Elapsoidea_boulengeri	Squamata	Elapidae	Eremias_persica	Squamata	Lacertidae
Epicrates_alvarezi	Squamata	Boidae	Emoia_samoensis	Squamata	Scincidae	Elapsoidea_semiannulata	Squamata	Elapidae	Eremias_strauchi	Squamata	Lacertidae
Epicrates_cenchria	Squamata	Boidae	Emoia_tongana	Squamata	Scincidae	Elapsoidea_sundevallii	Squamata	Elapidae	Eremiascincus_brongersmai	Squamata	Scincidae
Eremias_acutirostris	Squamata	Lacertidae	Emydura_australis	Testudines	Chelidae	Elgaria_paucicarinata	Squamata	Anguidae	Eremiascincus_douglasi	Squamata	Scincidae
Eremias_argus	Squamata	Lacertidae	Emys_orbicularis	Testudines	Emydidae	Elgaria_velazquezi	Squamata	Anguidae	Eremiascincus_fasciolatus	Squamata	Scincidae
Eremias_arguta	Squamata	Lacertidae	Emys_trinacris	Testudines	Emydidae	Emoia_adspersa	Squamata	Scincidae	Eremiascincus_intermedius	Squamata	Scincidae
Eremias_grammica	Squamata	Lacertidae	Enuliophis_sclateri	Squamata	Colubridae	Emoia_atrocostata	Squamata	Scincidae	Eremiascincus_pallidus	Squamata	Scincidae
Eremias_intermedia	Squamata	Lacertidae	Enulius_flavitorques	Squamata	Colubridae	Emoia_boettgeri	Squamata	Scincidae	Eremiascincus_pardalis	Squamata	Scincidae
Eremias_multiocellata	Squamata	Lacertidae	Enyalioides_heterolepis	Squamata	Hoplocercidae	Emoia_concolor	Squamata	Scincidae	Eroticoscincus_graciloides	Squamata	Scincidae
Eremias_przewalskii	Squamata	Lacertidae	Enyalioides_laticeps	Squamata	Hoplocercidae	Emoia_cyanura	Squamata	Scincidae	Erythrolamprus_bizona	Squamata	Colubridae
Eremias_strauchi	Squamata	Lacertidae	Enyalioides_oshaughnessyi	Squamata	Hoplocercidae	Emoia_flavigularis	Squamata	Scincidae	Erythrolamprus_epinephalus	Squamata	Colubridae
Eremiascincus_brongersmai	Squamata	Scincidae	Enyalioides_rubrigularis	Squamata	Hoplocercidae	Emoia_impar	Squamata	Scincidae	Erythrolamprus_festae	Squamata	Colubridae
Eremiascincus_intermedius	Squamata	Scincidae	Enyalius_bilineatus	Squamata	Leiosauridae	Emoia_jakati	Squamata	Scincidae	Erythrolamprus_frenatus	Squamata	Colubridae
Eremiascincus_richardsonii	Squamata	Scincidae	Enyalius_boulengeri	Squamata	Leiosauridae	Emoia_maculata	Squamata	Scincidae	Erythrolamprus_guentheri	Squamata	Colubridae
Eroticoscincus_graciloides	Squamata	Scincidae	Enyalius_capetinga	Squamata	Leiosauridae	Emoia_mokolahi	Squamata	Scincidae	Erythrolamprus_jaegeri	Squamata	Colubridae
Erythrolamprus_aesculapii	Squamata	Colubridae	Enyalius_leechii	Squamata	Leiosauridae	Emoia_obscura	Squamata	Scincidae	Erythrolamprus_maryellenae	Squamata	Colubridae
Erythrolamprus_almadensis	Squamata	Colubridae	Epibator_nigrofasciolatus	Squamata	Scincidae	Emoia_parkeri	Squamata	Scincidae	Erythrolamprus_mimus	Squamata	Colubridae
Erythrolamprus_bizona	Squamata	Colubridae	Epicrates_cenchria	Squamata	Boidae	Emoia_physicae	Squamata	Scincidae	Erythrolamprus_oligolepis	Squamata	Colubridae
Erythrolamprus_ceii	Squamata	Colubridae	Epicrates_maurus	Squamata	Boidae	Emoia_pseudocyanura	Squamata	Scincidae	Erythrolamprus_reginae	Squamata	Colubridae
Erythrolamprus_dorsocorallinus	Squamata	Colubridae	Eremias_arguta	Squamata	Lacertidae	Emoia_tongana	Squamata	Scincidae	Erythrolamprus_semiaureus	Squamata	Colubridae
Erythrolamprus_epinephalus	Squamata	Colubridae	Eremias_fasciata	Squamata	Lacertidae	Emydura_tanybaraga	Testudines	Chelidae	Erythrolamprus_triscalis	Squamata	Colubridae
Erythrolamprus_maryellenae	Squamata	Colubridae	Eremias_multiocellata	Squamata	Lacertidae	Emys_orbicularis	Testudines	Emydidae	Erythrolamprus_viridis	Squamata	Colubridae
Erythrolamprus_melanotus	Squamata	Colubridae	Eremias_strauchi	Squamata	Lacertidae	Emys_trinacris	Testudines	Emydidae	Eryx_conicus	Squamata	Boidae
Erythrolamprus_miliaris	Squamata	Colubridae	Eremias_vermiculata	Squamata	Lacertidae	Enuliophis_sclateri	Squamata	Colubridae	Eryx_jayakari	Squamata	Boidae
Erythrolamprus_mimus	Squamata	Colubridae	Eremiascincus_douglasi	Squamata	Scincidae	Enulius_flavitorques	Squamata	Colubridae	Eryx_johnii	Squamata	Boidae
Erythrolamprus_oligolepis	Squamata	Colubridae	Eremiascincus_fasciolatus	Squamata	Scincidae	Enyalioides_heterolepis	Squamata	Hoplocercidae	Eryx_muelleri	Squamata	Boidae
Erythrolamprus_poecilogyrus	Squamata	Colubridae	Eremiascincus_intermedius	Squamata	Scincidae	Enyalioides_laticeps	Squamata	Hoplocercidae	Eublepharis_angramainyu	Squamata	Eublepharidae
Erythrolamprus_semiaureus	Squamata	Colubridae	Eremiascincus_musivus	Squamata	Scincidae	Enyalioides_oshaughnessyi	Squamata	Hoplocercidae	Eublepharis_fuscus	Squamata	Eublepharidae
Erythrolamprus_triscalis	Squamata	Colubridae	Eroticoscincus_graciloides	Squamata	Scincidae	Enyalioides_rubrigularis	Squamata	Hoplocercidae	Eublepharis_macularius	Squamata	Eublepharidae
Erythrolamprus_typhlus	Squamata	Colubridae	Erythrolamprus_aesculapii	Squamata	Colubridae	Enyalius_capetinga	Squamata	Leiosauridae	Eulamprus_kosciuskoi	Squamata	Scincidae
Erythrolamprus_viridis	Squamata	Colubridae	Erythrolamprus_bizona	Squamata	Colubridae	Enyalius_leechii	Squamata	Leiosauridae	Eulamprus_leuraensis	Squamata	Scincidae
Eryx_conicus	Squamata	Boidae	Erythrolamprus_cobella	Squamata	Colubridae	Enyalius_perditus	Squamata	Leiosauridae	Euleptes_europaea	Squamata	Sphaerodactylidae
Eryx_jayakari	Squamata	Boidae	Erythrolamprus_epinephalus	Squamata	Colubridae	Ephalophis_greyae	Squamata	Elapidae	Eumeces_algeriensis	Squamata	Scincidae
Eryx_johnii	Squamata	Boidae	Erythrolamprus_frenatus	Squamata	Colubridae	Epibator_nigrofasciolatus	Squamata	Scincidae	Eunectes_murinus	Squamata	Boidae
Eryx_miliaris	Squamata	Boidae	Erythrolamprus_maryellenae	Squamata	Colubridae	Epicrates_cenchria	Squamata	Boidae	Eunectes_notaeus	Squamata	Boidae
Eublepharis_angramainyu	Squamata	Eublepharidae	Erythrolamprus_melanotus	Squamata	Colubridae	Eremias_acutirostris	Squamata	Lacertidae	Eurolophosaurus_nanuzae	Squamata	Tropiduridae
Eublepharis_fuscus	Squamata	Eublepharidae	Erythrolamprus_oligolepis	Squamata	Colubridae	Eremias_multiocellata	Squamata	Lacertidae	Eurydactylodes_agricolae	Squamata	Diplodactylidae
Eulamprus_kosciuskoi	Squamata	Scincidae	Erythrolamprus_reginae	Squamata	Colubridae	Eremias_persica	Squamata	Lacertidae	Eurydactylodes_symmetricus	Squamata	Diplodactylidae
Eulamprus_tympanum	Squamata	Scincidae	Erythrolamprus_semiaureus	Squamata	Colubridae	Eremias_przewalskii	Squamata	Lacertidae	Eutropis_dissimilis	Squamata	Scincidae
Eumeces_algeriensis	Squamata	Scincidae	Erythrolamprus_taeniogaster	Squamata	Colubridae	Eremias_strauchi	Squamata	Lacertidae	Eutropis_lapulapu	Squamata	Scincidae
Eunectes_beniensis	Squamata	Boidae	Erythrolamprus_taeniurus	Squamata	Colubridae	Eremiascincus_brongersmai	Squamata	Scincidae	Eutropis_longicaudata	Squamata	Scincidae
Eunectes_murinus	Squamata	Boidae	Erythrolamprus_triscalis	Squamata	Colubridae	Eremiascincus_douglasi	Squamata	Scincidae	Eutropis_multicarinata	Squamata	Scincidae
Eunectes_notaeus	Squamata	Boidae	Erythrolamprus_typhlus	Squamata	Colubridae	Eremiascincus_fasciolatus	Squamata	Scincidae	Eutropis_tammanna	Squamata	Scincidae
Euprepiophis_conspicillata	Squamata	Colubridae	Eryx_conicus	Squamata	Boidae	Eremiascincus_intermedius	Squamata	Scincidae	Farancia_abacura	Squamata	Colubridae
Eurydactylodes_agricolae	Squamata	Diplodactylidae	Eryx_jayakari	Squamata	Boidae	Eremiascincus_pallidus	Squamata	Scincidae	Feylinia_currori	Squamata	Scincidae
Eurydactylodes_symmetricus	Squamata	Diplodactylidae	Eublepharis_macularius	Squamata	Eublepharidae	Erythrolamprus_aesculapii	Squamata	Colubridae	Feylinia_grandisquamis	Squamata	Scincidae
Eurydactylodes_vieillardi	Squamata	Diplodactylidae	Eulamprus_kosciuskoi	Squamata	Scincidae	Erythrolamprus_epinephalus	Squamata	Colubridae	Ficimia_streckeri	Squamata	Colubridae
Eutropis_caraga	Squamata	Scincidae	Euleptes_europaea	Squamata	Sphaerodactylidae	Erythrolamprus_festae	Squamata	Colubridae	Ficimia_variegata	Squamata	Colubridae
Eutropis_dissimilis	Squamata	Scincidae	Eunectes_murinus	Squamata	Boidae	Erythrolamprus_frenatus	Squamata	Colubridae	Fowlea_flavipunctata	Squamata	Colubridae
Eutropis_lankae	Squamata	Scincidae	Eunectes_notaeus	Squamata	Boidae	Erythrolamprus_maryellenae	Squamata	Colubridae	Fowlea_piscator	Squamata	Colubridae
Eutropis_lapulapu	Squamata	Scincidae	Euprepiophis_conspicillata	Squamata	Colubridae	Erythrolamprus_mimus	Squamata	Colubridae	Fowlea_punctulata	Squamata	Colubridae
Eutropis_macrophthalma	Squamata	Scincidae	Euprepiophis_mandarinus	Squamata	Colubridae	Erythrolamprus_oligolepis	Squamata	Colubridae	Furina_barnardi	Squamata	Elapidae
Eutropis_madaraszi	Squamata	Scincidae	Eurydactylodes_symmetricus	Squamata	Diplodactylidae	Erythrolamprus_poecilogyrus	Squamata	Colubridae	Furina_diadema	Squamata	Elapidae
Eutropis_multicarinata	Squamata	Scincidae	Eutropis_caraga	Squamata	Scincidae	Erythrolamprus_pseudocorallus	Squamata	Colubridae	Furina_dunmalli	Squamata	Elapidae
Eutropis_palauensis	Squamata	Scincidae	Eutropis_carinata	Squamata	Scincidae	Erythrolamprus_reginae	Squamata	Colubridae	Furina_ornata	Squamata	Elapidae
Feylinia_currori	Squamata	Scincidae	Eutropis_lapulapu	Squamata	Scincidae	Erythrolamprus_sagittifer	Squamata	Colubridae	Furina_tristis	Squamata	Elapidae
Feylinia_grandisquamis	Squamata	Scincidae	Eutropis_longicaudata	Squamata	Scincidae	Erythrolamprus_semiaureus	Squamata	Colubridae	Gallotia_intermedia	Squamata	Lacertidae
Ficimia_variegata	Squamata	Colubridae	Eutropis_multicarinata	Squamata	Scincidae	Erythrolamprus_typhlus	Squamata	Colubridae	Gallotia_stehlini	Squamata	Lacertidae
Fowlea_flavipunctata	Squamata	Colubridae	Eutropis_palauensis	Squamata	Scincidae	Eryx_jayakari	Squamata	Boidae	Gambelia_sila	Squamata	Crotaphytidae
Furina_barnardi	Squamata	Elapidae	Eutropis_tammanna	Squamata	Scincidae	Eryx_muelleri	Squamata	Boidae	Gambelia_wislizenii	Squamata	Crotaphytidae
Furina_dunmalli	Squamata	Elapidae	Farancia_abacura	Squamata	Colubridae	Eublepharis_angramainyu	Squamata	Eublepharidae	Garthia_gaudichaudii	Squamata	Phyllodactylidae
Furina_tristis	Squamata	Elapidae	Feylinia_currori	Squamata	Scincidae	Eublepharis_macularius	Squamata	Eublepharidae	Garthia_penai	Squamata	Phyllodactylidae
Gambelia_copeii	Squamata	Crotaphytidae	Feylinia_grandisquamis	Squamata	Scincidae	Eulamprus_heatwolei	Squamata	Scincidae	Gavialis_gangeticus	Crocodylia	Gavialidae
Gambelia_sila	Squamata	Crotaphytidae	Ficimia_hardyi	Squamata	Colubridae	Eulamprus_kosciuskoi	Squamata	Scincidae	Geckolepis_polylepis	Squamata	Gekkonidae
Garthia_penai	Squamata	Phyllodactylidae	Ficimia_variegata	Squamata	Colubridae	Euleptes_europaea	Squamata	Sphaerodactylidae	Gehyra_brevipalmata	Squamata	Gekkonidae
Gavialis_gangeticus	Crocodylia	Gavialidae	Flexiseps_johannae	Squamata	Scincidae	Eumeces_algeriensis	Squamata	Scincidae	Gehyra_einasleighensis	Squamata	Gekkonidae
Geagras_redimitus	Squamata	Colubridae	Flexiseps_melanurus	Squamata	Scincidae	Eunectes_murinus	Squamata	Boidae	Gehyra_kimberleyi	Squamata	Gekkonidae
Geckolepis_humbloti	Squamata	Gekkonidae	Flexiseps_ornaticeps	Squamata	Scincidae	Euprepiophis_conspicillata	Squamata	Colubridae	Gehyra_lacerata	Squamata	Gekkonidae
Geckolepis_polylepis	Squamata	Gekkonidae	Fowlea_flavipunctata	Squamata	Colubridae	Eurydactylodes_agricolae	Squamata	Diplodactylidae	Gehyra_marginata	Squamata	Gekkonidae
Gehyra_baliola	Squamata	Gekkonidae	Furina_diadema	Squamata	Elapidae	Eurydactylodes_symmetricus	Squamata	Diplodactylidae	Gehyra_moritzi	Squamata	Gekkonidae
Gehyra_brevipalmata	Squamata	Gekkonidae	Furina_dunmalli	Squamata	Elapidae	Eutropis_caraga	Squamata	Scincidae	Gehyra_multiporosa	Squamata	Gekkonidae
Gehyra_kimberleyi	Squamata	Gekkonidae	Gambelia_copeii	Squamata	Crotaphytidae	Eutropis_cumingi	Squamata	Scincidae	Gehyra_oceanica	Squamata	Gekkonidae
Gehyra_lacerata	Squamata	Gekkonidae	Gambelia_wislizenii	Squamata	Crotaphytidae	Eutropis_longicaudata	Squamata	Scincidae	Gehyra_pamela	Squamata	Gekkonidae
Gehyra_lazelli	Squamata	Gekkonidae	Garthia_penai	Squamata	Phyllodactylidae	Eutropis_madaraszi	Squamata	Scincidae	Gehyra_polka	Squamata	Gekkonidae
Gehyra_media	Squamata	Gekkonidae	Garthius_chaseni	Squamata	Viperidae	Eutropis_multicarinata	Squamata	Scincidae	Gehyra_pulingka	Squamata	Gekkonidae
Gehyra_montium	Squamata	Gekkonidae	Gavialis_gangeticus	Crocodylia	Gavialidae	Eutropis_palauensis	Squamata	Scincidae	Gehyra_spheniscus	Squamata	Gekkonidae
Gehyra_moritzi	Squamata	Gekkonidae	Gehyra_australis	Squamata	Gekkonidae	Eutropis_tammanna	Squamata	Scincidae	Gehyra_variegata	Squamata	Gekkonidae
Gehyra_multiporosa	Squamata	Gekkonidae	Gehyra_borroloola	Squamata	Gekkonidae	Feylinia_currori	Squamata	Scincidae	Gekko_japonicus	Squamata	Gekkonidae
Gehyra_pamela	Squamata	Gekkonidae	Gehyra_brevipalmata	Squamata	Gekkonidae	Feylinia_grandisquamis	Squamata	Scincidae	Gekko_monarchus	Squamata	Gekkonidae
Gehyra_polka	Squamata	Gekkonidae	Gehyra_catenata	Squamata	Gekkonidae	Ficimia_hardyi	Squamata	Colubridae	Gekko_nicobarensis	Squamata	Gekkonidae
Gehyra_pulingka	Squamata	Gekkonidae	Gehyra_kimberleyi	Squamata	Gekkonidae	Ficimia_streckeri	Squamata	Colubridae	Gekko_palawanensis	Squamata	Gekkonidae
Gehyra_punctata	Squamata	Gekkonidae	Gehyra_lacerata	Squamata	Gekkonidae	Ficimia_variegata	Squamata	Colubridae	Gekko_petricolus	Squamata	Gekkonidae
Gehyra_purpurascens	Squamata	Gekkonidae	Gehyra_lazelli	Squamata	Gekkonidae	Flexiseps_melanurus	Squamata	Scincidae	Gekko_reevesii	Squamata	Gekkonidae
Gehyra_robusta	Squamata	Gekkonidae	Gehyra_media	Squamata	Gekkonidae	Fowlea_flavipunctata	Squamata	Colubridae	Gekko_smithii	Squamata	Gekkonidae
Gehyra_spheniscus	Squamata	Gekkonidae	Gehyra_membranacruralis	Squamata	Gekkonidae	Fowlea_piscator	Squamata	Colubridae	Gelanesaurus_flavogularis	Squamata	Gymnophthalmidae
Gehyra_variegata	Squamata	Gekkonidae	Gehyra_moritzi	Squamata	Gekkonidae	Fowlea_punctulata	Squamata	Colubridae	Geoclemys_hamiltonii	Testudines	Geoemydidae
Gehyra_versicolor	Squamata	Gekkonidae	Gehyra_pamela	Squamata	Gekkonidae	Furina_barnardi	Squamata	Elapidae	Geoemyda_spengleri	Testudines	Geoemydidae
Gekko_horsfieldii	Squamata	Gekkonidae	Gehyra_pilbara	Squamata	Gekkonidae	Furina_ornata	Squamata	Elapidae	Geophis_annuliferus	Squamata	Colubridae
Gekko_kikuchii	Squamata	Gekkonidae	Gehyra_pulingka	Squamata	Gekkonidae	Furina_tristis	Squamata	Elapidae	Geophis_betaniensis	Squamata	Colubridae
Gekko_kuhli	Squamata	Gekkonidae	Gehyra_punctata	Squamata	Gekkonidae	Gallotia_atlantica	Squamata	Lacertidae	Geophis_bicolor	Squamata	Colubridae
Gekko_lionotum	Squamata	Gekkonidae	Gehyra_robusta	Squamata	Gekkonidae	Gallotia_galloti	Squamata	Lacertidae	Geophis_brachycephalus	Squamata	Colubridae
Gekko_nicobarensis	Squamata	Gekkonidae	Gehyra_spheniscus	Squamata	Gekkonidae	Gallotia_stehlini	Squamata	Lacertidae	Geophis_cancellatus	Squamata	Colubridae
Gekko_palawanensis	Squamata	Gekkonidae	Gehyra_variegata	Squamata	Gekkonidae	Gambelia_copeii	Squamata	Crotaphytidae	Geophis_carinosus	Squamata	Colubridae
Gekko_petricolus	Squamata	Gekkonidae	Gehyra_versicolor	Squamata	Gekkonidae	Gambelia_sila	Squamata	Crotaphytidae	Geophis_championi	Squamata	Colubridae
Gekko_reevesii	Squamata	Gekkonidae	Gekko_horsfieldii	Squamata	Gekkonidae	Gambelia_wislizenii	Squamata	Crotaphytidae	Geophis_dubius	Squamata	Colubridae
Gekko_smithii	Squamata	Gekkonidae	Gekko_melli	Squamata	Gekkonidae	Garthia_penai	Squamata	Phyllodactylidae	Geophis_dugesii	Squamata	Colubridae
Gekko_swinhonis	Squamata	Gekkonidae	Gekko_monarchus	Squamata	Gekkonidae	Gavialis_gangeticus	Crocodylia	Gavialidae	Geophis_hoffmanni	Squamata	Colubridae
Gekko_tokehos	Squamata	Gekkonidae	Gekko_palawanensis	Squamata	Gekkonidae	Geckolepis_polylepis	Squamata	Gekkonidae	Geophis_immaculatus	Squamata	Colubridae
Geoclemys_hamiltonii	Testudines	Geoemydidae	Gekko_petricolus	Squamata	Gekkonidae	Gehyra_baliola	Squamata	Gekkonidae	Geophis_juarezi	Squamata	Colubridae
Geoemyda_spengleri	Testudines	Geoemydidae	Gekko_reevesii	Squamata	Gekkonidae	Gehyra_brevipalmata	Squamata	Gekkonidae	Geophis_laticinctus	Squamata	Colubridae
Geophis_annuliferus	Squamata	Colubridae	Gekko_swinhonis	Squamata	Gekkonidae	Gehyra_catenata	Squamata	Gekkonidae	Geophis_mutitorques	Squamata	Colubridae
Geophis_betaniensis	Squamata	Colubridae	Gekko_vittatus	Squamata	Gekkonidae	Gehyra_einasleighensis	Squamata	Gekkonidae	Geophis_nasalis	Squamata	Colubridae
Geophis_bicolor	Squamata	Colubridae	Gelanesaurus_flavogularis	Squamata	Gymnophthalmidae	Gehyra_kimberleyi	Squamata	Gekkonidae	Geophis_nigroalbus	Squamata	Colubridae
Geophis_brachycephalus	Squamata	Colubridae	Geoclemys_hamiltonii	Testudines	Geoemydidae	Gehyra_lacerata	Squamata	Gekkonidae	Geophis_rhodogaster	Squamata	Colubridae
Geophis_cancellatus	Squamata	Colubridae	Geoemyda_spengleri	Testudines	Geoemydidae	Gehyra_lazelli	Squamata	Gekkonidae	Geophis_sanniolus	Squamata	Colubridae
Geophis_carinosus	Squamata	Colubridae	Geophis_annuliferus	Squamata	Colubridae	Gehyra_marginata	Squamata	Gekkonidae	Geophis_sartorii	Squamata	Colubridae
Geophis_championi	Squamata	Colubridae	Geophis_betaniensis	Squamata	Colubridae	Gehyra_media	Squamata	Gekkonidae	Geophis_zeledoni	Squamata	Colubridae
Geophis_duellmani	Squamata	Colubridae	Geophis_brachycephalus	Squamata	Colubridae	Gehyra_moritzi	Squamata	Gekkonidae	Gerrhonotus_infernalis	Squamata	Anguidae
Geophis_dugesii	Squamata	Colubridae	Geophis_cancellatus	Squamata	Colubridae	Gehyra_oceanica	Squamata	Gekkonidae	Gerrhonotus_liocephalus	Squamata	Anguidae
Geophis_hoffmanni	Squamata	Colubridae	Geophis_carinosus	Squamata	Colubridae	Gehyra_pamela	Squamata	Gekkonidae	Gerrhonotus_lugoi	Squamata	Anguidae
Geophis_immaculatus	Squamata	Colubridae	Geophis_hoffmanni	Squamata	Colubridae	Gehyra_pulingka	Squamata	Gekkonidae	Gerrhonotus_ophiurus	Squamata	Anguidae
Geophis_juarezi	Squamata	Colubridae	Geophis_immaculatus	Squamata	Colubridae	Gehyra_robusta	Squamata	Gekkonidae	Gerrhosaurus_nigrolineatus	Squamata	Gerrhosauridae
Geophis_laticinctus	Squamata	Colubridae	Geophis_juarezi	Squamata	Colubridae	Gehyra_spheniscus	Squamata	Gekkonidae	Gerrhosaurus_skoogi	Squamata	Gerrhosauridae
Geophis_mutitorques	Squamata	Colubridae	Geophis_laticinctus	Squamata	Colubridae	Gehyra_variegata	Squamata	Gekkonidae	Gerrhosaurus_typicus	Squamata	Gerrhosauridae
Geophis_nasalis	Squamata	Colubridae	Geophis_latifrontalis	Squamata	Colubridae	Gekko_horsfieldii	Squamata	Gekkonidae	Glaphyromorphus_crassicauda	Squamata	Scincidae
Geophis_nigroalbus	Squamata	Colubridae	Geophis_nasalis	Squamata	Colubridae	Gekko_kikuchii	Squamata	Gekkonidae	Glaphyromorphus_darwiniensis	Squamata	Scincidae
Geophis_rhodogaster	Squamata	Colubridae	Geophis_nigroalbus	Squamata	Colubridae	Gekko_lionotum	Squamata	Gekkonidae	Glaphyromorphus_nigricaudis	Squamata	Scincidae
Geophis_sallaei	Squamata	Colubridae	Geophis_rhodogaster	Squamata	Colubridae	Gekko_monarchus	Squamata	Gekkonidae	Glaphyromorphus_pumilus	Squamata	Scincidae
Geophis_sanniolus	Squamata	Colubridae	Geophis_sallaei	Squamata	Colubridae	Gekko_nicobarensis	Squamata	Gekkonidae	Glaphyromorphus_punctulatus	Squamata	Scincidae
Geophis_sartorii	Squamata	Colubridae	Geophis_sanniolus	Squamata	Colubridae	Gekko_palawanensis	Squamata	Gekkonidae	Gloydius_brevicauda	Squamata	Viperidae
Geophis_semidoliatus	Squamata	Colubridae	Geophis_sartorii	Squamata	Colubridae	Gekko_petricolus	Squamata	Gekkonidae	Gloydius_halys	Squamata	Viperidae
Geophis_zeledoni	Squamata	Colubridae	Geophis_zeledoni	Squamata	Colubridae	Gekko_reevesii	Squamata	Gekkonidae	Gloydius_himalayanus	Squamata	Viperidae
Gerrhonotus_liocephalus	Squamata	Anguidae	Gerrhonotus_liocephalus	Squamata	Anguidae	Gekko_tokehos	Squamata	Gekkonidae	Glyptemys_insculpta	Testudines	Emydidae
Gerrhonotus_parvus	Squamata	Anguidae	Gerrhosaurus_flavigularis	Squamata	Gerrhosauridae	Gelanesaurus_flavogularis	Squamata	Gymnophthalmidae	Glyptemys_muhlenbergii	Testudines	Emydidae
Gerrhosaurus_typicus	Squamata	Gerrhosauridae	Gerrhosaurus_typicus	Squamata	Gerrhosauridae	Geochelone_elegans	Testudines	Testudinidae	Gnypetoscincus_queenslandiae	Squamata	Scincidae
Glaphyromorphus_cracens	Squamata	Scincidae	Glaphyromorphus_crassicauda	Squamata	Scincidae	Geoclemys_hamiltonii	Testudines	Geoemydidae	Goggia_incognita	Squamata	Gekkonidae
Glaphyromorphus_crassicauda	Squamata	Scincidae	Glaphyromorphus_darwiniensis	Squamata	Scincidae	Geoemyda_spengleri	Testudines	Geoemydidae	Gomesophis_brasiliensis	Squamata	Colubridae
Glaphyromorphus_darwiniensis	Squamata	Scincidae	Glaphyromorphus_pumilus	Squamata	Scincidae	Geophis_betaniensis	Squamata	Colubridae	Gonatodes_alexandermendesi	Squamata	Sphaerodactylidae
Glaphyromorphus_pumilus	Squamata	Scincidae	Glaphyromorphus_punctulatus	Squamata	Scincidae	Geophis_bicolor	Squamata	Colubridae	Gonatodes_annularis	Squamata	Sphaerodactylidae
Gloydius_blomhoffii	Squamata	Viperidae	Gloydius_blomhoffii	Squamata	Viperidae	Geophis_brachycephalus	Squamata	Colubridae	Gonatodes_caudiscutatus	Squamata	Sphaerodactylidae
Gloydius_himalayanus	Squamata	Viperidae	Gloydius_halys	Squamata	Viperidae	Geophis_cancellatus	Squamata	Colubridae	Gonatodes_concinnatus	Squamata	Sphaerodactylidae
Gloydius_ussuriensis	Squamata	Viperidae	Gloydius_himalayanus	Squamata	Viperidae	Geophis_carinosus	Squamata	Colubridae	Gonatodes_hasemani	Squamata	Sphaerodactylidae
Glyptemys_muhlenbergii	Testudines	Emydidae	Gloydius_intermedius	Squamata	Viperidae	Geophis_championi	Squamata	Colubridae	Gonatodes_humeralis	Squamata	Sphaerodactylidae
Gnypetoscincus_queenslandiae	Squamata	Scincidae	Gloydius_ussuriensis	Squamata	Viperidae	Geophis_duellmani	Squamata	Colubridae	Gongylosoma_longicauda	Squamata	Colubridae
Goggia_hewitti	Squamata	Gekkonidae	Glyptemys_insculpta	Testudines	Emydidae	Geophis_dugesii	Squamata	Colubridae	Goniurosaurus_kuroiwae	Squamata	Eublepharidae
Goggia_incognita	Squamata	Gekkonidae	Gnypetoscincus_queenslandiae	Squamata	Scincidae	Geophis_hoffmanni	Squamata	Colubridae	Gonocephalus_bellii	Squamata	Agamidae
Gomesophis_brasiliensis	Squamata	Colubridae	Goggia_hewitti	Squamata	Gekkonidae	Geophis_immaculatus	Squamata	Colubridae	Gonocephalus_beyschlagi	Squamata	Agamidae
Gonatodes_albogularis	Squamata	Sphaerodactylidae	Goggia_incognita	Squamata	Gekkonidae	Geophis_juarezi	Squamata	Colubridae	Gonocephalus_bornensis	Squamata	Agamidae
Gonatodes_alexandermendesi	Squamata	Sphaerodactylidae	Gomesophis_brasiliensis	Squamata	Colubridae	Geophis_laticinctus	Squamata	Colubridae	Gonocephalus_grandis	Squamata	Agamidae
Gonatodes_caudiscutatus	Squamata	Sphaerodactylidae	Gonatodes_albogularis	Squamata	Sphaerodactylidae	Geophis_latifrontalis	Squamata	Colubridae	Gonocephalus_interruptus	Squamata	Agamidae
Gonatodes_concinnatus	Squamata	Sphaerodactylidae	Gonatodes_alexandermendesi	Squamata	Sphaerodactylidae	Geophis_mutitorques	Squamata	Colubridae	Gonocephalus_liogaster	Squamata	Agamidae
Gongylosoma_longicauda	Squamata	Colubridae	Gonatodes_caudiscutatus	Squamata	Sphaerodactylidae	Geophis_nasalis	Squamata	Colubridae	Gonyosoma_frenatum	Squamata	Colubridae
Gongylosoma_scriptum	Squamata	Colubridae	Gonatodes_concinnatus	Squamata	Sphaerodactylidae	Geophis_nigroalbus	Squamata	Colubridae	Gonyosoma_prasinum	Squamata	Colubridae
Gonocephalus_bellii	Squamata	Agamidae	Gongylosoma_longicauda	Squamata	Colubridae	Geophis_rhodogaster	Squamata	Colubridae	Gopherus_agassizii	Testudines	Testudinidae
Gonocephalus_beyschlagi	Squamata	Agamidae	Gongylosoma_scriptum	Squamata	Colubridae	Geophis_sallaei	Squamata	Colubridae	Gopherus_berlandieri	Testudines	Testudinidae
Gonocephalus_bornensis	Squamata	Agamidae	Goniurosaurus_bawanglingensis	Squamata	Eublepharidae	Geophis_sartorii	Squamata	Colubridae	Gopherus_evgoodei	Testudines	Testudinidae
Gonocephalus_grandis	Squamata	Agamidae	Goniurosaurus_kuroiwae	Squamata	Eublepharidae	Geophis_semidoliatus	Squamata	Colubridae	Gopherus_flavomarginatus	Testudines	Testudinidae
Gonocephalus_interruptus	Squamata	Agamidae	Gonocephalus_bellii	Squamata	Agamidae	Geophis_zeledoni	Squamata	Colubridae	Gopherus_polyphemus	Testudines	Testudinidae
Gonocephalus_liogaster	Squamata	Agamidae	Gonocephalus_bornensis	Squamata	Agamidae	Gerrhonotus_infernalis	Squamata	Anguidae	Gowidon_longirostris	Squamata	Agamidae
Gonyosoma_coeruleum	Squamata	Colubridae	Gonocephalus_grandis	Squamata	Agamidae	Gerrhonotus_liocephalus	Squamata	Anguidae	Grandidierina_lineata	Squamata	Scincidae
Gopherus_agassizii	Testudines	Testudinidae	Gonyosoma_coeruleum	Squamata	Colubridae	Gerrhosaurus_nigrolineatus	Squamata	Gerrhosauridae	Graptemys_barbouri	Testudines	Emydidae
Gopherus_berlandieri	Testudines	Testudinidae	Gopherus_agassizii	Testudines	Testudinidae	Glaphyromorphus_cracens	Squamata	Scincidae	Graptemys_flavimaculata	Testudines	Emydidae
Gopherus_evgoodei	Testudines	Testudinidae	Gopherus_berlandieri	Testudines	Testudinidae	Glaphyromorphus_crassicauda	Squamata	Scincidae	Graptemys_gibbonsi	Testudines	Emydidae
Gopherus_flavomarginatus	Testudines	Testudinidae	Gopherus_flavomarginatus	Testudines	Testudinidae	Glaphyromorphus_darwiniensis	Squamata	Scincidae	Graptemys_oculifera	Testudines	Emydidae
Gowidon_longirostris	Squamata	Agamidae	Gopherus_polyphemus	Testudines	Testudinidae	Glaphyromorphus_nigricaudis	Squamata	Scincidae	Grayia_caesar	Squamata	Colubridae
Graptemys_caglei	Testudines	Emydidae	Gowidon_longirostris	Squamata	Agamidae	Glaphyromorphus_pumilus	Squamata	Scincidae	Grayia_ornata	Squamata	Colubridae
Graptemys_sabinensis	Testudines	Emydidae	Graptemys_caglei	Testudines	Emydidae	Glaphyromorphus_punctulatus	Squamata	Scincidae	Gymnodactylus_amarali	Squamata	Phyllodactylidae
Grayia_caesar	Squamata	Colubridae	Graptemys_flavimaculata	Testudines	Emydidae	Gloydius_blomhoffii	Squamata	Viperidae	Gymnodactylus_darwinii	Squamata	Phyllodactylidae
Grayia_ornata	Squamata	Colubridae	Graptemys_geographica	Testudines	Emydidae	Gloydius_brevicauda	Squamata	Viperidae	Gymnodactylus_geckoides	Squamata	Phyllodactylidae
Grayia_smithii	Squamata	Colubridae	Graptemys_gibbonsi	Testudines	Emydidae	Gloydius_halys	Squamata	Viperidae	Gymnophthalmus_speciosus	Squamata	Gymnophthalmidae
Gyalopion_quadrangulare	Squamata	Colubridae	Graptemys_oculifera	Testudines	Emydidae	Gloydius_himalayanus	Squamata	Viperidae	Hardella_thurjii	Testudines	Geoemydidae
Gymnodactylus_amarali	Squamata	Phyllodactylidae	Graptemys_pseudogeographica	Testudines	Emydidae	Gloydius_strauchi	Squamata	Viperidae	Hebius_boulengeri	Squamata	Colubridae
Gymnodactylus_darwinii	Squamata	Phyllodactylidae	Grayia_caesar	Squamata	Colubridae	Gloydius_ussuriensis	Squamata	Viperidae	Hebius_khasiensis	Squamata	Colubridae
Gymnodactylus_geckoides	Squamata	Phyllodactylidae	Grayia_ornata	Squamata	Colubridae	Glyptemys_insculpta	Testudines	Emydidae	Hebius_leucomystax	Squamata	Colubridae
Gymnophthalmus_speciosus	Squamata	Gymnophthalmidae	Grayia_smithii	Squamata	Colubridae	Gnypetoscincus_queenslandiae	Squamata	Scincidae	Hebius_metusia	Squamata	Colubridae
Hapsidophrys_lineatus	Squamata	Colubridae	Grayia_tholloni	Squamata	Colubridae	Goggia_hewitti	Squamata	Gekkonidae	Hebius_miyajimae	Squamata	Colubridae
Hapsidophrys_smaragdinus	Squamata	Colubridae	Grypotyphlops_acutus	Squamata	Typhlopidae	Goggia_incognita	Squamata	Gekkonidae	Hebius_octolineatus	Squamata	Colubridae
Hardella_thurjii	Testudines	Geoemydidae	Gymnodactylus_amarali	Squamata	Phyllodactylidae	Gomesophis_brasiliensis	Squamata	Colubridae	Hebius_sarawacensis	Squamata	Colubridae
Harrisoniascincus_zia	Squamata	Scincidae	Gymnodactylus_darwinii	Squamata	Phyllodactylidae	Gonatodes_albogularis	Squamata	Sphaerodactylidae	Hebius_sauteri	Squamata	Colubridae
Hebius_boulengeri	Squamata	Colubridae	Gymnodactylus_geckoides	Squamata	Phyllodactylidae	Gonatodes_alexandermendesi	Squamata	Sphaerodactylidae	Hebius_venningi	Squamata	Colubridae
Hebius_leucomystax	Squamata	Colubridae	Gymnophthalmus_speciosus	Squamata	Gymnophthalmidae	Gonatodes_annularis	Squamata	Sphaerodactylidae	Helicops_angulatus	Squamata	Colubridae
Hebius_metusia	Squamata	Colubridae	Gymnophthalmus_underwoodi	Squamata	Gymnophthalmidae	Gonatodes_caudiscutatus	Squamata	Sphaerodactylidae	Helicops_apiaka	Squamata	Colubridae
Hebius_miyajimae	Squamata	Colubridae	Hardella_thurjii	Testudines	Geoemydidae	Gonatodes_concinnatus	Squamata	Sphaerodactylidae	Helicops_carinicaudus	Squamata	Colubridae
Hebius_sanguineus	Squamata	Colubridae	Hebius_boulengeri	Squamata	Colubridae	Gonatodes_humeralis	Squamata	Sphaerodactylidae	Helicops_modestus	Squamata	Colubridae
Hebius_sarawacensis	Squamata	Colubridae	Hebius_khasiensis	Squamata	Colubridae	Gongylosoma_longicauda	Squamata	Colubridae	Helicops_scalaris	Squamata	Colubridae
Helicops_apiaka	Squamata	Colubridae	Hebius_leucomystax	Squamata	Colubridae	Gonocephalus_grandis	Squamata	Agamidae	Heliobolus_spekii	Squamata	Lacertidae
Helicops_carinicaudus	Squamata	Colubridae	Hebius_metusia	Squamata	Colubridae	Gonocephalus_interruptus	Squamata	Agamidae	Heloderma_suspectum	Squamata	Helodermatidae
Helicops_infrataeniatus	Squamata	Colubridae	Hebius_miyajimae	Squamata	Colubridae	Gonyosoma_coeruleum	Squamata	Colubridae	Hemachatus_haemachatus	Squamata	Elapidae
Helicops_modestus	Squamata	Colubridae	Hebius_octolineatus	Squamata	Colubridae	Gopherus_agassizii	Testudines	Testudinidae	Hemiaspis_signata	Squamata	Elapidae
Helicops_scalaris	Squamata	Colubridae	Hebius_sarawacensis	Squamata	Colubridae	Gopherus_berlandieri	Testudines	Testudinidae	Hemidactylus_ansorgii	Squamata	Gekkonidae
Heliobolus_spekii	Squamata	Lacertidae	Hebius_venningi	Squamata	Colubridae	Gopherus_flavomarginatus	Testudines	Testudinidae	Hemidactylus_aquilonius	Squamata	Gekkonidae
Hellenolacerta_graeca	Squamata	Lacertidae	Helicops_apiaka	Squamata	Colubridae	Gopherus_polyphemus	Testudines	Testudinidae	Hemidactylus_biokoensis	Squamata	Gekkonidae
Heloderma_suspectum	Squamata	Helodermatidae	Helicops_danieli	Squamata	Colubridae	Gowidon_longirostris	Squamata	Agamidae	Hemidactylus_brookii	Squamata	Gekkonidae
Hemiaspis_damelii	Squamata	Elapidae	Helicops_hagmanni	Squamata	Colubridae	Grandidierina_lineata	Squamata	Scincidae	Hemidactylus_craspedotus	Squamata	Gekkonidae
Hemiaspis_signata	Squamata	Elapidae	Helicops_infrataeniatus	Squamata	Colubridae	Graptemys_geographica	Testudines	Emydidae	Hemidactylus_dawudazraqi	Squamata	Gekkonidae
Hemibungarus_calligaster	Squamata	Elapidae	Helicops_modestus	Squamata	Colubridae	Graptemys_nigrinoda	Testudines	Emydidae	Hemidactylus_eniangii	Squamata	Gekkonidae
Hemibungarus_mcclungi	Squamata	Elapidae	Helicops_scalaris	Squamata	Colubridae	Graptemys_oculifera	Testudines	Emydidae	Hemidactylus_fasciatus	Squamata	Gekkonidae
Hemidactylus_barbouri	Squamata	Gekkonidae	Heliobolus_spekii	Squamata	Lacertidae	Graptemys_pseudogeographica	Testudines	Emydidae	Hemidactylus_giganteus	Squamata	Gekkonidae
Hemidactylus_bayonii	Squamata	Gekkonidae	Heloderma_suspectum	Squamata	Helodermatidae	Grayia_caesar	Squamata	Colubridae	Hemidactylus_graniticolus	Squamata	Gekkonidae
Hemidactylus_benguellensis	Squamata	Gekkonidae	Hemiaspis_signata	Squamata	Elapidae	Grayia_ornata	Squamata	Colubridae	Hemidactylus_hunae	Squamata	Gekkonidae
Hemidactylus_biokoensis	Squamata	Gekkonidae	Hemibungarus_calligaster	Squamata	Elapidae	Gyalopion_canum	Squamata	Colubridae	Hemidactylus_isolepis	Squamata	Gekkonidae
Hemidactylus_brasilianus	Squamata	Gekkonidae	Hemibungarus_mcclungi	Squamata	Elapidae	Gyalopion_quadrangulare	Squamata	Colubridae	Hemidactylus_karenorum	Squamata	Gekkonidae
Hemidactylus_craspedotus	Squamata	Gekkonidae	Hemidactylus_ansorgii	Squamata	Gekkonidae	Gymnodactylus_amarali	Squamata	Phyllodactylidae	Hemidactylus_kushmorensis	Squamata	Gekkonidae
Hemidactylus_eniangii	Squamata	Gekkonidae	Hemidactylus_barbouri	Squamata	Gekkonidae	Gymnodactylus_darwinii	Squamata	Phyllodactylidae	Hemidactylus_lankae	Squamata	Gekkonidae
Hemidactylus_fasciatus	Squamata	Gekkonidae	Hemidactylus_bayonii	Squamata	Gekkonidae	Gymnodactylus_geckoides	Squamata	Phyllodactylidae	Hemidactylus_macropholis	Squamata	Gekkonidae
Hemidactylus_giganteus	Squamata	Gekkonidae	Hemidactylus_biokoensis	Squamata	Gekkonidae	Gymnophthalmus_speciosus	Squamata	Gymnophthalmidae	Hemidactylus_muriceus	Squamata	Gekkonidae
Hemidactylus_graniticolus	Squamata	Gekkonidae	Hemidactylus_brasilianus	Squamata	Gekkonidae	Hapsidophrys_smaragdinus	Squamata	Colubridae	Hemidactylus_murrayi	Squamata	Gekkonidae
Hemidactylus_greeffii	Squamata	Gekkonidae	Hemidactylus_coalescens	Squamata	Gekkonidae	Hardella_thurjii	Testudines	Geoemydidae	Hemidactylus_persicus	Squamata	Gekkonidae
Hemidactylus_homoeolepis	Squamata	Gekkonidae	Hemidactylus_craspedotus	Squamata	Gekkonidae	Hebius_beddomei	Squamata	Colubridae	Hemidactylus_platycephalus	Squamata	Gekkonidae
Hemidactylus_hunae	Squamata	Gekkonidae	Hemidactylus_eniangii	Squamata	Gekkonidae	Hebius_boulengeri	Squamata	Colubridae	Hemidactylus_pseudomuriceus	Squamata	Gekkonidae
Hemidactylus_isolepis	Squamata	Gekkonidae	Hemidactylus_fasciatus	Squamata	Gekkonidae	Hebius_khasiensis	Squamata	Colubridae	Hemidactylus_reticulatus	Squamata	Gekkonidae
Hemidactylus_kushmorensis	Squamata	Gekkonidae	Hemidactylus_giganteus	Squamata	Gekkonidae	Hebius_leucomystax	Squamata	Colubridae	Hemidactylus_ruspolii	Squamata	Gekkonidae
Hemidactylus_lankae	Squamata	Gekkonidae	Hemidactylus_graniticolus	Squamata	Gekkonidae	Hebius_metusia	Squamata	Colubridae	Hemidactylus_sahgali	Squamata	Gekkonidae
Hemidactylus_macropholis	Squamata	Gekkonidae	Hemidactylus_greeffii	Squamata	Gekkonidae	Hebius_miyajimae	Squamata	Colubridae	Hemidactylus_stejnegeri	Squamata	Gekkonidae
Hemidactylus_maculatus	Squamata	Gekkonidae	Hemidactylus_isolepis	Squamata	Gekkonidae	Hebius_octolineatus	Squamata	Colubridae	Hemidactylus_tenkatei	Squamata	Gekkonidae
Hemidactylus_modestus	Squamata	Gekkonidae	Hemidactylus_kangerensis	Squamata	Gekkonidae	Hebius_pryeri	Squamata	Colubridae	Hemidactylus_thayene	Squamata	Gekkonidae
Hemidactylus_murrayi	Squamata	Gekkonidae	Hemidactylus_karenorum	Squamata	Gekkonidae	Hebius_sarawacensis	Squamata	Colubridae	Hemiergis_initialis	Squamata	Scincidae
Hemidactylus_persicus	Squamata	Gekkonidae	Hemidactylus_kushmorensis	Squamata	Gekkonidae	Hebius_sauteri	Squamata	Colubridae	Hemiergis_talbingoensis	Squamata	Scincidae
Hemidactylus_platycephalus	Squamata	Gekkonidae	Hemidactylus_lankae	Squamata	Gekkonidae	Helicops_infrataeniatus	Squamata	Colubridae	Hemiphyllodactylus_jnana	Squamata	Gekkonidae
Hemidactylus_ruspolii	Squamata	Gekkonidae	Hemidactylus_macropholis	Squamata	Gekkonidae	Helicops_scalaris	Squamata	Colubridae	Hemiphyllodactylus_titiwangsaensis	Squamata	Gekkonidae
Hemidactylus_squamulatus	Squamata	Gekkonidae	Hemidactylus_muriceus	Squamata	Gekkonidae	Heliobolus_lugubris	Squamata	Lacertidae	Hemitheconyx_caudicinctus	Squamata	Eublepharidae
Hemidactylus_stejnegeri	Squamata	Gekkonidae	Hemidactylus_murrayi	Squamata	Gekkonidae	Heliobolus_spekii	Squamata	Lacertidae	Hemorrhois_algirus	Squamata	Colubridae
Hemidactylus_tasmani	Squamata	Gekkonidae	Hemidactylus_persicus	Squamata	Gekkonidae	Hellenolacerta_graeca	Squamata	Lacertidae	Hemorrhois_hippocrepis	Squamata	Colubridae
Hemidactylus_thayene	Squamata	Gekkonidae	Hemidactylus_platycephalus	Squamata	Gekkonidae	Hemiaspis_damelii	Squamata	Elapidae	Hemorrhois_nummifer	Squamata	Colubridae
Hemiphyllodactylus_yunnanensis	Squamata	Gekkonidae	Hemidactylus_reticulatus	Squamata	Gekkonidae	Hemiaspis_signata	Squamata	Elapidae	Hemorrhois_ravergieri	Squamata	Colubridae
Hemitheconyx_caudicinctus	Squamata	Eublepharidae	Hemidactylus_robustus	Squamata	Gekkonidae	Hemibungarus_mcclungi	Squamata	Elapidae	Heosemys_annandalii	Testudines	Geoemydidae
Hemorrhois_algirus	Squamata	Colubridae	Hemidactylus_ruspolii	Squamata	Gekkonidae	Hemidactylus_aquilonius	Squamata	Gekkonidae	Heosemys_grandis	Testudines	Geoemydidae
Hemorrhois_hippocrepis	Squamata	Colubridae	Hemidactylus_squamulatus	Squamata	Gekkonidae	Hemidactylus_barbouri	Squamata	Gekkonidae	Heremites_vittatus	Squamata	Scincidae
Hemorrhois_nummifer	Squamata	Colubridae	Hemidactylus_stejnegeri	Squamata	Gekkonidae	Hemidactylus_bayonii	Squamata	Gekkonidae	Hesperoedura_reticulata	Squamata	Diplodactylidae
Hemorrhois_ravergieri	Squamata	Colubridae	Hemidactylus_thayene	Squamata	Gekkonidae	Hemidactylus_biokoensis	Squamata	Gekkonidae	Heterodon_kennerlyi	Squamata	Colubridae
Heosemys_annandalii	Testudines	Geoemydidae	Hemidactylus_whitakeri	Squamata	Gekkonidae	Hemidactylus_bowringii	Squamata	Gekkonidae	Heterodon_platirhinos	Squamata	Colubridae
Heosemys_spinosa	Testudines	Geoemydidae	Hemiergis_gracilipes	Squamata	Scincidae	Hemidactylus_brasilianus	Squamata	Gekkonidae	Heterodon_simus	Squamata	Colubridae
Heremites_vittatus	Squamata	Scincidae	Hemiergis_initialis	Squamata	Scincidae	Hemidactylus_brookii	Squamata	Gekkonidae	Heteronotia_fasciolata	Squamata	Gekkonidae
Herpetoreas_platyceps	Squamata	Colubridae	Hemiergis_millewae	Squamata	Scincidae	Hemidactylus_coalescens	Squamata	Gekkonidae	Heteronotia_planiceps	Squamata	Gekkonidae
Hesperoedura_reticulata	Squamata	Diplodactylidae	Hemiergis_peronii	Squamata	Scincidae	Hemidactylus_craspedotus	Squamata	Gekkonidae	Holbrookia_approximans	Squamata	Phrynosomatidae
Heterodon_nasicus	Squamata	Colubridae	Hemiergis_quadrilineatus	Squamata	Scincidae	Hemidactylus_eniangii	Squamata	Gekkonidae	Holbrookia_elegans	Squamata	Phrynosomatidae
Heterodon_platirhinos	Squamata	Colubridae	Hemiphyllodactylus_jnana	Squamata	Gekkonidae	Hemidactylus_fasciatus	Squamata	Gekkonidae	Holcosus_bridgesii	Squamata	Teiidae
Heterodon_simus	Squamata	Colubridae	Hemitheconyx_caudicinctus	Squamata	Eublepharidae	Hemidactylus_garnotii	Squamata	Gekkonidae	Holcosus_festivus	Squamata	Teiidae
Heteronotia_fasciolata	Squamata	Gekkonidae	Hemorrhois_algirus	Squamata	Colubridae	Hemidactylus_giganteus	Squamata	Gekkonidae	Holcosus_leptophrys	Squamata	Teiidae
Heteronotia_planiceps	Squamata	Gekkonidae	Hemorrhois_hippocrepis	Squamata	Colubridae	Hemidactylus_graniticolus	Squamata	Gekkonidae	Holcosus_quadrilineatus	Squamata	Teiidae
Heteronotia_spelea	Squamata	Gekkonidae	Hemorrhois_nummifer	Squamata	Colubridae	Hemidactylus_hajarensis	Squamata	Gekkonidae	Holcosus_septemlineatus	Squamata	Teiidae
Holaspis_laevis	Squamata	Lacertidae	Hemorrhois_ravergieri	Squamata	Colubridae	Hemidactylus_hunae	Squamata	Gekkonidae	Holcosus_undulatus	Squamata	Teiidae
Holbrookia_approximans	Squamata	Phrynosomatidae	Heremites_septemtaeniatus	Squamata	Scincidae	Hemidactylus_isolepis	Squamata	Gekkonidae	Homonota_borellii	Squamata	Phyllodactylidae
Holbrookia_elegans	Squamata	Phrynosomatidae	Heremites_vittatus	Squamata	Scincidae	Hemidactylus_karenorum	Squamata	Gekkonidae	Homonota_fasciata	Squamata	Phyllodactylidae
Holcosus_bridgesii	Squamata	Teiidae	Hesperoedura_reticulata	Squamata	Diplodactylidae	Hemidactylus_kushmorensis	Squamata	Gekkonidae	Homonota_underwoodi	Squamata	Phyllodactylidae
Holcosus_festivus	Squamata	Teiidae	Heterodon_platirhinos	Squamata	Colubridae	Hemidactylus_lankae	Squamata	Gekkonidae	Homopholis_fasciata	Squamata	Gekkonidae
Holcosus_leptophrys	Squamata	Teiidae	Heterodon_simus	Squamata	Colubridae	Hemidactylus_macropholis	Squamata	Gekkonidae	Homopholis_mulleri	Squamata	Gekkonidae
Holcosus_niceforoi	Squamata	Teiidae	Heteronotia_binoei	Squamata	Gekkonidae	Hemidactylus_muriceus	Squamata	Gekkonidae	Homoroselaps_dorsalis	Squamata	Atractaspididae
Holcosus_quadrilineatus	Squamata	Teiidae	Heteronotia_planiceps	Squamata	Gekkonidae	Hemidactylus_murrayi	Squamata	Gekkonidae	Homoroselaps_lacteus	Squamata	Atractaspididae
Holcosus_septemlineatus	Squamata	Teiidae	Holbrookia_approximans	Squamata	Phrynosomatidae	Hemidactylus_parvimaculatus	Squamata	Gekkonidae	Hoplocephalus_bitorquatus	Squamata	Elapidae
Holcosus_undulatus	Squamata	Teiidae	Holbrookia_elegans	Squamata	Phrynosomatidae	Hemidactylus_persicus	Squamata	Gekkonidae	Hoplocephalus_bungaroides	Squamata	Elapidae
Homonota_borellii	Squamata	Phyllodactylidae	Holbrookia_propinqua	Squamata	Phrynosomatidae	Hemidactylus_pseudomuriceus	Squamata	Gekkonidae	Hoplocephalus_stephensii	Squamata	Elapidae
Homonota_uruguayensis	Squamata	Phyllodactylidae	Holcosus_bridgesii	Squamata	Teiidae	Hemidactylus_ruspolii	Squamata	Gekkonidae	Hoplocercus_spinosus	Squamata	Hoplocercidae
Homopholis_fasciata	Squamata	Gekkonidae	Holcosus_festivus	Squamata	Teiidae	Hemidactylus_squamulatus	Squamata	Gekkonidae	Hoplodactylus_duvaucelii	Squamata	Diplodactylidae
Homopus_areolatus	Testudines	Testudinidae	Holcosus_leptophrys	Squamata	Teiidae	Hemidactylus_stejnegeri	Squamata	Gekkonidae	Hydraethiops_melanogaster	Squamata	Colubridae
Homoroselaps_dorsalis	Squamata	Atractaspididae	Holcosus_quadrilineatus	Squamata	Teiidae	Hemidactylus_tasmani	Squamata	Gekkonidae	Hydrelaps_darwiniensis	Squamata	Elapidae
Homoroselaps_lacteus	Squamata	Atractaspididae	Holcosus_septemlineatus	Squamata	Teiidae	Hemidactylus_tenkatei	Squamata	Gekkonidae	Hydrodynastes_bicinctus	Squamata	Colubridae
Hoplocephalus_bitorquatus	Squamata	Elapidae	Holcosus_undulatus	Squamata	Teiidae	Hemidactylus_thayene	Squamata	Gekkonidae	Hydromedusa_tectifera	Testudines	Chelidae
Hoplocephalus_bungaroides	Squamata	Elapidae	Homopholis_fasciata	Squamata	Gekkonidae	Hemidactylus_whitakeri	Squamata	Gekkonidae	Hydromorphus_concolor	Squamata	Colubridae
Hoplocephalus_stephensii	Squamata	Elapidae	Homopholis_mulleri	Squamata	Gekkonidae	Hemiergis_gracilipes	Squamata	Scincidae	Hydrophis_atriceps	Squamata	Elapidae
Hoplocercus_spinosus	Squamata	Hoplocercidae	Homoroselaps_dorsalis	Squamata	Atractaspididae	Hemiergis_millewae	Squamata	Scincidae	Hydrophis_caerulescens	Squamata	Elapidae
Hoplodactylus_duvaucelii	Squamata	Diplodactylidae	Homoroselaps_lacteus	Squamata	Atractaspididae	Hemiergis_peronii	Squamata	Scincidae	Hydrophis_curtus	Squamata	Elapidae
Hyalosaurus_koellikeri	Squamata	Anguidae	Hoplocephalus_bungaroides	Squamata	Elapidae	Hemiergis_quadrilineatus	Squamata	Scincidae	Hydrophis_fasciatus	Squamata	Elapidae
Hydraethiops_melanogaster	Squamata	Colubridae	Hoplocephalus_stephensii	Squamata	Elapidae	Hemiphyllodactylus_chiangmaiensis	Squamata	Gekkonidae	Hydrophis_hardwickii	Squamata	Elapidae
Hydrodynastes_bicinctus	Squamata	Colubridae	Hoplocercus_spinosus	Squamata	Hoplocercidae	Hemiphyllodactylus_titiwangsaensis	Squamata	Gekkonidae	Hydrophis_lapemoides	Squamata	Elapidae
Hydromedusa_tectifera	Testudines	Chelidae	Hoplodactylus_duvaucelii	Squamata	Diplodactylidae	Hemitheconyx_caudicinctus	Squamata	Eublepharidae	Hydrophis_ocellatus	Squamata	Elapidae
Hydromorphus_concolor	Squamata	Colubridae	Hydraethiops_melanogaster	Squamata	Colubridae	Hemorrhois_algirus	Squamata	Colubridae	Hydrophis_ornatus	Squamata	Elapidae
Hydrophis_atriceps	Squamata	Elapidae	Hydromedusa_tectifera	Testudines	Chelidae	Hemorrhois_hippocrepis	Squamata	Colubridae	Hydrophis_pacificus	Squamata	Elapidae
Hydrophis_brookii	Squamata	Elapidae	Hydromorphus_concolor	Squamata	Colubridae	Hemorrhois_nummifer	Squamata	Colubridae	Hydrophis_peronii	Squamata	Elapidae
Hydrophis_caerulescens	Squamata	Elapidae	Hydrophis_atriceps	Squamata	Elapidae	Hemorrhois_ravergieri	Squamata	Colubridae	Hydrophis_platurus	Squamata	Elapidae
Hydrophis_fasciatus	Squamata	Elapidae	Hydrophis_brookii	Squamata	Elapidae	Heosemys_annandalii	Testudines	Geoemydidae	Hydrophis_spiralis	Squamata	Elapidae
Hydrophis_hardwickii	Squamata	Elapidae	Hydrophis_caerulescens	Squamata	Elapidae	Heremites_septemtaeniatus	Squamata	Scincidae	Hydrosaurus_amboinensis	Squamata	Agamidae
Hydrophis_lapemoides	Squamata	Elapidae	Hydrophis_fasciatus	Squamata	Elapidae	Heremites_vittatus	Squamata	Scincidae	Hydrosaurus_celebensis	Squamata	Agamidae
Hydrophis_major	Squamata	Elapidae	Hydrophis_hardwickii	Squamata	Elapidae	Hesperoedura_reticulata	Squamata	Diplodactylidae	Hypnale_zara	Squamata	Viperidae
Hydrophis_melanocephalus	Squamata	Elapidae	Hydrophis_kingii	Squamata	Elapidae	Heterodon_nasicus	Squamata	Colubridae	Hypsiglena_affinis	Squamata	Colubridae
Hydrophis_pacificus	Squamata	Elapidae	Hydrophis_lapemoides	Squamata	Elapidae	Heterodon_platirhinos	Squamata	Colubridae	Iberolacerta_bonnali	Squamata	Lacertidae
Hydrophis_peronii	Squamata	Elapidae	Hydrophis_major	Squamata	Elapidae	Heterodon_simus	Squamata	Colubridae	Iberolacerta_galani	Squamata	Lacertidae
Hydrophis_spiralis	Squamata	Elapidae	Hydrophis_melanocephalus	Squamata	Elapidae	Heteronotia_fasciolata	Squamata	Gekkonidae	Iberolacerta_horvathi	Squamata	Lacertidae
Hydrosaurus_amboinensis	Squamata	Agamidae	Hydrophis_ornatus	Squamata	Elapidae	Hierophis_viridiflavus	Squamata	Colubridae	Iberolacerta_monticola	Squamata	Lacertidae
Hydrosaurus_celebensis	Squamata	Agamidae	Hydrophis_pacificus	Squamata	Elapidae	Holaspis_laevis	Squamata	Lacertidae	Ichnotropis_capensis	Squamata	Lacertidae
Hydrosaurus_weberi	Squamata	Agamidae	Hydrophis_peronii	Squamata	Elapidae	Holbrookia_approximans	Squamata	Phrynosomatidae	Iguana_iguana	Squamata	Iguanidae
Hypnale_zara	Squamata	Viperidae	Hydrosaurus_amboinensis	Squamata	Agamidae	Holbrookia_elegans	Squamata	Phrynosomatidae	Imantodes_chocoensis	Squamata	Colubridae
Hypsiglena_affinis	Squamata	Colubridae	Hydrosaurus_celebensis	Squamata	Agamidae	Holcosus_bridgesii	Squamata	Teiidae	Imantodes_gemmistratus	Squamata	Colubridae
Hypsiglena_jani	Squamata	Colubridae	Hydrosaurus_weberi	Squamata	Agamidae	Holcosus_festivus	Squamata	Teiidae	Imantodes_inornatus	Squamata	Colubridae
Hypsirhynchus_ferox	Squamata	Colubridae	Hypsiglena_affinis	Squamata	Colubridae	Holcosus_leptophrys	Squamata	Teiidae	Imantodes_lentiferus	Squamata	Colubridae
Hypsirhynchus_scalaris	Squamata	Colubridae	Hypsiglena_chlorophaea	Squamata	Colubridae	Holcosus_quadrilineatus	Squamata	Teiidae	Indotestudo_travancorica	Testudines	Testudinidae
Ialtris_dorsalis	Squamata	Colubridae	Hypsiglena_ochrorhynchus	Squamata	Colubridae	Holcosus_septemlineatus	Squamata	Teiidae	Indotyphlops_braminus	Squamata	Typhlopidae
Ialtris_haetianus	Squamata	Colubridae	Hypsiglena_torquata	Squamata	Colubridae	Holcosus_undulatus	Squamata	Teiidae	Iphisa_elegans	Squamata	Gymnophthalmidae
Iberolacerta_aranica	Squamata	Lacertidae	Hypsirhynchus_scalaris	Squamata	Colubridae	Homonota_borellii	Squamata	Phyllodactylidae	Japalura_major	Squamata	Agamidae
Iberolacerta_aurelioi	Squamata	Lacertidae	Ialtris_dorsalis	Squamata	Colubridae	Homonota_fasciata	Squamata	Phyllodactylidae	Kanakysaurus_zebratus	Squamata	Scincidae
Iberolacerta_galani	Squamata	Lacertidae	Ialtris_haetianus	Squamata	Colubridae	Homonota_underwoodi	Squamata	Phyllodactylidae	Kentropyx_calcarata	Squamata	Teiidae
Iberolacerta_horvathi	Squamata	Lacertidae	Iberolacerta_aurelioi	Squamata	Lacertidae	Homopholis_arnoldi	Squamata	Gekkonidae	Kentropyx_pelviceps	Squamata	Teiidae
Iberolacerta_monticola	Squamata	Lacertidae	Iberolacerta_bonnali	Squamata	Lacertidae	Homopholis_fasciata	Squamata	Gekkonidae	Kentropyx_striata	Squamata	Teiidae
Iguana_iguana	Squamata	Iguanidae	Iberolacerta_galani	Squamata	Lacertidae	Homopholis_mulleri	Squamata	Gekkonidae	Kinixys_belliana	Testudines	Testudinidae
Imantodes_cenchoa	Squamata	Colubridae	Iberolacerta_horvathi	Squamata	Lacertidae	Homopholis_walbergii	Squamata	Gekkonidae	Kinixys_natalensis	Testudines	Testudinidae
Imantodes_chocoensis	Squamata	Colubridae	Ichnotropis_bivittata	Squamata	Lacertidae	Homopus_areolatus	Testudines	Testudinidae	Kinixys_nogueyi	Testudines	Testudinidae
Imantodes_gemmistratus	Squamata	Colubridae	Ichnotropis_capensis	Squamata	Lacertidae	Homoroselaps_dorsalis	Squamata	Atractaspididae	Kinixys_spekii	Testudines	Testudinidae
Imantodes_inornatus	Squamata	Colubridae	Iguana_iguana	Squamata	Iguanidae	Homoroselaps_lacteus	Squamata	Atractaspididae	Kinixys_zombensis	Testudines	Testudinidae
Indotestudo_travancorica	Testudines	Testudinidae	Imantodes_chocoensis	Squamata	Colubridae	Hoplocephalus_bungaroides	Squamata	Elapidae	Kinosternon_abaxillare	Testudines	Kinosternidae
Indotyphlops_braminus	Squamata	Typhlopidae	Imantodes_gemmistratus	Squamata	Colubridae	Hoplocephalus_stephensii	Squamata	Elapidae	Kinosternon_acutum	Testudines	Kinosternidae
Iphisa_elegans	Squamata	Gymnophthalmidae	Imantodes_inornatus	Squamata	Colubridae	Hoplocercus_spinosus	Squamata	Hoplocercidae	Kinosternon_alamosae	Testudines	Kinosternidae
Japalura_major	Squamata	Agamidae	Imantodes_lentiferus	Squamata	Colubridae	Hoplodactylus_duvaucelii	Squamata	Diplodactylidae	Kinosternon_dunni	Testudines	Kinosternidae
Kanakysaurus_zebratus	Squamata	Scincidae	Indotestudo_travancorica	Testudines	Testudinidae	Hyalosaurus_koellikeri	Squamata	Anguidae	Kinosternon_flavescens	Testudines	Kinosternidae
Kentropyx_calcarata	Squamata	Teiidae	Insulasaurus_arborens	Squamata	Scincidae	Hydrelaps_darwiniensis	Squamata	Elapidae	Kinosternon_herrerai	Testudines	Kinosternidae
Kentropyx_striata	Squamata	Teiidae	Iphisa_elegans	Squamata	Gymnophthalmidae	Hydrodynastes_bicinctus	Squamata	Colubridae	Kinosternon_leucostomum	Testudines	Kinosternidae
Kinixys_belliana	Testudines	Testudinidae	Japalura_major	Squamata	Agamidae	Hydromorphus_concolor	Squamata	Colubridae	Kinosternon_oaxacae	Testudines	Kinosternidae
Kinixys_natalensis	Testudines	Testudinidae	Kentropyx_calcarata	Squamata	Teiidae	Hydrophis_atriceps	Squamata	Elapidae	Kinosternon_subrubrum	Testudines	Kinosternidae
Kinixys_nogueyi	Testudines	Testudinidae	Kentropyx_pelviceps	Squamata	Teiidae	Hydrophis_brookii	Squamata	Elapidae	Lacerta_agilis	Squamata	Lacertidae
Kinixys_spekii	Testudines	Testudinidae	Kentropyx_striata	Squamata	Teiidae	Hydrophis_caerulescens	Squamata	Elapidae	Lacerta_media	Squamata	Lacertidae
Kinixys_zombensis	Testudines	Testudinidae	Kinixys_belliana	Testudines	Testudinidae	Hydrophis_cyanocinctus	Squamata	Elapidae	Lacerta_pamphylica	Squamata	Lacertidae
Kinosternon_abaxillare	Testudines	Kinosternidae	Kinixys_natalensis	Testudines	Testudinidae	Hydrophis_hardwickii	Squamata	Elapidae	Lacerta_schreiberi	Squamata	Lacertidae
Kinosternon_acutum	Testudines	Kinosternidae	Kinixys_nogueyi	Testudines	Testudinidae	Hydrophis_major	Squamata	Elapidae	Lacerta_strigata	Squamata	Lacertidae
Kinosternon_alamosae	Testudines	Kinosternidae	Kinixys_spekii	Testudines	Testudinidae	Hydrophis_melanocephalus	Squamata	Elapidae	Lacerta_viridis	Squamata	Lacertidae
Kinosternon_creaseri	Testudines	Kinosternidae	Kinixys_zombensis	Testudines	Testudinidae	Hydrophis_ocellatus	Squamata	Elapidae	Lacertaspis_reichenowii	Squamata	Scincidae
Kinosternon_herrerai	Testudines	Kinosternidae	Kinosternon_abaxillare	Testudines	Kinosternidae	Hydrophis_ornatus	Squamata	Elapidae	Lacertoides_pardalis	Squamata	Scincidae
Kinosternon_integrum	Testudines	Kinosternidae	Kinosternon_creaseri	Testudines	Kinosternidae	Hydrophis_pacificus	Squamata	Elapidae	Lachesis_acrochorda	Squamata	Viperidae
Kinosternon_leucostomum	Testudines	Kinosternidae	Kinosternon_flavescens	Testudines	Kinosternidae	Hydrophis_peronii	Squamata	Elapidae	Lachesis_melanocephala	Squamata	Viperidae
Kinosternon_oaxacae	Testudines	Kinosternidae	Kinosternon_herrerai	Testudines	Kinosternidae	Hydrophis_spiralis	Squamata	Elapidae	Lachesis_muta	Squamata	Viperidae
Kinosternon_sonoriense	Testudines	Kinosternidae	Kinosternon_leucostomum	Testudines	Kinosternidae	Hydrops_caesurus	Squamata	Colubridae	Laemanctus_longipes	Squamata	Corytophanidae
Kinosternon_subrubrum	Testudines	Kinosternidae	Kinosternon_sonoriense	Testudines	Kinosternidae	Hydrosaurus_amboinensis	Squamata	Agamidae	Lampropeltis_alterna	Squamata	Colubridae
Lacerta_media	Squamata	Lacertidae	Kinosternon_subrubrum	Testudines	Kinosternidae	Hydrosaurus_celebensis	Squamata	Agamidae	Lampropeltis_annulata	Squamata	Colubridae
Lacerta_schreiberi	Squamata	Lacertidae	Lacerta_agilis	Squamata	Lacertidae	Hypsiglena_affinis	Squamata	Colubridae	Lampropeltis_calligaster	Squamata	Colubridae
Lacerta_strigata	Squamata	Lacertidae	Lacerta_bilineata	Squamata	Lacertidae	Hypsiglena_tanzeri	Squamata	Colubridae	Lampropeltis_elapsoides	Squamata	Colubridae
Lachesis_acrochorda	Squamata	Viperidae	Lacerta_media	Squamata	Lacertidae	Iberolacerta_bonnali	Squamata	Lacertidae	Lampropeltis_extenuata	Squamata	Colubridae
Lachesis_melanocephala	Squamata	Viperidae	Lacerta_schreiberi	Squamata	Lacertidae	Iberolacerta_cyreni	Squamata	Lacertidae	Lampropeltis_knoblochi	Squamata	Colubridae
Lachesis_muta	Squamata	Viperidae	Lacerta_strigata	Squamata	Lacertidae	Iberolacerta_galani	Squamata	Lacertidae	Lampropeltis_mexicana	Squamata	Colubridae
Lachesis_stenophrys	Squamata	Viperidae	Lacerta_viridis	Squamata	Lacertidae	Iberolacerta_horvathi	Squamata	Lacertidae	Lampropeltis_micropholis	Squamata	Colubridae
Laemanctus_longipes	Squamata	Corytophanidae	Lachesis_acrochorda	Squamata	Viperidae	Iberolacerta_monticola	Squamata	Lacertidae	Lampropeltis_nigra	Squamata	Colubridae
Laemanctus_waltersi	Squamata	Corytophanidae	Lachesis_melanocephala	Squamata	Viperidae	Iguana_iguana	Squamata	Iguanidae	Lampropeltis_polyzona	Squamata	Colubridae
Lampropeltis_abnorma	Squamata	Colubridae	Lachesis_muta	Squamata	Viperidae	Imantodes_chocoensis	Squamata	Colubridae	Lampropeltis_splendida	Squamata	Colubridae
Lampropeltis_alterna	Squamata	Colubridae	Lachesis_stenophrys	Squamata	Viperidae	Imantodes_gemmistratus	Squamata	Colubridae	Lampropeltis_triangulum	Squamata	Colubridae
Lampropeltis_calligaster	Squamata	Colubridae	Laemanctus_longipes	Squamata	Corytophanidae	Imantodes_inornatus	Squamata	Colubridae	Lampropholis_elongata	Squamata	Scincidae
Lampropeltis_elapsoides	Squamata	Colubridae	Laemanctus_serratus	Squamata	Corytophanidae	Imantodes_tenuissimus	Squamata	Colubridae	Lankascincus_taylori	Squamata	Scincidae
Lampropeltis_extenuata	Squamata	Colubridae	Laemanctus_waltersi	Squamata	Corytophanidae	Indotyphlops_braminus	Squamata	Typhlopidae	Latastia_doriai	Squamata	Lacertidae
Lampropeltis_holbrooki	Squamata	Colubridae	Lampropeltis_abnorma	Squamata	Colubridae	Iphisa_elegans	Squamata	Gymnophthalmidae	Latastia_johnstonii	Squamata	Lacertidae
Lampropeltis_knoblochi	Squamata	Colubridae	Lampropeltis_calligaster	Squamata	Colubridae	Japalura_major	Squamata	Agamidae	Latastia_longicaudata	Squamata	Lacertidae
Lampropeltis_mexicana	Squamata	Colubridae	Lampropeltis_elapsoides	Squamata	Colubridae	Kentropyx_calcarata	Squamata	Teiidae	Laticauda_frontalis	Squamata	Elapidae
Lampropeltis_micropholis	Squamata	Colubridae	Lampropeltis_extenuata	Squamata	Colubridae	Kentropyx_paulensis	Squamata	Teiidae	Laudakia_cypriaca	Squamata	Agamidae
Lampropeltis_nigra	Squamata	Colubridae	Lampropeltis_getula	Squamata	Colubridae	Kentropyx_striata	Squamata	Teiidae	Laudakia_nupta	Squamata	Agamidae
Lampropeltis_polyzona	Squamata	Colubridae	Lampropeltis_holbrooki	Squamata	Colubridae	Kinixys_belliana	Testudines	Testudinidae	Laudakia_stellio	Squamata	Agamidae
Lampropeltis_splendida	Squamata	Colubridae	Lampropeltis_knoblochi	Squamata	Colubridae	Kinixys_erosa	Testudines	Testudinidae	Leiocephalus_barahonensis	Squamata	Leiocephalidae
Lampropeltis_triangulum	Squamata	Colubridae	Lampropeltis_mexicana	Squamata	Colubridae	Kinixys_nogueyi	Testudines	Testudinidae	Leiocephalus_carinatus	Squamata	Leiocephalidae
Lampropholis_coggeri	Squamata	Scincidae	Lampropeltis_micropholis	Squamata	Colubridae	Kinixys_zombensis	Testudines	Testudinidae	Leiocephalus_loxogrammus	Squamata	Leiocephalidae
Lampropholis_elongata	Squamata	Scincidae	Lampropeltis_nigra	Squamata	Colubridae	Kinosternon_abaxillare	Testudines	Kinosternidae	Leiocephalus_lunatus	Squamata	Leiocephalidae
Lankascincus_taylori	Squamata	Scincidae	Lampropeltis_polyzona	Squamata	Colubridae	Kinosternon_flavescens	Testudines	Kinosternidae	Leiocephalus_personatus	Squamata	Leiocephalidae
Latastia_johnstonii	Squamata	Lacertidae	Lampropeltis_ruthveni	Squamata	Colubridae	Kinosternon_herrerai	Testudines	Kinosternidae	Leiocephalus_pratensis	Squamata	Leiocephalidae
Laticauda_colubrina	Squamata	Elapidae	Lampropeltis_triangulum	Squamata	Colubridae	Kinosternon_hirtipes	Testudines	Kinosternidae	Leiocephalus_punctatus	Squamata	Leiocephalidae
Laticauda_frontalis	Squamata	Elapidae	Lampropholis_amicula	Squamata	Scincidae	Kinosternon_integrum	Testudines	Kinosternidae	Leiocephalus_semilineatus	Squamata	Leiocephalidae
Laudakia_cypriaca	Squamata	Agamidae	Lampropholis_elongata	Squamata	Scincidae	Kinosternon_leucostomum	Testudines	Kinosternidae	Leiocephalus_stictigaster	Squamata	Leiocephalidae
Laudakia_nupta	Squamata	Agamidae	Lankascincus_fallax	Squamata	Scincidae	Kinosternon_sonoriense	Testudines	Kinosternidae	Leiolepis_belliana	Squamata	Agamidae
Laudakia_stellio	Squamata	Agamidae	Lankascincus_taylori	Squamata	Scincidae	Kinosternon_stejnegeri	Testudines	Kinosternidae	Leiolepis_rubritaeniata	Squamata	Agamidae
Laudakia_tuberculata	Squamata	Agamidae	Latastia_doriai	Squamata	Lacertidae	Kinosternon_subrubrum	Testudines	Kinosternidae	Lepidoblepharis_buchwaldi	Squamata	Sphaerodactylidae
Leiocephalus_barahonensis	Squamata	Leiocephalidae	Latastia_johnstonii	Squamata	Lacertidae	Lacerta_bilineata	Squamata	Lacertidae	Lepidoblepharis_duolepis	Squamata	Sphaerodactylidae
Leiocephalus_inaguae	Squamata	Leiocephalidae	Latastia_longicaudata	Squamata	Lacertidae	Lacerta_media	Squamata	Lacertidae	Lepidoblepharis_festae	Squamata	Sphaerodactylidae
Leiocephalus_loxogrammus	Squamata	Leiocephalidae	Laticauda_colubrina	Squamata	Elapidae	Lacerta_schreiberi	Squamata	Lacertidae	Lepidoblepharis_grandis	Squamata	Sphaerodactylidae
Leiocephalus_lunatus	Squamata	Leiocephalidae	Laticauda_frontalis	Squamata	Elapidae	Lacerta_strigata	Squamata	Lacertidae	Lepidoblepharis_intermedius	Squamata	Sphaerodactylidae
Leiocephalus_pratensis	Squamata	Leiocephalidae	Laticauda_laticaudata	Squamata	Elapidae	Lacerta_viridis	Squamata	Lacertidae	Lepidoblepharis_peraccae	Squamata	Sphaerodactylidae
Leiocephalus_psammodromus	Squamata	Leiocephalidae	Laudakia_cypriaca	Squamata	Agamidae	Lacertaspis_reichenowii	Squamata	Scincidae	Lepidoblepharis_williamsi	Squamata	Sphaerodactylidae
Leiocephalus_punctatus	Squamata	Leiocephalidae	Laudakia_nupta	Squamata	Agamidae	Lachesis_acrochorda	Squamata	Viperidae	Lepidoblepharis_xanthostigma	Squamata	Sphaerodactylidae
Leiocephalus_semilineatus	Squamata	Leiocephalidae	Laudakia_stellio	Squamata	Agamidae	Lachesis_melanocephala	Squamata	Viperidae	Lepidodactylus_aureolineatus	Squamata	Gekkonidae
Leiocephalus_stictigaster	Squamata	Leiocephalidae	Leiocephalus_barahonensis	Squamata	Leiocephalidae	Lachesis_muta	Squamata	Viperidae	Lepidodactylus_moestus	Squamata	Gekkonidae
Leiolepis_guttata	Squamata	Agamidae	Leiocephalus_loxogrammus	Squamata	Leiocephalidae	Lachesis_stenophrys	Squamata	Viperidae	Lepidodactylus_orientalis	Squamata	Gekkonidae
Leiolepis_rubritaeniata	Squamata	Agamidae	Leiocephalus_lunatus	Squamata	Leiocephalidae	Laemanctus_longipes	Squamata	Corytophanidae	Lepidodactylus_pulcher	Squamata	Gekkonidae
Leiosaurus_paronae	Squamata	Leiosauridae	Leiocephalus_personatus	Squamata	Leiocephalidae	Laemanctus_serratus	Squamata	Corytophanidae	Lepidodactylus_pumilus	Squamata	Gekkonidae
Lepidoblepharis_buchwaldi	Squamata	Sphaerodactylidae	Leiocephalus_psammodromus	Squamata	Leiocephalidae	Laemanctus_waltersi	Squamata	Corytophanidae	Lepidophyma_chicoasensis	Squamata	Xantusiidae
Lepidoblepharis_duolepis	Squamata	Sphaerodactylidae	Leiocephalus_punctatus	Squamata	Leiocephalidae	Lampropeltis_alterna	Squamata	Colubridae	Lepidophyma_flavimaculatum	Squamata	Xantusiidae
Lepidoblepharis_festae	Squamata	Sphaerodactylidae	Leiocephalus_semilineatus	Squamata	Leiocephalidae	Lampropeltis_annulata	Squamata	Colubridae	Lepidophyma_gaigeae	Squamata	Xantusiidae
Lepidoblepharis_grandis	Squamata	Sphaerodactylidae	Leiocephalus_stictigaster	Squamata	Leiocephalidae	Lampropeltis_calligaster	Squamata	Colubridae	Lepidophyma_lipetzi	Squamata	Xantusiidae
Lepidoblepharis_heyerorum	Squamata	Sphaerodactylidae	Lepidoblepharis_buchwaldi	Squamata	Sphaerodactylidae	Lampropeltis_elapsoides	Squamata	Colubridae	Lepidophyma_mayae	Squamata	Xantusiidae
Lepidoblepharis_intermedius	Squamata	Sphaerodactylidae	Lepidoblepharis_duolepis	Squamata	Sphaerodactylidae	Lampropeltis_extenuata	Squamata	Colubridae	Lepidophyma_pajapanensis	Squamata	Xantusiidae
Lepidoblepharis_sanctaemartae	Squamata	Sphaerodactylidae	Lepidoblepharis_festae	Squamata	Sphaerodactylidae	Lampropeltis_getula	Squamata	Colubridae	Lepidophyma_reticulatum	Squamata	Xantusiidae
Lepidoblepharis_xanthostigma	Squamata	Sphaerodactylidae	Lepidoblepharis_grandis	Squamata	Sphaerodactylidae	Lampropeltis_knoblochi	Squamata	Colubridae	Lepidophyma_smithii	Squamata	Xantusiidae
Lepidodactylus_aureolineatus	Squamata	Gekkonidae	Lepidoblepharis_heyerorum	Squamata	Sphaerodactylidae	Lampropeltis_micropholis	Squamata	Colubridae	Lepidophyma_sylvaticum	Squamata	Xantusiidae
Lepidodactylus_herrei	Squamata	Gekkonidae	Lepidoblepharis_intermedius	Squamata	Sphaerodactylidae	Lampropeltis_nigra	Squamata	Colubridae	Lepidophyma_tuxtlae	Squamata	Xantusiidae
Lepidodactylus_manni	Squamata	Gekkonidae	Lepidoblepharis_sanctaemartae	Squamata	Sphaerodactylidae	Lampropeltis_splendida	Squamata	Colubridae	Leposoma_scincoides	Squamata	Gymnophthalmidae
Lepidodactylus_orientalis	Squamata	Gekkonidae	Lepidoblepharis_williamsi	Squamata	Sphaerodactylidae	Lampropeltis_triangulum	Squamata	Colubridae	Leposternon_scutigerum	Squamata	Amphisbaenidae
Lepidodactylus_planicauda	Squamata	Gekkonidae	Lepidoblepharis_xanthostigma	Squamata	Sphaerodactylidae	Lampropholis_elongata	Squamata	Scincidae	Leptodeira_maculata	Squamata	Colubridae
Lepidodactylus_pulcher	Squamata	Gekkonidae	Lepidodactylus_planicauda	Squamata	Gekkonidae	Lankascincus_gansi	Squamata	Scincidae	Leptodeira_nigrofasciata	Squamata	Colubridae
Lepidophyma_chicoasensis	Squamata	Xantusiidae	Lepidodactylus_pumilus	Squamata	Gekkonidae	Lankascincus_taprobanensis	Squamata	Scincidae	Leptodeira_ornata	Squamata	Colubridae
Lepidophyma_flavimaculatum	Squamata	Xantusiidae	Lepidophyma_flavimaculatum	Squamata	Xantusiidae	Lankascincus_taylori	Squamata	Scincidae	Leptodeira_punctata	Squamata	Colubridae
Lepidophyma_gaigeae	Squamata	Xantusiidae	Lepidophyma_gaigeae	Squamata	Xantusiidae	Latastia_doriai	Squamata	Lacertidae	Leptodeira_septentrionalis	Squamata	Colubridae
Lepidophyma_lipetzi	Squamata	Xantusiidae	Lepidophyma_lipetzi	Squamata	Xantusiidae	Latastia_johnstonii	Squamata	Lacertidae	Leptodeira_splendida	Squamata	Colubridae
Lepidophyma_mayae	Squamata	Xantusiidae	Lepidophyma_mayae	Squamata	Xantusiidae	Laticauda_colubrina	Squamata	Elapidae	Leptodeira_uribei	Squamata	Colubridae
Lepidophyma_micropholis	Squamata	Xantusiidae	Lepidophyma_reticulatum	Squamata	Xantusiidae	Laticauda_frontalis	Squamata	Elapidae	Leptodrymus_pulcherrimus	Squamata	Colubridae
Lepidophyma_reticulatum	Squamata	Xantusiidae	Lepidophyma_smithii	Squamata	Xantusiidae	Laticauda_laticaudata	Squamata	Elapidae	Leptophis_depressirostris	Squamata	Colubridae
Lepidophyma_smithii	Squamata	Xantusiidae	Lepidophyma_sylvaticum	Squamata	Xantusiidae	Laticauda_saintgironsi	Squamata	Elapidae	Leptophis_diplotropis	Squamata	Colubridae
Lepidophyma_sylvaticum	Squamata	Xantusiidae	Leposoma_scincoides	Squamata	Gymnophthalmidae	Laudakia_cypriaca	Squamata	Agamidae	Leptophis_modestus	Squamata	Colubridae
Leposoma_scincoides	Squamata	Gymnophthalmidae	Leposternon_infraorbitale	Squamata	Amphisbaenidae	Laudakia_nupta	Squamata	Agamidae	Leptophis_nebulosus	Squamata	Colubridae
Leposternon_polystegum	Squamata	Amphisbaenidae	Leposternon_microcephalum	Squamata	Amphisbaenidae	Laudakia_stellio	Squamata	Agamidae	Leptophis_riveti	Squamata	Colubridae
Leposternon_scutigerum	Squamata	Amphisbaenidae	Leposternon_scutigerum	Squamata	Amphisbaenidae	Laudakia_tuberculata	Squamata	Agamidae	Leptosiaphos_vigintiserierum	Squamata	Scincidae
Leposternon_wuchereri	Squamata	Amphisbaenidae	Leptodeira_frenata	Squamata	Colubridae	Leiocephalus_macropus	Squamata	Leiocephalidae	Lerista_ameles	Squamata	Scincidae
Leptodeira_annulata	Squamata	Colubridae	Leptodeira_nigrofasciata	Squamata	Colubridae	Leiocephalus_punctatus	Squamata	Leiocephalidae	Lerista_amicorum	Squamata	Scincidae
Leptodeira_frenata	Squamata	Colubridae	Leptodeira_ornata	Squamata	Colubridae	Leiocephalus_stictigaster	Squamata	Leiocephalidae	Lerista_apoda	Squamata	Scincidae
Leptodeira_nigrofasciata	Squamata	Colubridae	Leptodeira_punctata	Squamata	Colubridae	Leiolepis_guttata	Squamata	Agamidae	Lerista_arenicola	Squamata	Scincidae
Leptodeira_ornata	Squamata	Colubridae	Leptodeira_rhombifera	Squamata	Colubridae	Leiolepis_reevesii	Squamata	Agamidae	Lerista_bipes	Squamata	Scincidae
Leptodeira_punctata	Squamata	Colubridae	Leptodeira_rubricata	Squamata	Colubridae	Leiolepis_rubritaeniata	Squamata	Agamidae	Lerista_carpentariae	Squamata	Scincidae
Leptodeira_rhombifera	Squamata	Colubridae	Leptodeira_septentrionalis	Squamata	Colubridae	Leiosaurus_paronae	Squamata	Leiosauridae	Lerista_chalybura	Squamata	Scincidae
Leptodeira_septentrionalis	Squamata	Colubridae	Leptodeira_uribei	Squamata	Colubridae	Lepidoblepharis_buchwaldi	Squamata	Sphaerodactylidae	Lerista_chordae	Squamata	Scincidae
Leptodeira_splendida	Squamata	Colubridae	Leptodrymus_pulcherrimus	Squamata	Colubridae	Lepidoblepharis_duolepis	Squamata	Sphaerodactylidae	Lerista_christinae	Squamata	Scincidae
Leptodeira_uribei	Squamata	Colubridae	Leptophis_depressirostris	Squamata	Colubridae	Lepidoblepharis_grandis	Squamata	Sphaerodactylidae	Lerista_desertorum	Squamata	Scincidae
Leptodrymus_pulcherrimus	Squamata	Colubridae	Leptophis_modestus	Squamata	Colubridae	Lepidoblepharis_heyerorum	Squamata	Sphaerodactylidae	Lerista_elegans	Squamata	Scincidae
Leptophis_ahaetulla	Squamata	Colubridae	Leptophis_nebulosus	Squamata	Colubridae	Lepidoblepharis_williamsi	Squamata	Sphaerodactylidae	Lerista_elongata	Squamata	Scincidae
Leptophis_depressirostris	Squamata	Colubridae	Leptophis_riveti	Squamata	Colubridae	Lepidoblepharis_xanthostigma	Squamata	Sphaerodactylidae	Lerista_flammicauda	Squamata	Scincidae
Leptophis_mexicanus	Squamata	Colubridae	Leptosiaphos_hackarsi	Squamata	Scincidae	Lepidodactylus_planicauda	Squamata	Gekkonidae	Lerista_fragilis	Squamata	Scincidae
Leptophis_modestus	Squamata	Colubridae	Lerista_amicorum	Squamata	Scincidae	Lepidophyma_flavimaculatum	Squamata	Xantusiidae	Lerista_gascoynensis	Squamata	Scincidae
Leptophis_nebulosus	Squamata	Colubridae	Lerista_apoda	Squamata	Scincidae	Lepidophyma_gaigeae	Squamata	Xantusiidae	Lerista_greeri	Squamata	Scincidae
Leptosiaphos_hackarsi	Squamata	Scincidae	Lerista_arenicola	Squamata	Scincidae	Lepidophyma_mayae	Squamata	Xantusiidae	Lerista_humphriesi	Squamata	Scincidae
Lerista_ameles	Squamata	Scincidae	Lerista_chalybura	Squamata	Scincidae	Lepidophyma_pajapanensis	Squamata	Xantusiidae	Lerista_kendricki	Squamata	Scincidae
Lerista_amicorum	Squamata	Scincidae	Lerista_chordae	Squamata	Scincidae	Lepidophyma_reticulatum	Squamata	Xantusiidae	Lerista_lineata	Squamata	Scincidae
Lerista_apoda	Squamata	Scincidae	Lerista_cinerea	Squamata	Scincidae	Lepidophyma_smithii	Squamata	Xantusiidae	Lerista_lineopunctulata	Squamata	Scincidae
Lerista_arenicola	Squamata	Scincidae	Lerista_colliveri	Squamata	Scincidae	Lepidophyma_sylvaticum	Squamata	Xantusiidae	Lerista_macropisthopus	Squamata	Scincidae
Lerista_bipes	Squamata	Scincidae	Lerista_desertorum	Squamata	Scincidae	Lepidophyma_tuxtlae	Squamata	Xantusiidae	Lerista_miopus	Squamata	Scincidae
Lerista_chordae	Squamata	Scincidae	Lerista_distinguenda	Squamata	Scincidae	Leposternon_microcephalum	Squamata	Amphisbaenidae	Lerista_muelleri	Squamata	Scincidae
Lerista_christinae	Squamata	Scincidae	Lerista_dorsalis	Squamata	Scincidae	Leposternon_polystegum	Squamata	Amphisbaenidae	Lerista_neander	Squamata	Scincidae
Lerista_colliveri	Squamata	Scincidae	Lerista_elegans	Squamata	Scincidae	Leposternon_scutigerum	Squamata	Amphisbaenidae	Lerista_nichollsi	Squamata	Scincidae
Lerista_desertorum	Squamata	Scincidae	Lerista_elongata	Squamata	Scincidae	Leptodeira_frenata	Squamata	Colubridae	Lerista_petersoni	Squamata	Scincidae
Lerista_distinguenda	Squamata	Scincidae	Lerista_greeri	Squamata	Scincidae	Leptodeira_ornata	Squamata	Colubridae	Lerista_planiventralis	Squamata	Scincidae
Lerista_dorsalis	Squamata	Scincidae	Lerista_hobsoni	Squamata	Scincidae	Leptodeira_punctata	Squamata	Colubridae	Lerista_praepedita	Squamata	Scincidae
Lerista_elegans	Squamata	Scincidae	Lerista_jacksoni	Squamata	Scincidae	Leptodeira_rubricata	Squamata	Colubridae	Lerista_punctatovittata	Squamata	Scincidae
Lerista_elongata	Squamata	Scincidae	Lerista_lineata	Squamata	Scincidae	Leptodeira_septentrionalis	Squamata	Colubridae	Lerista_rolfei	Squamata	Scincidae
Lerista_gascoynensis	Squamata	Scincidae	Lerista_lineopunctulata	Squamata	Scincidae	Leptodeira_splendida	Squamata	Colubridae	Lerista_speciosa	Squamata	Scincidae
Lerista_gerrardii	Squamata	Scincidae	Lerista_macropisthopus	Squamata	Scincidae	Leptodeira_uribei	Squamata	Colubridae	Lerista_stictopleura	Squamata	Scincidae
Lerista_hobsoni	Squamata	Scincidae	Lerista_micra	Squamata	Scincidae	Leptodrymus_pulcherrimus	Squamata	Colubridae	Lerista_timida	Squamata	Scincidae
Lerista_humphriesi	Squamata	Scincidae	Lerista_miopus	Squamata	Scincidae	Leptophis_depressirostris	Squamata	Colubridae	Lerista_vanderduysi	Squamata	Scincidae
Lerista_jacksoni	Squamata	Scincidae	Lerista_muelleri	Squamata	Scincidae	Leptophis_modestus	Squamata	Colubridae	Lerista_varia	Squamata	Scincidae
Lerista_kendricki	Squamata	Scincidae	Lerista_neander	Squamata	Scincidae	Leptophis_nebulosus	Squamata	Colubridae	Lerista_verhmens	Squamata	Scincidae
Lerista_kingi	Squamata	Scincidae	Lerista_nichollsi	Squamata	Scincidae	Leptophis_riveti	Squamata	Colubridae	Lerista_vermicularis	Squamata	Scincidae
Lerista_lineata	Squamata	Scincidae	Lerista_orientalis	Squamata	Scincidae	Lerista_amicorum	Squamata	Scincidae	Lerista_walkeri	Squamata	Scincidae
Lerista_miopus	Squamata	Scincidae	Lerista_planiventralis	Squamata	Scincidae	Lerista_arenicola	Squamata	Scincidae	Lerista_wilkinsi	Squamata	Scincidae
Lerista_muelleri	Squamata	Scincidae	Lerista_praepedita	Squamata	Scincidae	Lerista_baynesi	Squamata	Scincidae	Lerista_zonulata	Squamata	Scincidae
Lerista_nichollsi	Squamata	Scincidae	Lerista_punctatovittata	Squamata	Scincidae	Lerista_chalybura	Squamata	Scincidae	Liasis_mackloti	Squamata	Pythonidae
Lerista_orientalis	Squamata	Scincidae	Lerista_puncticauda	Squamata	Scincidae	Lerista_chordae	Squamata	Scincidae	Liburnascincus_coensis	Squamata	Scincidae
Lerista_petersoni	Squamata	Scincidae	Lerista_separanda	Squamata	Scincidae	Lerista_christinae	Squamata	Scincidae	Liodytes_alleni	Squamata	Colubridae
Lerista_praepedita	Squamata	Scincidae	Lerista_speciosa	Squamata	Scincidae	Lerista_cinerea	Squamata	Scincidae	Liodytes_rigida	Squamata	Colubridae
Lerista_punctatovittata	Squamata	Scincidae	Lerista_stictopleura	Squamata	Scincidae	Lerista_clara	Squamata	Scincidae	Liolaemus_annectens	Squamata	Liolaemidae
Lerista_rolfei	Squamata	Scincidae	Lerista_timida	Squamata	Scincidae	Lerista_colliveri	Squamata	Scincidae	Liolaemus_aparicioi	Squamata	Liolaemidae
Lerista_speciosa	Squamata	Scincidae	Lerista_tridactyla	Squamata	Scincidae	Lerista_desertorum	Squamata	Scincidae	Liolaemus_araucaniensis	Squamata	Liolaemidae
Lerista_stictopleura	Squamata	Scincidae	Lerista_varia	Squamata	Scincidae	Lerista_distinguenda	Squamata	Scincidae	Liolaemus_audituvelatus	Squamata	Liolaemidae
Lerista_storri	Squamata	Scincidae	Lerista_vermicularis	Squamata	Scincidae	Lerista_dorsalis	Squamata	Scincidae	Liolaemus_chacoensis	Squamata	Liolaemidae
Lerista_terdigitata	Squamata	Scincidae	Lerista_walkeri	Squamata	Scincidae	Lerista_edwardsae	Squamata	Scincidae	Liolaemus_chiliensis	Squamata	Liolaemidae
Lerista_timida	Squamata	Scincidae	Lerista_wilkinsi	Squamata	Scincidae	Lerista_flammicauda	Squamata	Scincidae	Liolaemus_curicensis	Squamata	Liolaemidae
Lerista_vanderduysi	Squamata	Scincidae	Lerista_xanthura	Squamata	Scincidae	Lerista_gascoynensis	Squamata	Scincidae	Liolaemus_etheridgei	Squamata	Liolaemidae
Lerista_varia	Squamata	Scincidae	Lerista_zonulata	Squamata	Scincidae	Lerista_greeri	Squamata	Scincidae	Liolaemus_fabiani	Squamata	Liolaemidae
Lerista_walkeri	Squamata	Scincidae	Letheobia_somalica	Squamata	Typhlopidae	Lerista_griffini	Squamata	Scincidae	Liolaemus_fitzingerii	Squamata	Liolaemidae
Lerista_wilkinsi	Squamata	Scincidae	Lialis_burtonis	Squamata	Pygopodidae	Lerista_humphriesi	Squamata	Scincidae	Liolaemus_fuscus	Squamata	Liolaemidae
Lerista_zonulata	Squamata	Scincidae	Lichanura_trivirgata	Squamata	Boidae	Lerista_jacksoni	Squamata	Scincidae	Liolaemus_gracilis	Squamata	Liolaemidae
Lichanura_orcutti	Squamata	Boidae	Liodytes_alleni	Squamata	Colubridae	Lerista_labialis	Squamata	Scincidae	Liolaemus_gravenhorstii	Squamata	Liolaemidae
Lichanura_trivirgata	Squamata	Boidae	Liodytes_rigida	Squamata	Colubridae	Lerista_lineata	Squamata	Scincidae	Liolaemus_gununakuna	Squamata	Liolaemidae
Liodytes_alleni	Squamata	Colubridae	Liolaemus_aparicioi	Squamata	Liolaemidae	Lerista_muelleri	Squamata	Scincidae	Liolaemus_hatcheri	Squamata	Liolaemidae
Liodytes_rigida	Squamata	Colubridae	Liolaemus_archeforus	Squamata	Liolaemidae	Lerista_neander	Squamata	Scincidae	Liolaemus_inacayali	Squamata	Liolaemidae
Liolaemus_aparicioi	Squamata	Liolaemidae	Liolaemus_avilai	Squamata	Liolaemidae	Lerista_nichollsi	Squamata	Scincidae	Liolaemus_incaicus	Squamata	Liolaemidae
Liolaemus_archeforus	Squamata	Liolaemidae	Liolaemus_baguali	Squamata	Liolaemidae	Lerista_petersoni	Squamata	Scincidae	Liolaemus_irregularis	Squamata	Liolaemidae
Liolaemus_audituvelatus	Squamata	Liolaemidae	Liolaemus_boulengeri	Squamata	Liolaemidae	Lerista_planiventralis	Squamata	Scincidae	Liolaemus_kriegi	Squamata	Liolaemidae
Liolaemus_austromendocinus	Squamata	Liolaemidae	Liolaemus_chacoensis	Squamata	Liolaemidae	Lerista_praepedita	Squamata	Scincidae	Liolaemus_lemniscatus	Squamata	Liolaemidae
Liolaemus_avilai	Squamata	Liolaemidae	Liolaemus_chiliensis	Squamata	Liolaemidae	Lerista_punctatovittata	Squamata	Scincidae	Liolaemus_lineomaculatus	Squamata	Liolaemidae
Liolaemus_baguali	Squamata	Liolaemidae	Liolaemus_curicensis	Squamata	Liolaemidae	Lerista_rolfei	Squamata	Scincidae	Liolaemus_lutzae	Squamata	Liolaemidae
Liolaemus_boulengeri	Squamata	Liolaemidae	Liolaemus_darwinii	Squamata	Liolaemidae	Lerista_stictopleura	Squamata	Scincidae	Liolaemus_magellanicus	Squamata	Liolaemidae
Liolaemus_buergeri	Squamata	Liolaemidae	Liolaemus_etheridgei	Squamata	Liolaemidae	Lerista_stylis	Squamata	Scincidae	Liolaemus_monticola	Squamata	Liolaemidae
Liolaemus_carlosgarini	Squamata	Liolaemidae	Liolaemus_fitzingerii	Squamata	Liolaemidae	Lerista_timida	Squamata	Scincidae	Liolaemus_multimaculatus	Squamata	Liolaemidae
Liolaemus_chacoensis	Squamata	Liolaemidae	Liolaemus_fuscus	Squamata	Liolaemidae	Lerista_varia	Squamata	Scincidae	Liolaemus_neuquensis	Squamata	Liolaemidae
Liolaemus_chiliensis	Squamata	Liolaemidae	Liolaemus_gracilis	Squamata	Liolaemidae	Lerista_walkeri	Squamata	Scincidae	Liolaemus_nitidus	Squamata	Liolaemidae
Liolaemus_cuyanus	Squamata	Liolaemidae	Liolaemus_gravenhorstii	Squamata	Liolaemidae	Lerista_zonulata	Squamata	Scincidae	Liolaemus_olongasta	Squamata	Liolaemidae
Liolaemus_darwinii	Squamata	Liolaemidae	Liolaemus_gununakuna	Squamata	Liolaemidae	Letheobia_newtoni	Squamata	Typhlopidae	Liolaemus_ornatus	Squamata	Liolaemidae
Liolaemus_etheridgei	Squamata	Liolaemidae	Liolaemus_hatcheri	Squamata	Liolaemidae	Letheobia_somalica	Squamata	Typhlopidae	Liolaemus_pictus	Squamata	Liolaemidae
Liolaemus_gracilis	Squamata	Liolaemidae	Liolaemus_irregularis	Squamata	Liolaemidae	Liasis_mackloti	Squamata	Pythonidae	Liolaemus_pseudolemniscatus	Squamata	Liolaemidae
Liolaemus_gravenhorstii	Squamata	Liolaemidae	Liolaemus_jamesi	Squamata	Liolaemidae	Liasis_olivaceus	Squamata	Pythonidae	Liolaemus_puna	Squamata	Liolaemidae
Liolaemus_hatcheri	Squamata	Liolaemidae	Liolaemus_leopardinus	Squamata	Liolaemidae	Liburnascincus_coensis	Squamata	Scincidae	Liolaemus_pyriphlogos	Squamata	Liolaemidae
Liolaemus_irregularis	Squamata	Liolaemidae	Liolaemus_lineomaculatus	Squamata	Liolaemidae	Liburnascincus_mundivensis	Squamata	Scincidae	Liolaemus_rosenmanni	Squamata	Liolaemidae
Liolaemus_jamesi	Squamata	Liolaemidae	Liolaemus_loboi	Squamata	Liolaemidae	Liodytes_alleni	Squamata	Colubridae	Liolaemus_schroederi	Squamata	Liolaemidae
Liolaemus_josei	Squamata	Liolaemidae	Liolaemus_magellanicus	Squamata	Liolaemidae	Liodytes_rigida	Squamata	Colubridae	Liolaemus_septentrionalis	Squamata	Liolaemidae
Liolaemus_lavillai	Squamata	Liolaemidae	Liolaemus_martorii	Squamata	Liolaemidae	Liolaemus_alticolor	Squamata	Liolaemidae	Liolaemus_stolzmanni	Squamata	Liolaemidae
Liolaemus_lemniscatus	Squamata	Liolaemidae	Liolaemus_melanops	Squamata	Liolaemidae	Liolaemus_annectens	Squamata	Liolaemidae	Liolaemus_tenuis	Squamata	Liolaemidae
Liolaemus_leopardinus	Squamata	Liolaemidae	Liolaemus_multimaculatus	Squamata	Liolaemidae	Liolaemus_aparicioi	Squamata	Liolaemidae	Liolaemus_torresi	Squamata	Liolaemidae
Liolaemus_lineomaculatus	Squamata	Liolaemidae	Liolaemus_nigroviridis	Squamata	Liolaemidae	Liolaemus_araucaniensis	Squamata	Liolaemidae	Liolaemus_velosoi	Squamata	Liolaemidae
Liolaemus_loboi	Squamata	Liolaemidae	Liolaemus_occipitalis	Squamata	Liolaemidae	Liolaemus_archeforus	Squamata	Liolaemidae	Liolaemus_villaricensis	Squamata	Liolaemidae
Liolaemus_lutzae	Squamata	Liolaemidae	Liolaemus_olongasta	Squamata	Liolaemidae	Liolaemus_audituvelatus	Squamata	Liolaemidae	Liolaemus_walkeri	Squamata	Liolaemidae
Liolaemus_magellanicus	Squamata	Liolaemidae	Liolaemus_pictus	Squamata	Liolaemidae	Liolaemus_austromendocinus	Squamata	Liolaemidae	Liolaemus_zapallarensis	Squamata	Liolaemidae
Liolaemus_martorii	Squamata	Liolaemidae	Liolaemus_poconchilensis	Squamata	Liolaemidae	Liolaemus_avilai	Squamata	Liolaemidae	Liopeltis_calamaria	Squamata	Colubridae
Liolaemus_multimaculatus	Squamata	Liolaemidae	Liolaemus_pseudolemniscatus	Squamata	Liolaemidae	Liolaemus_boulengeri	Squamata	Liolaemidae	Liopholis_modesta	Squamata	Scincidae
Liolaemus_neuquensis	Squamata	Liolaemidae	Liolaemus_pyriphlogos	Squamata	Liolaemidae	Liolaemus_carlosgarini	Squamata	Liolaemidae	Liopholis_personata	Squamata	Scincidae
Liolaemus_occipitalis	Squamata	Liolaemidae	Liolaemus_rosenmanni	Squamata	Liolaemidae	Liolaemus_chacoensis	Squamata	Liolaemidae	Liopholis_striata	Squamata	Scincidae
Liolaemus_olongasta	Squamata	Liolaemidae	Liolaemus_schmidti	Squamata	Liolaemidae	Liolaemus_chiliensis	Squamata	Liolaemidae	Liotyphlops_beui	Squamata	Anomalepididae
Liolaemus_ornatus	Squamata	Liolaemidae	Liolaemus_schroederi	Squamata	Liolaemidae	Liolaemus_chillanensis	Squamata	Liolaemidae	Liotyphlops_ternetzii	Squamata	Anomalepididae
Liolaemus_ortizii	Squamata	Liolaemidae	Liolaemus_septentrionalis	Squamata	Liolaemidae	Liolaemus_curicensis	Squamata	Liolaemidae	Lipinia_auriculata	Squamata	Scincidae
Liolaemus_parvus	Squamata	Liolaemidae	Liolaemus_signifer	Squamata	Liolaemidae	Liolaemus_escarchadosi	Squamata	Liolaemidae	Lipinia_microcerca	Squamata	Scincidae
Liolaemus_poconchilensis	Squamata	Liolaemidae	Liolaemus_tehuelche	Squamata	Liolaemidae	Liolaemus_fabiani	Squamata	Liolaemidae	Lipinia_rabori	Squamata	Scincidae
Liolaemus_puna	Squamata	Liolaemidae	Liolaemus_tenuis	Squamata	Liolaemidae	Liolaemus_forsteri	Squamata	Liolaemidae	Lissolepis_luctuosa	Squamata	Scincidae
Liolaemus_pyriphlogos	Squamata	Liolaemidae	Liolaemus_valdesianus	Squamata	Liolaemidae	Liolaemus_fuscus	Squamata	Liolaemidae	Lophognathus_gilberti	Squamata	Agamidae
Liolaemus_schmidti	Squamata	Liolaemidae	Liolaemus_villaricensis	Squamata	Liolaemidae	Liolaemus_gracilis	Squamata	Liolaemidae	Lophosaurus_boydii	Squamata	Agamidae
Liolaemus_schroederi	Squamata	Liolaemidae	Liolaemus_walkeri	Squamata	Liolaemidae	Liolaemus_gununakuna	Squamata	Liolaemidae	Lophosaurus_spinipes	Squamata	Agamidae
Liolaemus_septentrionalis	Squamata	Liolaemidae	Liolaemus_wiegmannii	Squamata	Liolaemidae	Liolaemus_hatcheri	Squamata	Liolaemidae	Loxopholis_guianense	Squamata	Gymnophthalmidae
Liolaemus_tenuis	Squamata	Liolaemidae	Liolaemus_zapallarensis	Squamata	Liolaemidae	Liolaemus_hellmichi	Squamata	Liolaemidae	Loxopholis_rugiceps	Squamata	Gymnophthalmidae
Liolaemus_torresi	Squamata	Liolaemidae	Liopeltis_calamaria	Squamata	Colubridae	Liolaemus_inacayali	Squamata	Liolaemidae	Loxopholis_southi	Squamata	Gymnophthalmidae
Liolaemus_velosoi	Squamata	Liolaemidae	Liopholis_inornata	Squamata	Scincidae	Liolaemus_incaicus	Squamata	Liolaemidae	Lucasium_alboguttatum	Squamata	Diplodactylidae
Liolaemus_villaricensis	Squamata	Liolaemidae	Liopholis_modesta	Squamata	Scincidae	Liolaemus_irregularis	Squamata	Liolaemidae	Lucasium_byrnei	Squamata	Diplodactylidae
Liolaemus_wiegmannii	Squamata	Liolaemidae	Liopholis_personata	Squamata	Scincidae	Liolaemus_jamesi	Squamata	Liolaemidae	Lucasium_immaculatum	Squamata	Diplodactylidae
Liopeltis_calamaria	Squamata	Colubridae	Liopholis_striata	Squamata	Scincidae	Liolaemus_josei	Squamata	Liolaemidae	Lucasium_maini	Squamata	Diplodactylidae
Liopholis_inornata	Squamata	Scincidae	Lipinia_auriculata	Squamata	Scincidae	Liolaemus_kingii	Squamata	Liolaemidae	Lucasium_microplax	Squamata	Diplodactylidae
Liopholis_kintorei	Squamata	Scincidae	Lipinia_rabori	Squamata	Scincidae	Liolaemus_kriegi	Squamata	Liolaemidae	Lucasium_stenodactylus	Squamata	Diplodactylidae
Liopholis_modesta	Squamata	Scincidae	Lissemys_ceylonensis	Testudines	Trionychidae	Liolaemus_lemniscatus	Squamata	Liolaemidae	Lucasium_woodwardi	Squamata	Diplodactylidae
Liopholis_personata	Squamata	Scincidae	Lissolepis_luctuosa	Squamata	Scincidae	Liolaemus_leopardinus	Squamata	Liolaemidae	Lycodon_albofuscus	Squamata	Colubridae
Liopholis_slateri	Squamata	Scincidae	Lophognathus_gilberti	Squamata	Agamidae	Liolaemus_lineomaculatus	Squamata	Liolaemidae	Lycodon_aulicus	Squamata	Colubridae
Liopholis_striata	Squamata	Scincidae	Lophognathus_horneri	Squamata	Agamidae	Liolaemus_loboi	Squamata	Liolaemidae	Lycodon_davisonii	Squamata	Colubridae
Lioscincus_steindachneri	Squamata	Scincidae	Loxopholis_guianense	Squamata	Gymnophthalmidae	Liolaemus_lutzae	Squamata	Liolaemidae	Lycodon_effraenis	Squamata	Colubridae
Lipinia_auriculata	Squamata	Scincidae	Loxopholis_parietalis	Squamata	Gymnophthalmidae	Liolaemus_magellanicus	Squamata	Liolaemidae	Lycodon_flavicollis	Squamata	Colubridae
Lipinia_infralineolata	Squamata	Scincidae	Loxopholis_percarinatum	Squamata	Gymnophthalmidae	Liolaemus_melanops	Squamata	Liolaemidae	Lycodon_hypsirhinoides	Squamata	Colubridae
Lipinia_longiceps	Squamata	Scincidae	Loxopholis_rugiceps	Squamata	Gymnophthalmidae	Liolaemus_monticola	Squamata	Liolaemidae	Lycodon_jara	Squamata	Colubridae
Lipinia_rabori	Squamata	Scincidae	Loxopholis_southi	Squamata	Gymnophthalmidae	Liolaemus_multimaculatus	Squamata	Liolaemidae	Lycodon_laoensis	Squamata	Colubridae
Lissemys_punctata	Testudines	Trionychidae	Lucasium_alboguttatum	Squamata	Diplodactylidae	Liolaemus_neuquensis	Squamata	Liolaemidae	Lycodon_nympha	Squamata	Colubridae
Lophognathus_gilberti	Squamata	Agamidae	Lucasium_byrnei	Squamata	Diplodactylidae	Liolaemus_nigroviridis	Squamata	Liolaemidae	Lycodon_philippinus	Squamata	Colubridae
Lophosaurus_boydii	Squamata	Agamidae	Lucasium_immaculatum	Squamata	Diplodactylidae	Liolaemus_nitidus	Squamata	Liolaemidae	Lycodon_ruhstrati	Squamata	Colubridae
Loxopholis_guianense	Squamata	Gymnophthalmidae	Lucasium_maini	Squamata	Diplodactylidae	Liolaemus_olongasta	Squamata	Liolaemidae	Lycodon_striatus	Squamata	Colubridae
Loxopholis_osvaldoi	Squamata	Gymnophthalmidae	Lucasium_microplax	Squamata	Diplodactylidae	Liolaemus_ornatus	Squamata	Liolaemidae	Lycodon_subannulatus	Squamata	Colubridae
Loxopholis_rugiceps	Squamata	Gymnophthalmidae	Lucasium_stenodactylus	Squamata	Diplodactylidae	Liolaemus_pictus	Squamata	Liolaemidae	Lycodon_travancoricus	Squamata	Colubridae
Loxopholis_southi	Squamata	Gymnophthalmidae	Lycodon_albofuscus	Squamata	Colubridae	Liolaemus_pseudolemniscatus	Squamata	Liolaemidae	Lycodon_tristrigatus	Squamata	Colubridae
Lucasium_bungabinna	Squamata	Diplodactylidae	Lycodon_anamallensis	Squamata	Colubridae	Liolaemus_puna	Squamata	Liolaemidae	Lycodon_zawi	Squamata	Colubridae
Lucasium_byrnei	Squamata	Diplodactylidae	Lycodon_davisonii	Squamata	Colubridae	Liolaemus_rosenmanni	Squamata	Liolaemidae	Lygisaurus_aeratus	Squamata	Scincidae
Lucasium_damaeum	Squamata	Diplodactylidae	Lycodon_effraenis	Squamata	Colubridae	Liolaemus_sagei	Squamata	Liolaemidae	Lygisaurus_macfarlani	Squamata	Scincidae
Lucasium_immaculatum	Squamata	Diplodactylidae	Lycodon_hypsirhinoides	Squamata	Colubridae	Liolaemus_schroederi	Squamata	Liolaemidae	Lygisaurus_novaeguineae	Squamata	Scincidae
Lucasium_microplax	Squamata	Diplodactylidae	Lycodon_muelleri	Squamata	Colubridae	Liolaemus_septentrionalis	Squamata	Liolaemidae	Lygisaurus_sesbrauna	Squamata	Scincidae
Lucasium_occultum	Squamata	Diplodactylidae	Lycodon_nympha	Squamata	Colubridae	Liolaemus_stolzmanni	Squamata	Liolaemidae	Lygodactylus_angolensis	Squamata	Gekkonidae
Lucasium_squarrosum	Squamata	Diplodactylidae	Lycodon_philippinus	Squamata	Colubridae	Liolaemus_tehuelche	Squamata	Liolaemidae	Lygodactylus_angularis	Squamata	Gekkonidae
Lucasium_steindachneri	Squamata	Diplodactylidae	Lycodon_rufozonatus	Squamata	Colubridae	Liolaemus_tenuis	Squamata	Liolaemidae	Lygodactylus_bradfieldi	Squamata	Gekkonidae
Lucasium_stenodactylus	Squamata	Diplodactylidae	Lycodon_septentrionalis	Squamata	Colubridae	Liolaemus_torresi	Squamata	Liolaemidae	Lygodactylus_capensis	Squamata	Gekkonidae
Lucasium_woodwardi	Squamata	Diplodactylidae	Lycodon_striatus	Squamata	Colubridae	Liolaemus_velosoi	Squamata	Liolaemidae	Lygodactylus_chobiensis	Squamata	Gekkonidae
Lycodon_albofuscus	Squamata	Colubridae	Lycodon_tristrigatus	Squamata	Colubridae	Liolaemus_villaricensis	Squamata	Liolaemidae	Lygodactylus_conraui	Squamata	Gekkonidae
Lycodon_anamallensis	Squamata	Colubridae	Lycodon_zawi	Squamata	Colubridae	Liolaemus_walkeri	Squamata	Liolaemidae	Lygodactylus_gutturalis	Squamata	Gekkonidae
Lycodon_davisonii	Squamata	Colubridae	Lygisaurus_curtus	Squamata	Scincidae	Liolaemus_zapallarensis	Squamata	Liolaemidae	Lygodactylus_heterurus	Squamata	Gekkonidae
Lycodon_effraenis	Squamata	Colubridae	Lygisaurus_macfarlani	Squamata	Scincidae	Liopholis_inornata	Squamata	Scincidae	Lygodactylus_keniensis	Squamata	Gekkonidae
Lycodon_flavicollis	Squamata	Colubridae	Lygisaurus_novaeguineae	Squamata	Scincidae	Liopholis_margaretae	Squamata	Scincidae	Lygodactylus_laterimaculatus	Squamata	Gekkonidae
Lycodon_hypsirhinoides	Squamata	Colubridae	Lygisaurus_sesbrauna	Squamata	Scincidae	Liopholis_modesta	Squamata	Scincidae	Lygodactylus_lawrencei	Squamata	Gekkonidae
Lycodon_jara	Squamata	Colubridae	Lygisaurus_tanneri	Squamata	Scincidae	Liopholis_personata	Squamata	Scincidae	Lygodactylus_madagascariensis	Squamata	Gekkonidae
Lycodon_laoensis	Squamata	Colubridae	Lygodactylus_capensis	Squamata	Gekkonidae	Liopholis_striata	Squamata	Scincidae	Lygodactylus_miops	Squamata	Gekkonidae
Lycodon_meridionalis	Squamata	Colubridae	Lygodactylus_chobiensis	Squamata	Gekkonidae	Liotyphlops_ternetzii	Squamata	Anomalepididae	Lygodactylus_picturatus	Squamata	Gekkonidae
Lycodon_muelleri	Squamata	Colubridae	Lygodactylus_grotei	Squamata	Gekkonidae	Lipinia_auriculata	Squamata	Scincidae	Lygodactylus_scorteccii	Squamata	Gekkonidae
Lycodon_nympha	Squamata	Colubridae	Lygodactylus_heterurus	Squamata	Gekkonidae	Lipinia_infralineolata	Squamata	Scincidae	Lygodactylus_somalicus	Squamata	Gekkonidae
Lycodon_philippinus	Squamata	Colubridae	Lygodactylus_keniensis	Squamata	Gekkonidae	Lipinia_microcerca	Squamata	Scincidae	Lygodactylus_stevensoni	Squamata	Gekkonidae
Lycodon_rufozonatus	Squamata	Colubridae	Lygodactylus_laterimaculatus	Squamata	Gekkonidae	Lissolepis_luctuosa	Squamata	Scincidae	Lygodactylus_tolampyae	Squamata	Gekkonidae
Lycodon_striatus	Squamata	Colubridae	Lygodactylus_lawrencei	Squamata	Gekkonidae	Lophognathus_gilberti	Squamata	Agamidae	Lygodactylus_tsavoensis	Squamata	Gekkonidae
Lycodon_subannulatus	Squamata	Colubridae	Lygodactylus_manni	Squamata	Gekkonidae	Lophognathus_horneri	Squamata	Agamidae	Lygodactylus_tuberosus	Squamata	Gekkonidae
Lycodon_tristrigatus	Squamata	Colubridae	Lygodactylus_miops	Squamata	Gekkonidae	Loxopholis_guianense	Squamata	Gymnophthalmidae	Lygodactylus_verticillatus	Squamata	Gekkonidae
Lycodon_zawi	Squamata	Colubridae	Lygodactylus_mombasicus	Squamata	Gekkonidae	Loxopholis_rugiceps	Squamata	Gymnophthalmidae	Lygodactylus_viscatus	Squamata	Gekkonidae
Lygisaurus_aeratus	Squamata	Scincidae	Lygodactylus_ocellatus	Squamata	Gekkonidae	Loxopholis_southi	Squamata	Gymnophthalmidae	Lygodactylus_wojnowskii	Squamata	Gekkonidae
Lygisaurus_laevis	Squamata	Scincidae	Lygodactylus_scorteccii	Squamata	Gekkonidae	Lucasium_bungabinna	Squamata	Diplodactylidae	Lygophis_dilepis	Squamata	Colubridae
Lygisaurus_macfarlani	Squamata	Scincidae	Lygodactylus_somalicus	Squamata	Gekkonidae	Lucasium_byrnei	Squamata	Diplodactylidae	Lygophis_elegantissimus	Squamata	Colubridae
Lygisaurus_malleolus	Squamata	Scincidae	Lygodactylus_stevensoni	Squamata	Gekkonidae	Lucasium_damaeum	Squamata	Diplodactylidae	Lygophis_lineatus	Squamata	Colubridae
Lygisaurus_rimula	Squamata	Scincidae	Lygodactylus_tuberosus	Squamata	Gekkonidae	Lucasium_immaculatum	Squamata	Diplodactylidae	Lygosoma_opisthorhodum	Squamata	Scincidae
Lygisaurus_sesbrauna	Squamata	Scincidae	Lygodactylus_verticillatus	Squamata	Gekkonidae	Lucasium_microplax	Squamata	Diplodactylidae	Lygosoma_siamense	Squamata	Scincidae
Lygisaurus_tanneri	Squamata	Scincidae	Lygodactylus_viscatus	Squamata	Gekkonidae	Lycodon_albofuscus	Squamata	Colubridae	Lytorhynchus_diadema	Squamata	Colubridae
Lygodactylus_angolensis	Squamata	Gekkonidae	Lygodactylus_wojnowskii	Squamata	Gekkonidae	Lycodon_anamallensis	Squamata	Colubridae	Lytorhynchus_maynardi	Squamata	Colubridae
Lygodactylus_angularis	Squamata	Gekkonidae	Lygophis_elegantissimus	Squamata	Colubridae	Lycodon_carinatus	Squamata	Colubridae	Lytorhynchus_ridgewayi	Squamata	Colubridae
Lygodactylus_capensis	Squamata	Gekkonidae	Lygophis_meridionalis	Squamata	Colubridae	Lycodon_davisonii	Squamata	Colubridae	Mabuya_grandisterrae	Squamata	Scincidae
Lygodactylus_chobiensis	Squamata	Gekkonidae	Lygosoma_opisthorhodum	Squamata	Scincidae	Lycodon_effraenis	Squamata	Colubridae	Macrelaps_microlepidotus	Squamata	Atractaspididae
Lygodactylus_grotei	Squamata	Gekkonidae	Lygosoma_siamense	Squamata	Scincidae	Lycodon_flavicollis	Squamata	Colubridae	Macrochelys_suwanniensis	Testudines	Chelydridae
Lygodactylus_guibei	Squamata	Gekkonidae	Lytorhynchus_paradoxus	Squamata	Colubridae	Lycodon_futsingensis	Squamata	Colubridae	Macrochelys_temminckii	Testudines	Chelydridae
Lygodactylus_heterurus	Squamata	Gekkonidae	Lytorhynchus_ridgewayi	Squamata	Colubridae	Lycodon_hypsirhinoides	Squamata	Colubridae	Macropholidus_ruthveni	Squamata	Gymnophthalmidae
Lygodactylus_keniensis	Squamata	Gekkonidae	Macrelaps_microlepidotus	Squamata	Atractaspididae	Lycodon_muelleri	Squamata	Colubridae	Macrovipera_lebetinus	Squamata	Viperidae
Lygodactylus_laterimaculatus	Squamata	Gekkonidae	Macrochelys_temminckii	Testudines	Chelydridae	Lycodon_multifasciatus	Squamata	Colubridae	Madascincus_minutus	Squamata	Scincidae
Lygodactylus_lawrencei	Squamata	Gekkonidae	Macropholidus_ruthveni	Squamata	Gymnophthalmidae	Lycodon_nympha	Squamata	Colubridae	Madascincus_stumpffi	Squamata	Scincidae
Lygodactylus_madagascariensis	Squamata	Gekkonidae	Macroprotodon_brevis	Squamata	Colubridae	Lycodon_philippinus	Squamata	Colubridae	Madatyphlops_arenarius	Squamata	Typhlopidae
Lygodactylus_manni	Squamata	Gekkonidae	Macrovipera_lebetinus	Squamata	Viperidae	Lycodon_rufozonatus	Squamata	Colubridae	Madatyphlops_microcephalus	Squamata	Typhlopidae
Lygodactylus_miops	Squamata	Gekkonidae	Madatyphlops_arenarius	Squamata	Typhlopidae	Lycodon_ruhstrati	Squamata	Colubridae	Madatyphlops_mucronatus	Squamata	Typhlopidae
Lygodactylus_mombasicus	Squamata	Gekkonidae	Madatyphlops_microcephalus	Squamata	Typhlopidae	Lycodon_semicarinatus	Squamata	Colubridae	Malacochersus_tornieri	Testudines	Testudinidae
Lygodactylus_picturatus	Squamata	Gekkonidae	Malacochersus_tornieri	Testudines	Testudinidae	Lycodon_striatus	Squamata	Colubridae	Malayemys_khoratensis	Testudines	Geoemydidae
Lygodactylus_scorteccii	Squamata	Gekkonidae	Malayemys_khoratensis	Testudines	Geoemydidae	Lycodon_tristrigatus	Squamata	Colubridae	Malayemys_macrocephala	Testudines	Geoemydidae
Lygodactylus_somalicus	Squamata	Gekkonidae	Malayemys_macrocephala	Testudines	Geoemydidae	Lygisaurus_macfarlani	Squamata	Scincidae	Malayemys_subtrijuga	Testudines	Geoemydidae
Lygodactylus_verticillatus	Squamata	Gekkonidae	Malayodracon_robinsonii	Squamata	Agamidae	Lygisaurus_sesbrauna	Squamata	Scincidae	Malayodracon_robinsonii	Squamata	Agamidae
Lygodactylus_viscatus	Squamata	Gekkonidae	Malayotyphlops_luzonensis	Squamata	Typhlopidae	Lygisaurus_tanneri	Squamata	Scincidae	Manouria_impressa	Testudines	Testudinidae
Lygodactylus_wojnowskii	Squamata	Gekkonidae	Malayotyphlops_ruficauda	Squamata	Typhlopidae	Lygodactylus_angolensis	Squamata	Gekkonidae	Marisora_alliacea	Squamata	Scincidae
Lygophis_dilepis	Squamata	Colubridae	Manciola_guaporicola	Squamata	Scincidae	Lygodactylus_bradfieldi	Squamata	Gekkonidae	Marisora_aquilonaria	Squamata	Scincidae
Lygophis_elegantissimus	Squamata	Colubridae	Manouria_impressa	Testudines	Testudinidae	Lygodactylus_capensis	Squamata	Gekkonidae	Marisora_brachypoda	Squamata	Scincidae
Lygophis_lineatus	Squamata	Colubridae	Mantheyus_phuwuanensis	Squamata	Agamidae	Lygodactylus_conraui	Squamata	Gekkonidae	Marisora_lineola	Squamata	Scincidae
Lygosoma_opisthorhodum	Squamata	Scincidae	Marisora_alliacea	Squamata	Scincidae	Lygodactylus_guibei	Squamata	Gekkonidae	Marisora_syntoma	Squamata	Scincidae
Lytorhynchus_maynardi	Squamata	Colubridae	Marisora_aquilonaria	Squamata	Scincidae	Lygodactylus_heterurus	Squamata	Gekkonidae	Marisora_unimarginata	Squamata	Scincidae
Lytorhynchus_ridgewayi	Squamata	Colubridae	Marisora_brachypoda	Squamata	Scincidae	Lygodactylus_keniensis	Squamata	Gekkonidae	Marmorosphax_tricolor	Squamata	Scincidae
Mabuya_grandisterrae	Squamata	Scincidae	Marisora_roatanae	Squamata	Scincidae	Lygodactylus_laterimaculatus	Squamata	Gekkonidae	Masticophis_bilineatus	Squamata	Colubridae
Macrelaps_microlepidotus	Squamata	Atractaspididae	Marisora_syntoma	Squamata	Scincidae	Lygodactylus_lawrencei	Squamata	Gekkonidae	Masticophis_flagellum	Squamata	Colubridae
Macrochelys_suwanniensis	Testudines	Chelydridae	Marisora_unimarginata	Squamata	Scincidae	Lygodactylus_manni	Squamata	Gekkonidae	Masticophis_fuliginosus	Squamata	Colubridae
Macrochelys_temminckii	Testudines	Chelydridae	Masticophis_bilineatus	Squamata	Colubridae	Lygodactylus_miops	Squamata	Gekkonidae	Masticophis_mentovarius	Squamata	Colubridae
Macropholidus_ruthveni	Squamata	Gymnophthalmidae	Masticophis_flagellum	Squamata	Colubridae	Lygodactylus_mombasicus	Squamata	Gekkonidae	Masticophis_schotti	Squamata	Colubridae
Macroprotodon_brevis	Squamata	Colubridae	Masticophis_fuliginosus	Squamata	Colubridae	Lygodactylus_nigropunctatus	Squamata	Gekkonidae	Mastigodryas_alternatus	Squamata	Colubridae
Macroprotodon_mauritanicus	Squamata	Colubridae	Masticophis_lateralis	Squamata	Colubridae	Lygodactylus_ocellatus	Squamata	Gekkonidae	Mastigodryas_boddaerti	Squamata	Colubridae
Macrovipera_lebetinus	Squamata	Viperidae	Masticophis_mentovarius	Squamata	Colubridae	Lygodactylus_picturatus	Squamata	Gekkonidae	Mastigodryas_cliftoni	Squamata	Colubridae
Madascincus_minutus	Squamata	Scincidae	Mastigodryas_boddaerti	Squamata	Colubridae	Lygodactylus_scorteccii	Squamata	Gekkonidae	Mastigodryas_danieli	Squamata	Colubridae
Madatyphlops_arenarius	Squamata	Typhlopidae	Mastigodryas_cliftoni	Squamata	Colubridae	Lygodactylus_stevensoni	Squamata	Gekkonidae	Mastigodryas_dorsalis	Squamata	Colubridae
Madatyphlops_microcephalus	Squamata	Typhlopidae	Mastigodryas_danieli	Squamata	Colubridae	Lygodactylus_tolampyae	Squamata	Gekkonidae	Mastigodryas_heathii	Squamata	Colubridae
Malayemys_khoratensis	Testudines	Geoemydidae	Mastigodryas_heathii	Squamata	Colubridae	Lygodactylus_tsavoensis	Squamata	Gekkonidae	Mastigodryas_melanolomus	Squamata	Colubridae
Malayemys_macrocephala	Testudines	Geoemydidae	Mastigodryas_melanolomus	Squamata	Colubridae	Lygodactylus_verticillatus	Squamata	Gekkonidae	Mastigodryas_pulchriceps	Squamata	Colubridae
Malayemys_subtrijuga	Testudines	Geoemydidae	Mastigodryas_pleii	Squamata	Colubridae	Lygodactylus_wojnowskii	Squamata	Gekkonidae	Mastigodryas_reticulatus	Squamata	Colubridae
Malayodracon_robinsonii	Squamata	Agamidae	Mastigodryas_pulchriceps	Squamata	Colubridae	Lygophis_elegantissimus	Squamata	Colubridae	Mauremys_annamensis	Testudines	Geoemydidae
Manouria_impressa	Testudines	Testudinidae	Mastigodryas_reticulatus	Squamata	Colubridae	Lygosoma_siamense	Squamata	Scincidae	Mauremys_leprosa	Testudines	Geoemydidae
Mantheyus_phuwuanensis	Squamata	Agamidae	Matobosaurus_validus	Squamata	Gerrhosauridae	Lytorhynchus_diadema	Squamata	Colubridae	Mauremys_mutica	Testudines	Geoemydidae
Marisora_alliacea	Squamata	Scincidae	Mauremys_annamensis	Testudines	Geoemydidae	Lytorhynchus_maynardi	Squamata	Colubridae	Mecistops_cataphractus	Crocodylia	Crocodylidae
Marisora_aquilonaria	Squamata	Scincidae	Mauremys_leprosa	Testudines	Geoemydidae	Lytorhynchus_paradoxus	Squamata	Colubridae	Mediodactylus_heterocercus	Squamata	Gekkonidae
Marisora_brachypoda	Squamata	Scincidae	Mauremys_mutica	Testudines	Geoemydidae	Lytorhynchus_ridgewayi	Squamata	Colubridae	Mediodactylus_orientalis	Squamata	Gekkonidae
Marisora_falconensis	Squamata	Scincidae	Mauremys_reevesii	Testudines	Geoemydidae	Macrochelys_temminckii	Testudines	Chelydridae	Mediodactylus_russowii	Squamata	Gekkonidae
Marisora_roatanae	Squamata	Scincidae	Mecistops_leptorhynchus	Crocodylia	Crocodylidae	Macropholidus_ruthveni	Squamata	Gymnophthalmidae	Mediodactylus_spinicauda	Squamata	Gekkonidae
Marisora_syntoma	Squamata	Scincidae	Mediodactylus_heterocercus	Squamata	Gekkonidae	Macroprotodon_brevis	Squamata	Colubridae	Medopheos_edracanthus	Squamata	Teiidae
Marisora_unimarginata	Squamata	Scincidae	Mediodactylus_oertzeni	Squamata	Gekkonidae	Macroprotodon_cucullatus	Squamata	Colubridae	Meizodon_coronatus	Squamata	Colubridae
Masticophis_fuliginosus	Squamata	Colubridae	Mediodactylus_orientalis	Squamata	Gekkonidae	Macroprotodon_mauritanicus	Squamata	Colubridae	Meizodon_regularis	Squamata	Colubridae
Masticophis_mentovarius	Squamata	Colubridae	Mediodactylus_russowii	Squamata	Gekkonidae	Malacochersus_tornieri	Testudines	Testudinidae	Meizodon_semiornatus	Squamata	Colubridae
Mastigodryas_alternatus	Squamata	Colubridae	Mediodactylus_spinicauda	Squamata	Gekkonidae	Malayemys_khoratensis	Testudines	Geoemydidae	Melanophidium_khairei	Squamata	Uropeltidae
Mastigodryas_boddaerti	Squamata	Colubridae	Medopheos_edracanthus	Squamata	Teiidae	Malayemys_macrocephala	Testudines	Geoemydidae	Melanoseps_ater	Squamata	Scincidae
Mastigodryas_cliftoni	Squamata	Colubridae	Meizodon_semiornatus	Squamata	Colubridae	Malayemys_subtrijuga	Testudines	Geoemydidae	Mesalina_adramitana	Squamata	Lacertidae
Mastigodryas_danieli	Squamata	Colubridae	Melanophidium_khairei	Squamata	Uropeltidae	Malayodracon_robinsonii	Squamata	Agamidae	Mesalina_bahaeldini	Squamata	Lacertidae
Mastigodryas_dorsalis	Squamata	Colubridae	Melanoseps_ater	Squamata	Scincidae	Malayotyphlops_ruficauda	Squamata	Typhlopidae	Mesalina_balfouri	Squamata	Lacertidae
Mastigodryas_heathii	Squamata	Colubridae	Menetia_concinna	Squamata	Scincidae	Manouria_impressa	Testudines	Testudinidae	Mesalina_brevirostris	Squamata	Lacertidae
Mastigodryas_melanolomus	Squamata	Colubridae	Menetia_greyii	Squamata	Scincidae	Mantheyus_phuwuanensis	Squamata	Agamidae	Mesalina_microlepis	Squamata	Lacertidae
Mastigodryas_pulchriceps	Squamata	Colubridae	Menetia_maini	Squamata	Scincidae	Marisora_alliacea	Squamata	Scincidae	Mesalina_rubropunctata	Squamata	Lacertidae
Matobosaurus_maltzahni	Squamata	Gerrhosauridae	Meroles_anchietae	Squamata	Lacertidae	Marisora_aquilonaria	Squamata	Scincidae	Mesalina_watsonana	Squamata	Lacertidae
Mauremys_annamensis	Testudines	Geoemydidae	Meroles_ctenodactylus	Squamata	Lacertidae	Marisora_brachypoda	Squamata	Scincidae	Mesoclemmys_gibba	Testudines	Chelidae
Mauremys_leprosa	Testudines	Geoemydidae	Meroles_reticulatus	Squamata	Lacertidae	Marisora_falconensis	Squamata	Scincidae	Mesoclemmys_nasuta	Testudines	Chelidae
Mauremys_mutica	Testudines	Geoemydidae	Meroles_squamulosus	Squamata	Lacertidae	Marisora_roatanae	Squamata	Scincidae	Mesoclemmys_raniceps	Testudines	Chelidae
Mauremys_reevesii	Testudines	Geoemydidae	Mesalina_adramitana	Squamata	Lacertidae	Marisora_syntoma	Squamata	Scincidae	Metlapilcoatlus_mexicanus	Squamata	Viperidae
Mediodactylus_danilewskii	Squamata	Gekkonidae	Mesalina_balfouri	Squamata	Lacertidae	Marisora_unimarginata	Squamata	Scincidae	Metlapilcoatlus_nummifer	Squamata	Viperidae
Mediodactylus_heterocercus	Squamata	Gekkonidae	Mesalina_brevirostris	Squamata	Lacertidae	Masticophis_flagellum	Squamata	Colubridae	Metlapilcoatlus_olmec	Squamata	Viperidae
Mediodactylus_oertzeni	Squamata	Gekkonidae	Mesalina_microlepis	Squamata	Lacertidae	Masticophis_mentovarius	Squamata	Colubridae	Microgecko_persicus	Squamata	Gekkonidae
Mediodactylus_orientalis	Squamata	Gekkonidae	Mesoclemmys_dahli	Testudines	Chelidae	Masticophis_schotti	Squamata	Colubridae	Microlophus_arenarius	Squamata	Tropiduridae
Mediodactylus_russowii	Squamata	Gekkonidae	Mesoclemmys_gibba	Testudines	Chelidae	Masticophis_taeniatus	Squamata	Colubridae	Microlophus_atacamensis	Squamata	Tropiduridae
Mediodactylus_spinicauda	Squamata	Gekkonidae	Mesoclemmys_nasuta	Testudines	Chelidae	Mastigodryas_alternatus	Squamata	Colubridae	Microlophus_bivittatus	Squamata	Tropiduridae
Medopheos_edracanthus	Squamata	Teiidae	Mesoclemmys_vanderhaegei	Testudines	Chelidae	Mastigodryas_boddaerti	Squamata	Colubridae	Microlophus_grayii	Squamata	Tropiduridae
Meizodon_coronatus	Squamata	Colubridae	Mesoscincus_schwartzei	Squamata	Scincidae	Mastigodryas_cliftoni	Squamata	Colubridae	Microlophus_indefatigabilis	Squamata	Tropiduridae
Melanochelys_tricarinata	Testudines	Geoemydidae	Metlapilcoatlus_mexicanus	Squamata	Viperidae	Mastigodryas_danieli	Squamata	Colubridae	Microlophus_jacobii	Squamata	Tropiduridae
Melanochelys_trijuga	Testudines	Geoemydidae	Metlapilcoatlus_nummifer	Squamata	Viperidae	Mastigodryas_dorsalis	Squamata	Colubridae	Microlophus_koepckeorum	Squamata	Tropiduridae
Melanophidium_khairei	Squamata	Uropeltidae	Metlapilcoatlus_occiduus	Squamata	Viperidae	Mastigodryas_heathii	Squamata	Colubridae	Microlophus_occipitalis	Squamata	Tropiduridae
Melanoseps_ater	Squamata	Scincidae	Microgecko_persicus	Squamata	Gekkonidae	Mastigodryas_melanolomus	Squamata	Colubridae	Microlophus_thoracicus	Squamata	Tropiduridae
Melanoseps_occidentalis	Squamata	Scincidae	Microlophus_albemarlensis	Squamata	Tropiduridae	Mastigodryas_pulchriceps	Squamata	Colubridae	Microlophus_tigris	Squamata	Tropiduridae
Menetia_concinna	Squamata	Scincidae	Microlophus_arenarius	Squamata	Tropiduridae	Mastigodryas_reticulatus	Squamata	Colubridae	Micrurus_alleni	Squamata	Elapidae
Menetia_greyii	Squamata	Scincidae	Microlophus_atacamensis	Squamata	Tropiduridae	Mauremys_caspica	Testudines	Geoemydidae	Micrurus_ancoralis	Squamata	Elapidae
Menetia_maini	Squamata	Scincidae	Microlophus_bivittatus	Squamata	Tropiduridae	Mauremys_leprosa	Testudines	Geoemydidae	Micrurus_baliocoryphus	Squamata	Elapidae
Meroles_anchietae	Squamata	Lacertidae	Microlophus_jacobii	Squamata	Tropiduridae	Mauremys_mutica	Testudines	Geoemydidae	Micrurus_bocourti	Squamata	Elapidae
Meroles_squamulosus	Squamata	Lacertidae	Microlophus_koepckeorum	Squamata	Tropiduridae	Mauremys_reevesii	Testudines	Geoemydidae	Micrurus_browni	Squamata	Elapidae
Mesalina_balfouri	Squamata	Lacertidae	Microlophus_occipitalis	Squamata	Tropiduridae	Mediodactylus_danilewskii	Squamata	Gekkonidae	Micrurus_camilae	Squamata	Elapidae
Mesalina_brevirostris	Squamata	Lacertidae	Microlophus_quadrivittatus	Squamata	Tropiduridae	Mediodactylus_heterocercus	Squamata	Gekkonidae	Micrurus_decoratus	Squamata	Elapidae
Mesalina_microlepis	Squamata	Lacertidae	Microlophus_theresioides	Squamata	Tropiduridae	Mediodactylus_oertzeni	Squamata	Gekkonidae	Micrurus_distans	Squamata	Elapidae
Mesalina_simoni	Squamata	Lacertidae	Microlophus_thoracicus	Squamata	Tropiduridae	Mediodactylus_orientalis	Squamata	Gekkonidae	Micrurus_dumerilii	Squamata	Elapidae
Mesoclemmys_dahli	Testudines	Chelidae	Microlophus_tigris	Squamata	Tropiduridae	Mediodactylus_russowii	Squamata	Gekkonidae	Micrurus_elegans	Squamata	Elapidae
Mesoclemmys_nasuta	Testudines	Chelidae	Micrurus_alleni	Squamata	Elapidae	Mediodactylus_spinicauda	Squamata	Gekkonidae	Micrurus_ephippifer	Squamata	Elapidae
Mesoclemmys_tuberculata	Testudines	Chelidae	Micrurus_baliocoryphus	Squamata	Elapidae	Medopheos_edracanthus	Squamata	Teiidae	Micrurus_fulvius	Squamata	Elapidae
Mesoclemmys_vanderhaegei	Testudines	Chelidae	Micrurus_bocourti	Squamata	Elapidae	Meizodon_semiornatus	Squamata	Colubridae	Micrurus_hemprichii	Squamata	Elapidae
Mesoscincus_managuae	Squamata	Scincidae	Micrurus_brasiliensis	Squamata	Elapidae	Melanophidium_khairei	Squamata	Uropeltidae	Micrurus_isozonus	Squamata	Elapidae
Metlapilcoatlus_mexicanus	Squamata	Viperidae	Micrurus_browni	Squamata	Elapidae	Melanoseps_ater	Squamata	Scincidae	Micrurus_laticollaris	Squamata	Elapidae
Metlapilcoatlus_nummifer	Squamata	Viperidae	Micrurus_camilae	Squamata	Elapidae	Meroles_anchietae	Squamata	Lacertidae	Micrurus_latifasciatus	Squamata	Elapidae
Metlapilcoatlus_olmec	Squamata	Viperidae	Micrurus_corallinus	Squamata	Elapidae	Meroles_ctenodactylus	Squamata	Lacertidae	Micrurus_lemniscatus	Squamata	Elapidae
Micrablepharus_maximiliani	Squamata	Gymnophthalmidae	Micrurus_decoratus	Squamata	Elapidae	Meroles_reticulatus	Squamata	Lacertidae	Micrurus_limbatus	Squamata	Elapidae
Microgecko_helenae	Squamata	Gekkonidae	Micrurus_diastema	Squamata	Elapidae	Meroles_squamulosus	Squamata	Lacertidae	Micrurus_margaritiferus	Squamata	Elapidae
Microgecko_persicus	Squamata	Gekkonidae	Micrurus_distans	Squamata	Elapidae	Mesalina_balfouri	Squamata	Lacertidae	Micrurus_medemi	Squamata	Elapidae
Microlophus_arenarius	Squamata	Tropiduridae	Micrurus_dumerilii	Squamata	Elapidae	Mesalina_brevirostris	Squamata	Lacertidae	Micrurus_mipartitus	Squamata	Elapidae
Microlophus_indefatigabilis	Squamata	Tropiduridae	Micrurus_fulvius	Squamata	Elapidae	Mesalina_microlepis	Squamata	Lacertidae	Micrurus_mosquitensis	Squamata	Elapidae
Microlophus_jacobii	Squamata	Tropiduridae	Micrurus_hemprichii	Squamata	Elapidae	Mesalina_simoni	Squamata	Lacertidae	Micrurus_narduccii	Squamata	Elapidae
Microlophus_koepckeorum	Squamata	Tropiduridae	Micrurus_hippocrepis	Squamata	Elapidae	Mesoclemmys_dahli	Testudines	Chelidae	Micrurus_nigrocinctus	Squamata	Elapidae
Microlophus_occipitalis	Squamata	Tropiduridae	Micrurus_ibiboboca	Squamata	Elapidae	Mesoclemmys_gibba	Testudines	Chelidae	Micrurus_ornatissimus	Squamata	Elapidae
Microlophus_peruvianus	Squamata	Tropiduridae	Micrurus_lemniscatus	Squamata	Elapidae	Mesoclemmys_nasuta	Testudines	Chelidae	Micrurus_paraensis	Squamata	Elapidae
Microlophus_theresiae	Squamata	Tropiduridae	Micrurus_limbatus	Squamata	Elapidae	Mesoclemmys_raniceps	Testudines	Chelidae	Micrurus_proximans	Squamata	Elapidae
Microlophus_theresioides	Squamata	Tropiduridae	Micrurus_margaritiferus	Squamata	Elapidae	Mesoclemmys_tuberculata	Testudines	Chelidae	Micrurus_sangilensis	Squamata	Elapidae
Microlophus_thoracicus	Squamata	Tropiduridae	Micrurus_medemi	Squamata	Elapidae	Mesoclemmys_vanderhaegei	Testudines	Chelidae	Micrurus_surinamensis	Squamata	Elapidae
Microlophus_tigris	Squamata	Tropiduridae	Micrurus_mipartitus	Squamata	Elapidae	Metlapilcoatlus_mexicanus	Squamata	Viperidae	Micrurus_tener	Squamata	Elapidae
Microlophus_yanezi	Squamata	Tropiduridae	Micrurus_mosquitensis	Squamata	Elapidae	Metlapilcoatlus_nummifer	Squamata	Viperidae	Micrurus_tschudii	Squamata	Elapidae
Micruroides_euryxanthus	Squamata	Elapidae	Micrurus_multiscutatus	Squamata	Elapidae	Metlapilcoatlus_olmec	Squamata	Viperidae	Mixcoatlus_barbouri	Squamata	Viperidae
Micrurus_alleni	Squamata	Elapidae	Micrurus_narduccii	Squamata	Elapidae	Microgecko_persicus	Squamata	Gekkonidae	Mniarogekko_chahoua	Squamata	Diplodactylidae
Micrurus_altirostris	Squamata	Elapidae	Micrurus_nigrocinctus	Squamata	Elapidae	Microlophus_arenarius	Squamata	Tropiduridae	Mochlus_fernandi	Squamata	Scincidae
Micrurus_ancoralis	Squamata	Elapidae	Micrurus_ornatissimus	Squamata	Elapidae	Microlophus_atacamensis	Squamata	Tropiduridae	Mochlus_guineensis	Squamata	Scincidae
Micrurus_baliocoryphus	Squamata	Elapidae	Micrurus_paraensis	Squamata	Elapidae	Microlophus_koepckeorum	Squamata	Tropiduridae	Mochlus_sundevallii	Squamata	Scincidae
Micrurus_bocourti	Squamata	Elapidae	Micrurus_proximans	Squamata	Elapidae	Microlophus_occipitalis	Squamata	Tropiduridae	Mokopirirakau_granulatus	Squamata	Diplodactylidae
Micrurus_browni	Squamata	Elapidae	Micrurus_psyches	Squamata	Elapidae	Microlophus_peruvianus	Squamata	Tropiduridae	Monopeltis_capensis	Squamata	Amphisbaenidae
Micrurus_corallinus	Squamata	Elapidae	Micrurus_sangilensis	Squamata	Elapidae	Microlophus_theresiae	Squamata	Tropiduridae	Montivipera_bornmuelleri	Squamata	Viperidae
Micrurus_distans	Squamata	Elapidae	Micrurus_spixii	Squamata	Elapidae	Microlophus_theresioides	Squamata	Tropiduridae	Morelia_bredli	Squamata	Pythonidae
Micrurus_dumerilii	Squamata	Elapidae	Micrurus_surinamensis	Squamata	Elapidae	Microlophus_thoracicus	Squamata	Tropiduridae	Morelia_imbricata	Squamata	Pythonidae
Micrurus_frontalis	Squamata	Elapidae	Micrurus_tener	Squamata	Elapidae	Microlophus_tigris	Squamata	Tropiduridae	Morethia_lineoocellata	Squamata	Scincidae
Micrurus_fulvius	Squamata	Elapidae	Micrurus_tschudii	Squamata	Elapidae	Micrurus_alleni	Squamata	Elapidae	Morethia_ruficauda	Squamata	Scincidae
Micrurus_hemprichii	Squamata	Elapidae	Mixcoatlus_barbouri	Squamata	Viperidae	Micrurus_altirostris	Squamata	Elapidae	Nactus_eboracensis	Squamata	Gekkonidae
Micrurus_hippocrepis	Squamata	Elapidae	Mochlus_fernandi	Squamata	Scincidae	Micrurus_baliocoryphus	Squamata	Elapidae	Naja_annulata	Squamata	Elapidae
Micrurus_ibiboboca	Squamata	Elapidae	Mochlus_sundevallii	Squamata	Scincidae	Micrurus_bocourti	Squamata	Elapidae	Naja_annulifera	Squamata	Elapidae
Micrurus_latifasciatus	Squamata	Elapidae	Moloch_horridus	Squamata	Agamidae	Micrurus_browni	Squamata	Elapidae	Naja_ashei	Squamata	Elapidae
Micrurus_limbatus	Squamata	Elapidae	Monopeltis_capensis	Squamata	Amphisbaenidae	Micrurus_camilae	Squamata	Elapidae	Naja_atra	Squamata	Elapidae
Micrurus_margaritiferus	Squamata	Elapidae	Montivipera_bornmuelleri	Squamata	Viperidae	Micrurus_corallinus	Squamata	Elapidae	Naja_mandalayensis	Squamata	Elapidae
Micrurus_mipartitus	Squamata	Elapidae	Morelia_azurea	Squamata	Pythonidae	Micrurus_decoratus	Squamata	Elapidae	Naja_mossambica	Squamata	Elapidae
Micrurus_mosquitensis	Squamata	Elapidae	Morethia_adelaidensis	Squamata	Scincidae	Micrurus_distans	Squamata	Elapidae	Naja_nigricollis	Squamata	Elapidae
Micrurus_nigrocinctus	Squamata	Elapidae	Morethia_obscura	Squamata	Scincidae	Micrurus_dumerilii	Squamata	Elapidae	Naja_nivea	Squamata	Elapidae
Micrurus_paraensis	Squamata	Elapidae	Morethia_ruficauda	Squamata	Scincidae	Micrurus_ephippifer	Squamata	Elapidae	Naja_nubiae	Squamata	Elapidae
Micrurus_proximans	Squamata	Elapidae	Myuchelys_bellii	Testudines	Chelidae	Micrurus_fulvius	Squamata	Elapidae	Naja_oxiana	Squamata	Elapidae
Micrurus_psyches	Squamata	Elapidae	Nactus_eboracensis	Squamata	Gekkonidae	Micrurus_hemprichii	Squamata	Elapidae	Naja_pallida	Squamata	Elapidae
Micrurus_sangilensis	Squamata	Elapidae	Nactus_pelagicus	Squamata	Gekkonidae	Micrurus_hippocrepis	Squamata	Elapidae	Naja_siamensis	Squamata	Elapidae
Micrurus_surinamensis	Squamata	Elapidae	Naja_anchietae	Squamata	Elapidae	Micrurus_ibiboboca	Squamata	Elapidae	Naja_subfulva	Squamata	Elapidae
Micrurus_tener	Squamata	Elapidae	Naja_annulata	Squamata	Elapidae	Micrurus_latifasciatus	Squamata	Elapidae	Nannoscincus_gracilis	Squamata	Scincidae
Micrurus_tschudii	Squamata	Elapidae	Naja_mandalayensis	Squamata	Elapidae	Micrurus_lemniscatus	Squamata	Elapidae	Narophis_bimaculatus	Squamata	Elapidae
Mixcoatlus_barbouri	Squamata	Viperidae	Naja_mossambica	Squamata	Elapidae	Micrurus_limbatus	Squamata	Elapidae	Natator_depressus	Testudines	Cheloniidae
Mniarogekko_chahoua	Squamata	Diplodactylidae	Naja_naja	Squamata	Elapidae	Micrurus_margaritiferus	Squamata	Elapidae	Natriciteres_bipostocularis	Squamata	Colubridae
Mochlus_fernandi	Squamata	Scincidae	Naja_nigricollis	Squamata	Elapidae	Micrurus_mipartitus	Squamata	Elapidae	Natrix_helvetica	Squamata	Colubridae
Mochlus_sundevallii	Squamata	Scincidae	Naja_nivea	Squamata	Elapidae	Micrurus_mosquitensis	Squamata	Elapidae	Natrix_maura	Squamata	Colubridae
Moloch_horridus	Squamata	Agamidae	Naja_nubiae	Squamata	Elapidae	Micrurus_narduccii	Squamata	Elapidae	Natrix_natrix	Squamata	Colubridae
Monopeltis_capensis	Squamata	Amphisbaenidae	Naja_pallida	Squamata	Elapidae	Micrurus_nigrocinctus	Squamata	Elapidae	Natrix_tessellata	Squamata	Colubridae
Montivipera_bornmuelleri	Squamata	Viperidae	Naja_samarensis	Squamata	Elapidae	Micrurus_paraensis	Squamata	Elapidae	Naultinus_elegans	Squamata	Diplodactylidae
Morethia_adelaidensis	Squamata	Scincidae	Naja_siamensis	Squamata	Elapidae	Micrurus_proximans	Squamata	Elapidae	Naultinus_gemmeus	Squamata	Diplodactylidae
Morethia_lineoocellata	Squamata	Scincidae	Nannoscincus_gracilis	Squamata	Scincidae	Micrurus_sangilensis	Squamata	Elapidae	Naultinus_grayii	Squamata	Diplodactylidae
Nactus_cheverti	Squamata	Gekkonidae	Narophis_bimaculatus	Squamata	Elapidae	Micrurus_surinamensis	Squamata	Elapidae	Naultinus_punctatus	Squamata	Diplodactylidae
Nactus_eboracensis	Squamata	Gekkonidae	Natriciteres_bipostocularis	Squamata	Colubridae	Micrurus_tener	Squamata	Elapidae	Nebulifera_robusta	Squamata	Diplodactylidae
Nactus_pelagicus	Squamata	Gekkonidae	Natrix_helvetica	Squamata	Colubridae	Micrurus_tschudii	Squamata	Elapidae	Neelaps_calonotos	Squamata	Elapidae
Naja_anchietae	Squamata	Elapidae	Natrix_maura	Squamata	Colubridae	Mixcoatlus_barbouri	Squamata	Viperidae	Nephrurus_levis	Squamata	Carphodactylidae
Naja_ashei	Squamata	Elapidae	Natrix_tessellata	Squamata	Colubridae	Mniarogekko_chahoua	Squamata	Diplodactylidae	Nerodia_cyclopion	Squamata	Colubridae
Naja_mandalayensis	Squamata	Elapidae	Naultinus_elegans	Squamata	Diplodactylidae	Mochlus_fernandi	Squamata	Scincidae	Nerodia_erythrogaster	Squamata	Colubridae
Naja_melanoleuca	Squamata	Elapidae	Naultinus_gemmeus	Squamata	Diplodactylidae	Mochlus_sundevallii	Squamata	Scincidae	Nerodia_fasciata	Squamata	Colubridae
Naja_mossambica	Squamata	Elapidae	Naultinus_grayii	Squamata	Diplodactylidae	Moloch_horridus	Squamata	Agamidae	Nerodia_floridana	Squamata	Colubridae
Naja_nigricincta	Squamata	Elapidae	Naultinus_punctatus	Squamata	Diplodactylidae	Monopeltis_capensis	Squamata	Amphisbaenidae	Nerodia_rhombifer	Squamata	Colubridae
Naja_nigricollis	Squamata	Elapidae	Naultinus_stellatus	Squamata	Diplodactylidae	Montivipera_bornmuelleri	Squamata	Viperidae	Nerodia_sipedon	Squamata	Colubridae
Naja_nubiae	Squamata	Elapidae	Naultinus_tuberculatus	Squamata	Diplodactylidae	Montivipera_xanthina	Squamata	Viperidae	Nessia_monodactyla	Squamata	Scincidae
Naja_oxiana	Squamata	Elapidae	Nebulifera_robusta	Squamata	Diplodactylidae	Morelia_imbricata	Squamata	Pythonidae	Neusticurus_bicarinatus	Squamata	Gymnophthalmidae
Naja_pallida	Squamata	Elapidae	Neelaps_calonotos	Squamata	Elapidae	Morelia_viridis	Squamata	Pythonidae	Neusticurus_medemi	Squamata	Gymnophthalmidae
Naja_samarensis	Squamata	Elapidae	Nephrurus_laevissimus	Squamata	Carphodactylidae	Morethia_adelaidensis	Squamata	Scincidae	Neusticurus_rudis	Squamata	Gymnophthalmidae
Nannoscincus_gracilis	Squamata	Scincidae	Nephrurus_levis	Squamata	Carphodactylidae	Morethia_obscura	Squamata	Scincidae	Nilssonia_gangetica	Testudines	Trionychidae
Nannoscincus_mariei	Squamata	Scincidae	Nephrurus_sheai	Squamata	Carphodactylidae	Morethia_ruficauda	Squamata	Scincidae	Nilssonia_hurum	Testudines	Trionychidae
Natriciteres_bipostocularis	Squamata	Colubridae	Nephrurus_wheeleri	Squamata	Carphodactylidae	Myuchelys_bellii	Testudines	Chelidae	Nilssonia_nigricans	Testudines	Trionychidae
Natriciteres_olivacea	Squamata	Colubridae	Nerodia_cyclopion	Squamata	Colubridae	Nactus_eboracensis	Squamata	Gekkonidae	Ninia_atrata	Squamata	Colubridae
Natrix_astreptophora	Squamata	Colubridae	Nerodia_erythrogaster	Squamata	Colubridae	Naja_annulata	Squamata	Elapidae	Ninia_diademata	Squamata	Colubridae
Natrix_helvetica	Squamata	Colubridae	Nerodia_fasciata	Squamata	Colubridae	Naja_annulifera	Squamata	Elapidae	Ninia_maculata	Squamata	Colubridae
Natrix_maura	Squamata	Colubridae	Nerodia_floridana	Squamata	Colubridae	Naja_ashei	Squamata	Elapidae	Ninia_pavimentata	Squamata	Colubridae
Natrix_natrix	Squamata	Colubridae	Nerodia_harteri	Squamata	Colubridae	Naja_mandalayensis	Squamata	Elapidae	Ninia_psephota	Squamata	Colubridae
Natrix_tessellata	Squamata	Colubridae	Nerodia_rhombifer	Squamata	Colubridae	Naja_mossambica	Squamata	Elapidae	Ninia_sebae	Squamata	Colubridae
Naultinus_elegans	Squamata	Diplodactylidae	Nerodia_sipedon	Squamata	Colubridae	Naja_nigricollis	Squamata	Elapidae	Ninia_teresitae	Squamata	Colubridae
Naultinus_gemmeus	Squamata	Diplodactylidae	Nessia_monodactyla	Squamata	Scincidae	Naja_nivea	Squamata	Elapidae	Notechis_scutatus	Squamata	Elapidae
Naultinus_grayii	Squamata	Diplodactylidae	Neusticurus_bicarinatus	Squamata	Gymnophthalmidae	Naja_nubiae	Squamata	Elapidae	Nothopsis_rugosus	Squamata	Colubridae
Naultinus_punctatus	Squamata	Diplodactylidae	Neusticurus_medemi	Squamata	Gymnophthalmidae	Naja_pallida	Squamata	Elapidae	Notochelys_platynota	Testudines	Geoemydidae
Naultinus_stellatus	Squamata	Diplodactylidae	Neusticurus_rudis	Squamata	Gymnophthalmidae	Naja_siamensis	Squamata	Elapidae	Notomabuya_frenata	Squamata	Scincidae
Nebulifera_robusta	Squamata	Diplodactylidae	Nilssonia_gangetica	Testudines	Trionychidae	Nannoscincus_gracilis	Squamata	Scincidae	Nucras_holubi	Squamata	Lacertidae
Neelaps_calonotos	Squamata	Elapidae	Nilssonia_hurum	Testudines	Trionychidae	Narophis_bimaculatus	Squamata	Elapidae	Nucras_intertexta	Squamata	Lacertidae
Nephrurus_amyae	Squamata	Carphodactylidae	Ninia_atrata	Squamata	Colubridae	Natator_depressus	Testudines	Cheloniidae	Nucras_ornata	Squamata	Lacertidae
Nephrurus_laevissimus	Squamata	Carphodactylidae	Ninia_diademata	Squamata	Colubridae	Natriciteres_bipostocularis	Squamata	Colubridae	Nyctophilopython_oenpelliensis	Squamata	Pythonidae
Nephrurus_levis	Squamata	Carphodactylidae	Ninia_maculata	Squamata	Colubridae	Natriciteres_olivacea	Squamata	Colubridae	Oedura_argentea	Squamata	Diplodactylidae
Nephrurus_sheai	Squamata	Carphodactylidae	Ninia_pavimentata	Squamata	Colubridae	Natrix_astreptophora	Squamata	Colubridae	Oedura_bella	Squamata	Diplodactylidae
Nephrurus_vertebralis	Squamata	Carphodactylidae	Ninia_sebae	Squamata	Colubridae	Natrix_helvetica	Squamata	Colubridae	Oedura_castelnaui	Squamata	Diplodactylidae
Nephrurus_wheeleri	Squamata	Carphodactylidae	Ninia_teresitae	Squamata	Colubridae	Natrix_maura	Squamata	Colubridae	Oedura_cincta	Squamata	Diplodactylidae
Nerodia_erythrogaster	Squamata	Colubridae	Notechis_scutatus	Squamata	Elapidae	Natrix_natrix	Squamata	Colubridae	Oedura_elegans	Squamata	Diplodactylidae
Nerodia_fasciata	Squamata	Colubridae	Nothopsis_rugosus	Squamata	Colubridae	Natrix_tessellata	Squamata	Colubridae	Oedura_filicipoda	Squamata	Diplodactylidae
Nerodia_floridana	Squamata	Colubridae	Notochelys_platynota	Testudines	Geoemydidae	Naultinus_elegans	Squamata	Diplodactylidae	Oedura_gemmata	Squamata	Diplodactylidae
Nerodia_rhombifer	Squamata	Colubridae	Notoscincus_ornatus	Squamata	Scincidae	Naultinus_grayii	Squamata	Diplodactylidae	Oedura_gracilis	Squamata	Diplodactylidae
Nerodia_sipedon	Squamata	Colubridae	Nucras_boulengeri	Squamata	Lacertidae	Naultinus_punctatus	Squamata	Diplodactylidae	Oedura_luritja	Squamata	Diplodactylidae
Nessia_monodactyla	Squamata	Scincidae	Nucras_holubi	Squamata	Lacertidae	Nebulifera_robusta	Squamata	Diplodactylidae	Oedura_marmorata	Squamata	Diplodactylidae
Neusticurus_medemi	Squamata	Gymnophthalmidae	Nucras_ornata	Squamata	Lacertidae	Neelaps_calonotos	Squamata	Elapidae	Oligodon_affinis	Squamata	Colubridae
Neusticurus_rudis	Squamata	Gymnophthalmidae	Oedura_cincta	Squamata	Diplodactylidae	Nephrurus_deleani	Squamata	Carphodactylidae	Oligodon_albocinctus	Squamata	Colubridae
Nilssonia_gangetica	Testudines	Trionychidae	Oedura_elegans	Squamata	Diplodactylidae	Nephrurus_laevissimus	Squamata	Carphodactylidae	Oligodon_chinensis	Squamata	Colubridae
Nilssonia_hurum	Testudines	Trionychidae	Oedura_gemmata	Squamata	Diplodactylidae	Nephrurus_levis	Squamata	Carphodactylidae	Oligodon_cinereus	Squamata	Colubridae
Ninia_atrata	Squamata	Colubridae	Oedura_gracilis	Squamata	Diplodactylidae	Nephrurus_wheeleri	Squamata	Carphodactylidae	Oligodon_deuvei	Squamata	Colubridae
Ninia_diademata	Squamata	Colubridae	Oedura_luritja	Squamata	Diplodactylidae	Nerodia_cyclopion	Squamata	Colubridae	Oligodon_dorsalis	Squamata	Colubridae
Ninia_espinali	Squamata	Colubridae	Oedura_marmorata	Squamata	Diplodactylidae	Nerodia_erythrogaster	Squamata	Colubridae	Oligodon_fasciolatus	Squamata	Colubridae
Ninia_maculata	Squamata	Colubridae	Oedura_monilis	Squamata	Diplodactylidae	Nerodia_fasciata	Squamata	Colubridae	Oligodon_mcdougalli	Squamata	Colubridae
Ninia_pavimentata	Squamata	Colubridae	Oligodon_albocinctus	Squamata	Colubridae	Nerodia_floridana	Squamata	Colubridae	Oligodon_modestus	Squamata	Colubridae
Ninia_psephota	Squamata	Colubridae	Oligodon_arnensis	Squamata	Colubridae	Nerodia_rhombifer	Squamata	Colubridae	Oligodon_mouhoti	Squamata	Colubridae
Ninia_sebae	Squamata	Colubridae	Oligodon_chinensis	Squamata	Colubridae	Nerodia_sipedon	Squamata	Colubridae	Oligodon_ornatus	Squamata	Colubridae
Ninia_teresitae	Squamata	Colubridae	Oligodon_deuvei	Squamata	Colubridae	Neusticurus_bicarinatus	Squamata	Gymnophthalmidae	Oligodon_signatus	Squamata	Colubridae
Nothopsis_rugosus	Squamata	Colubridae	Oligodon_dorsalis	Squamata	Colubridae	Neusticurus_medemi	Squamata	Gymnophthalmidae	Oligodon_splendidus	Squamata	Colubridae
Notomabuya_frenata	Squamata	Scincidae	Oligodon_mcdougalli	Squamata	Colubridae	Neusticurus_rudis	Squamata	Gymnophthalmidae	Oligodon_taeniatus	Squamata	Colubridae
Nucras_boulengeri	Squamata	Lacertidae	Oligodon_modestus	Squamata	Colubridae	Nilssonia_gangetica	Testudines	Trionychidae	Oligodon_theobaldi	Squamata	Colubridae
Nucras_holubi	Squamata	Lacertidae	Oligodon_mouhoti	Squamata	Colubridae	Nilssonia_hurum	Testudines	Trionychidae	Oligodon_waandersi	Squamata	Colubridae
Nucras_ornata	Squamata	Lacertidae	Oligodon_octolineatus	Squamata	Colubridae	Ninia_atrata	Squamata	Colubridae	Oligosoma_aeneum	Squamata	Scincidae
Nucras_taeniolata	Squamata	Lacertidae	Oligodon_ornatus	Squamata	Colubridae	Ninia_diademata	Squamata	Colubridae	Oligosoma_burganae	Squamata	Scincidae
Oedura_argentea	Squamata	Diplodactylidae	Oligodon_signatus	Squamata	Colubridae	Ninia_maculata	Squamata	Colubridae	Oligosoma_chloronoton	Squamata	Scincidae
Oedura_castelnaui	Squamata	Diplodactylidae	Oligodon_splendidus	Squamata	Colubridae	Ninia_pavimentata	Squamata	Colubridae	Oligosoma_grande	Squamata	Scincidae
Oedura_cincta	Squamata	Diplodactylidae	Oligodon_taeniatus	Squamata	Colubridae	Ninia_psephota	Squamata	Colubridae	Oligosoma_inconspicuum	Squamata	Scincidae
Oedura_elegans	Squamata	Diplodactylidae	Oligodon_taeniolatus	Squamata	Colubridae	Ninia_sebae	Squamata	Colubridae	Oligosoma_infrapunctatum	Squamata	Scincidae
Oedura_filicipoda	Squamata	Diplodactylidae	Oligodon_waandersi	Squamata	Colubridae	Ninia_teresitae	Squamata	Colubridae	Oligosoma_kahurangi	Squamata	Scincidae
Oedura_gemmata	Squamata	Diplodactylidae	Oligosoma_burganae	Squamata	Scincidae	Notechis_scutatus	Squamata	Elapidae	Oligosoma_microlepis	Squamata	Scincidae
Oedura_gracilis	Squamata	Diplodactylidae	Oligosoma_chloronoton	Squamata	Scincidae	Nothopsis_rugosus	Squamata	Colubridae	Oligosoma_ornatum	Squamata	Scincidae
Oedura_luritja	Squamata	Diplodactylidae	Oligosoma_grande	Squamata	Scincidae	Notochelys_platynota	Testudines	Geoemydidae	Oligosoma_otagense	Squamata	Scincidae
Oedura_marmorata	Squamata	Diplodactylidae	Oligosoma_infrapunctatum	Squamata	Scincidae	Notoscincus_butleri	Squamata	Scincidae	Oligosoma_polychroma	Squamata	Scincidae
Oligodon_affinis	Squamata	Colubridae	Oligosoma_kahurangi	Squamata	Scincidae	Nucras_holubi	Squamata	Lacertidae	Oligosoma_repens	Squamata	Scincidae
Oligodon_albocinctus	Squamata	Colubridae	Oligosoma_lineoocellatum	Squamata	Scincidae	Nucras_ornata	Squamata	Lacertidae	Oligosoma_robinsoni	Squamata	Scincidae
Oligodon_ancorus	Squamata	Colubridae	Oligosoma_longipes	Squamata	Scincidae	Oedura_argentea	Squamata	Diplodactylidae	Oligosoma_smithi	Squamata	Scincidae
Oligodon_deuvei	Squamata	Colubridae	Oligosoma_microlepis	Squamata	Scincidae	Oedura_cincta	Squamata	Diplodactylidae	Oligosoma_suteri	Squamata	Scincidae
Oligodon_dorsalis	Squamata	Colubridae	Oligosoma_moco	Squamata	Scincidae	Oedura_elegans	Squamata	Diplodactylidae	Oligosoma_toka	Squamata	Scincidae
Oligodon_fasciolatus	Squamata	Colubridae	Oligosoma_otagense	Squamata	Scincidae	Oedura_gemmata	Squamata	Diplodactylidae	Oligosoma_zelandicum	Squamata	Scincidae
Oligodon_mcdougalli	Squamata	Colubridae	Oligosoma_robinsoni	Squamata	Scincidae	Oedura_gracilis	Squamata	Diplodactylidae	Omanosaura_cyanura	Squamata	Lacertidae
Oligodon_modestus	Squamata	Colubridae	Oligosoma_smithi	Squamata	Scincidae	Oedura_luritja	Squamata	Diplodactylidae	Omanosaura_jayakari	Squamata	Lacertidae
Oligodon_mouhoti	Squamata	Colubridae	Oligosoma_suteri	Squamata	Scincidae	Oedura_marmorata	Squamata	Diplodactylidae	Opheodrys_aestivus	Squamata	Colubridae
Oligodon_signatus	Squamata	Colubridae	Oligosoma_toka	Squamata	Scincidae	Oligodon_affinis	Squamata	Colubridae	Opheodrys_vernalis	Squamata	Colubridae
Oligodon_splendidus	Squamata	Colubridae	Oligosoma_zelandicum	Squamata	Scincidae	Oligodon_albocinctus	Squamata	Colubridae	Ophidiocephalus_taeniatus	Squamata	Pygopodidae
Oligodon_taeniatus	Squamata	Colubridae	Omanosaura_cyanura	Squamata	Lacertidae	Oligodon_cinereus	Squamata	Colubridae	Ophiodes_fragilis	Squamata	Diploglossidae
Oligodon_taeniolatus	Squamata	Colubridae	Omanosaura_jayakari	Squamata	Lacertidae	Oligodon_deuvei	Squamata	Colubridae	Ophiodes_intermedius	Squamata	Diploglossidae
Oligodon_torquatus	Squamata	Colubridae	Oocatochus_rufodorsatus	Squamata	Colubridae	Oligodon_dorsalis	Squamata	Colubridae	Ophiodes_striatus	Squamata	Diploglossidae
Oligodon_waandersi	Squamata	Colubridae	Opheodrys_aestivus	Squamata	Colubridae	Oligodon_mcdougalli	Squamata	Colubridae	Ophiomorus_latastii	Squamata	Scincidae
Oligosoma_burganae	Squamata	Scincidae	Opheodrys_vernalis	Squamata	Colubridae	Oligodon_modestus	Squamata	Colubridae	Ophiomorus_punctatissimus	Squamata	Scincidae
Oligosoma_chloronoton	Squamata	Scincidae	Ophidiocephalus_taeniatus	Squamata	Pygopodidae	Oligodon_signatus	Squamata	Colubridae	Ophiomorus_raithmai	Squamata	Scincidae
Oligosoma_grande	Squamata	Scincidae	Ophiodes_fragilis	Squamata	Diploglossidae	Oligodon_splendidus	Squamata	Colubridae	Ophiomorus_tridactylus	Squamata	Scincidae
Oligosoma_kahurangi	Squamata	Scincidae	Ophiodes_intermedius	Squamata	Diploglossidae	Oligodon_taeniatus	Squamata	Colubridae	Ophioscincus_cooloolensis	Squamata	Scincidae
Oligosoma_kokowai	Squamata	Scincidae	Ophiodes_striatus	Squamata	Diploglossidae	Oligodon_theobaldi	Squamata	Colubridae	Ophisaurus_attenuatus	Squamata	Anguidae
Oligosoma_longipes	Squamata	Scincidae	Ophiodes_vertebralis	Squamata	Diploglossidae	Oligodon_torquatus	Squamata	Colubridae	Ophisaurus_mimicus	Squamata	Anguidae
Oligosoma_microlepis	Squamata	Scincidae	Ophiomorus_punctatissimus	Squamata	Scincidae	Oligodon_waandersi	Squamata	Colubridae	Ophisops_elegans	Squamata	Lacertidae
Oligosoma_moco	Squamata	Scincidae	Ophiomorus_raithmai	Squamata	Scincidae	Oligosoma_awakopaka	Squamata	Scincidae	Ophisops_jerdonii	Squamata	Lacertidae
Oligosoma_otagense	Squamata	Scincidae	Ophiomorus_tridactylus	Squamata	Scincidae	Oligosoma_burganae	Squamata	Scincidae	Ophisops_occidentalis	Squamata	Lacertidae
Oligosoma_robinsoni	Squamata	Scincidae	Ophioscincus_cooloolensis	Squamata	Scincidae	Oligosoma_grande	Squamata	Scincidae	Ophryacus_smaragdinus	Squamata	Viperidae
Oligosoma_smithi	Squamata	Scincidae	Ophisaurus_mimicus	Squamata	Anguidae	Oligosoma_infrapunctatum	Squamata	Scincidae	Ophryacus_undulatus	Squamata	Viperidae
Oligosoma_suteri	Squamata	Scincidae	Ophisops_elegans	Squamata	Lacertidae	Oligosoma_kokowai	Squamata	Scincidae	Oplurus_grandidieri	Squamata	Opluridae
Oligosoma_zelandicum	Squamata	Scincidae	Ophryacus_smaragdinus	Squamata	Viperidae	Oligosoma_microlepis	Squamata	Scincidae	Oreocryptophis_porphyraceus	Squamata	Colubridae
Omanosaura_cyanura	Squamata	Lacertidae	Ophryacus_undulatus	Squamata	Viperidae	Oligosoma_moco	Squamata	Scincidae	Orlitia_borneensis	Testudines	Geoemydidae
Oocatochus_rufodorsatus	Squamata	Colubridae	Opisthotropis_kuatunensis	Squamata	Colubridae	Oligosoma_repens	Squamata	Scincidae	Ornithuroscincus_noctua	Squamata	Scincidae
Opheodrys_aestivus	Squamata	Colubridae	Opisthotropis_lateralis	Squamata	Colubridae	Oligosoma_robinsoni	Squamata	Scincidae	Osteolaemus_tetraspis	Crocodylia	Crocodylidae
Opheodrys_vernalis	Squamata	Colubridae	Oplurus_cuvieri	Squamata	Opluridae	Oligosoma_suteri	Squamata	Scincidae	Oxybelis_brevirostris	Squamata	Colubridae
Ophidiocephalus_taeniatus	Squamata	Pygopodidae	Oplurus_cyclurus	Squamata	Opluridae	Oligosoma_zelandicum	Squamata	Scincidae	Oxyrhopus_clathratus	Squamata	Colubridae
Ophiodes_fragilis	Squamata	Diploglossidae	Oplurus_grandidieri	Squamata	Opluridae	Omanosaura_cyanura	Squamata	Lacertidae	Oxyrhopus_fitzingeri	Squamata	Colubridae
Ophiodes_intermedius	Squamata	Diploglossidae	Orientocoluber_spinalis	Squamata	Colubridae	Oocatochus_rufodorsatus	Squamata	Colubridae	Oxyrhopus_formosus	Squamata	Colubridae
Ophiodes_striatus	Squamata	Diploglossidae	Ornithuroscincus_noctua	Squamata	Scincidae	Opheodrys_aestivus	Squamata	Colubridae	Oxyrhopus_leucomelas	Squamata	Colubridae
Ophiodes_vertebralis	Squamata	Diploglossidae	Osteolaemus_tetraspis	Crocodylia	Crocodylidae	Opheodrys_vernalis	Squamata	Colubridae	Oxyrhopus_melanogenys	Squamata	Colubridae
Ophiophagus_hannah	Squamata	Elapidae	Ovophis_monticola	Squamata	Viperidae	Ophidiocephalus_taeniatus	Squamata	Pygopodidae	Oxyrhopus_occipitalis	Squamata	Colubridae
Ophioscincus_cooloolensis	Squamata	Scincidae	Oxybelis_aeneus	Squamata	Colubridae	Ophiodes_fragilis	Squamata	Diploglossidae	Oxyrhopus_petolarius	Squamata	Colubridae
Ophisaurus_ceroni	Squamata	Anguidae	Oxybelis_brevirostris	Squamata	Colubridae	Ophiodes_intermedius	Squamata	Diploglossidae	Oxyrhopus_vanidicus	Squamata	Colubridae
Ophisaurus_mimicus	Squamata	Anguidae	Oxybelis_fulgidus	Squamata	Colubridae	Ophiodes_striatus	Squamata	Diploglossidae	Oxyuranus_microlepidotus	Squamata	Elapidae
Ophisops_elegans	Squamata	Lacertidae	Oxyrhopus_clathratus	Squamata	Colubridae	Ophiomorus_latastii	Squamata	Scincidae	Oxyuranus_temporalis	Squamata	Elapidae
Ophisops_jerdonii	Squamata	Lacertidae	Oxyrhopus_fitzingeri	Squamata	Colubridae	Ophiomorus_punctatissimus	Squamata	Scincidae	Pachydactylus_angolensis	Squamata	Gekkonidae
Ophisops_occidentalis	Squamata	Lacertidae	Oxyrhopus_formosus	Squamata	Colubridae	Ophiomorus_raithmai	Squamata	Scincidae	Pachydactylus_austeni	Squamata	Gekkonidae
Ophryacus_smaragdinus	Squamata	Viperidae	Oxyrhopus_guibei	Squamata	Colubridae	Ophiomorus_tridactylus	Squamata	Scincidae	Pachydactylus_bicolor	Squamata	Gekkonidae
Ophryacus_undulatus	Squamata	Viperidae	Oxyrhopus_leucomelas	Squamata	Colubridae	Ophiophagus_hannah	Squamata	Elapidae	Pachydactylus_fasciatus	Squamata	Gekkonidae
Opisthotropis_andersonii	Squamata	Colubridae	Oxyrhopus_petolarius	Squamata	Colubridae	Ophioscincus_cooloolensis	Squamata	Scincidae	Pachydactylus_kobosensis	Squamata	Gekkonidae
Opisthotropis_lateralis	Squamata	Colubridae	Oxyrhopus_vanidicus	Squamata	Colubridae	Ophisaurus_attenuatus	Squamata	Anguidae	Pachydactylus_kochii	Squamata	Gekkonidae
Oplurus_grandidieri	Squamata	Opluridae	Oxyuranus_scutellatus	Squamata	Elapidae	Ophisaurus_mimicus	Squamata	Anguidae	Pachydactylus_labialis	Squamata	Gekkonidae
Oreocryptophis_porphyraceus	Squamata	Colubridae	Pachydactylus_austeni	Squamata	Gekkonidae	Ophisops_elegans	Squamata	Lacertidae	Pachydactylus_namaquensis	Squamata	Gekkonidae
Ornithuroscincus_noctua	Squamata	Scincidae	Pachydactylus_bicolor	Squamata	Gekkonidae	Ophisops_jerdonii	Squamata	Lacertidae	Pachydactylus_oculatus	Squamata	Gekkonidae
Osteolaemus_tetraspis	Crocodylia	Crocodylidae	Pachydactylus_capensis	Squamata	Gekkonidae	Ophisops_occidentalis	Squamata	Lacertidae	Pachydactylus_rangei	Squamata	Gekkonidae
Ovophis_tonkinensis	Squamata	Viperidae	Pachydactylus_fasciatus	Squamata	Gekkonidae	Ophryacus_smaragdinus	Squamata	Viperidae	Pachydactylus_vanzyli	Squamata	Gekkonidae
Oxybelis_aeneus	Squamata	Colubridae	Pachydactylus_kochii	Squamata	Gekkonidae	Ophryacus_undulatus	Squamata	Viperidae	Palaia_pulchra	Squamata	Scincidae
Oxybelis_brevirostris	Squamata	Colubridae	Pachydactylus_mariquensis	Squamata	Gekkonidae	Opisthotropis_andersonii	Squamata	Colubridae	Palea_steindachneri	Testudines	Trionychidae
Oxybelis_fulgidus	Squamata	Colubridae	Pachydactylus_namaquensis	Squamata	Gekkonidae	Opisthotropis_kuatunensis	Squamata	Colubridae	Paleosuchus_trigonatus	Crocodylia	Alligatoridae
Oxyrhopus_fitzingeri	Squamata	Colubridae	Pachydactylus_oculatus	Squamata	Gekkonidae	Oplurus_grandidieri	Squamata	Opluridae	Palusophis_bifossatus	Squamata	Colubridae
Oxyrhopus_formosus	Squamata	Colubridae	Pachydactylus_parascutatus	Squamata	Gekkonidae	Oreocryptophis_porphyraceus	Squamata	Colubridae	Panaspis_breviceps	Squamata	Scincidae
Oxyrhopus_guibei	Squamata	Colubridae	Pachydactylus_purcelli	Squamata	Gekkonidae	Orlitia_borneensis	Testudines	Geoemydidae	Panaspis_maculicollis	Squamata	Scincidae
Oxyrhopus_leucomelas	Squamata	Colubridae	Pachydactylus_sansteynae	Squamata	Gekkonidae	Ornithuroscincus_noctua	Squamata	Scincidae	Panaspis_togoensis	Squamata	Scincidae
Oxyrhopus_occipitalis	Squamata	Colubridae	Pachydactylus_scherzi	Squamata	Gekkonidae	Osteolaemus_tetraspis	Crocodylia	Crocodylidae	Panaspis_wahlbergii	Squamata	Scincidae
Oxyrhopus_petolarius	Squamata	Colubridae	Pachydactylus_scutatus	Squamata	Gekkonidae	Ovophis_monticola	Squamata	Viperidae	Pangshura_smithii	Testudines	Geoemydidae
Oxyrhopus_vanidicus	Squamata	Colubridae	Pachydactylus_vansoni	Squamata	Gekkonidae	Ovophis_okinavensis	Squamata	Viperidae	Pangshura_tentoria	Testudines	Geoemydidae
Oxyuranus_microlepidotus	Squamata	Elapidae	Pachydactylus_vanzyli	Squamata	Gekkonidae	Ovophis_tonkinensis	Squamata	Viperidae	Panolopus_costatus	Squamata	Diploglossidae
Oxyuranus_temporalis	Squamata	Elapidae	Pachydactylus_wahlbergii	Squamata	Gekkonidae	Oxybelis_brevirostris	Squamata	Colubridae	Pantherophis_alleghaniensis	Squamata	Colubridae
Pachydactylus_angolensis	Squamata	Gekkonidae	Pachydactylus_weberi	Squamata	Gekkonidae	Oxybelis_fulgidus	Squamata	Colubridae	Pantherophis_emoryi	Squamata	Colubridae
Pachydactylus_austeni	Squamata	Gekkonidae	Palaia_pulchra	Squamata	Scincidae	Oxyrhopus_clathratus	Squamata	Colubridae	Pantherophis_guttatus	Squamata	Colubridae
Pachydactylus_fasciatus	Squamata	Gekkonidae	Palea_steindachneri	Testudines	Trionychidae	Oxyrhopus_fitzingeri	Squamata	Colubridae	Pantherophis_obsoletus	Squamata	Colubridae
Pachydactylus_kladaroderma	Squamata	Gekkonidae	Paleosuchus_palpebrosus	Crocodylia	Alligatoridae	Oxyrhopus_guibei	Squamata	Colubridae	Pantherophis_ramspotti	Squamata	Colubridae
Pachydactylus_kochii	Squamata	Gekkonidae	Paleosuchus_trigonatus	Crocodylia	Alligatoridae	Oxyrhopus_leucomelas	Squamata	Colubridae	Paragehyra_petiti	Squamata	Gekkonidae
Pachydactylus_namaquensis	Squamata	Gekkonidae	Palusophis_bifossatus	Squamata	Colubridae	Oxyrhopus_occipitalis	Squamata	Colubridae	Parahydrophis_mertoni	Squamata	Elapidae
Pachydactylus_oculatus	Squamata	Gekkonidae	Pamelaescincus_gardineri	Squamata	Scincidae	Oxyrhopus_petolarius	Squamata	Colubridae	Paralaudakia_caucasia	Squamata	Agamidae
Pachydactylus_parascutatus	Squamata	Gekkonidae	Panaspis_africana	Squamata	Scincidae	Oxyrhopus_vanidicus	Squamata	Colubridae	Paralaudakia_erythrogaster	Squamata	Agamidae
Pachydactylus_purcelli	Squamata	Gekkonidae	Panaspis_breviceps	Squamata	Scincidae	Oxyuranus_microlepidotus	Squamata	Elapidae	Paralaudakia_himalayana	Squamata	Agamidae
Pachydactylus_sansteynae	Squamata	Gekkonidae	Panaspis_cabindae	Squamata	Scincidae	Oxyuranus_temporalis	Squamata	Elapidae	Paralaudakia_lehmanni	Squamata	Agamidae
Pachydactylus_scherzi	Squamata	Gekkonidae	Panaspis_maculicollis	Squamata	Scincidae	Pachydactylus_austeni	Squamata	Gekkonidae	Paralaudakia_microlepis	Squamata	Agamidae
Pachydactylus_scutatus	Squamata	Gekkonidae	Panaspis_wahlbergii	Squamata	Scincidae	Pachydactylus_bicolor	Squamata	Gekkonidae	Paralaudakia_stoliczkana	Squamata	Agamidae
Pachydactylus_vanzyli	Squamata	Gekkonidae	Pangshura_smithii	Testudines	Geoemydidae	Pachydactylus_carinatus	Squamata	Gekkonidae	Paraphimophis_rusticus	Squamata	Colubridae
Pachydactylus_wahlbergii	Squamata	Gekkonidae	Panolopus_costatus	Squamata	Diploglossidae	Pachydactylus_fasciatus	Squamata	Gekkonidae	Paroedura_gracilis	Squamata	Gekkonidae
Paleosuchus_palpebrosus	Crocodylia	Alligatoridae	Pantherophis_alleghaniensis	Squamata	Colubridae	Pachydactylus_geitje	Squamata	Gekkonidae	Paroedura_picta	Squamata	Gekkonidae
Paleosuchus_trigonatus	Crocodylia	Alligatoridae	Pantherophis_emoryi	Squamata	Colubridae	Pachydactylus_kochii	Squamata	Gekkonidae	Pedioplanis_benguelensis	Squamata	Lacertidae
Palusophis_bifossatus	Squamata	Colubridae	Pantherophis_guttatus	Squamata	Colubridae	Pachydactylus_mariquensis	Squamata	Gekkonidae	Pedioplanis_breviceps	Squamata	Lacertidae
Panaspis_africana	Squamata	Scincidae	Pantherophis_obsoletus	Squamata	Colubridae	Pachydactylus_parascutatus	Squamata	Gekkonidae	Pelodiscus_maackii	Testudines	Trionychidae
Panaspis_breviceps	Squamata	Scincidae	Pantherophis_ramspotti	Squamata	Colubridae	Pachydactylus_punctatus	Squamata	Gekkonidae	Pelomedusa_subrufa	Testudines	Pelomedusidae
Panaspis_maculicollis	Squamata	Scincidae	Pantherophis_spiloides	Squamata	Colubridae	Pachydactylus_purcelli	Squamata	Gekkonidae	Peltocephalus_dumerilianus	Testudines	Podocnemididae
Pangshura_smithii	Testudines	Geoemydidae	Paragehyra_petiti	Squamata	Gekkonidae	Pachydactylus_rangei	Squamata	Gekkonidae	Pelturagonia_nigrilabris	Squamata	Agamidae
Pangshura_tentoria	Testudines	Geoemydidae	Parahydrophis_mertoni	Squamata	Elapidae	Pachydactylus_sansteynae	Squamata	Gekkonidae	Pelusios_niger	Testudines	Pelomedusidae
Panolopus_costatus	Squamata	Diploglossidae	Paralaudakia_caucasia	Squamata	Agamidae	Pachydactylus_scherzi	Squamata	Gekkonidae	Perochirus_ateles	Squamata	Gekkonidae
Pantherophis_guttatus	Squamata	Colubridae	Paralaudakia_lehmanni	Squamata	Agamidae	Pachydactylus_scutatus	Squamata	Gekkonidae	Petrosaurus_repens	Squamata	Phrynosomatidae
Pantherophis_obsoletus	Squamata	Colubridae	Paralaudakia_microlepis	Squamata	Agamidae	Pachydactylus_serval	Squamata	Gekkonidae	Petrosaurus_thalassinus	Squamata	Phrynosomatidae
Pantherophis_ramspotti	Squamata	Colubridae	Paraphimophis_rusticus	Squamata	Colubridae	Pachydactylus_vanzyli	Squamata	Gekkonidae	Phalotris_bilineatus	Squamata	Colubridae
Pantherophis_spiloides	Squamata	Colubridae	Parvoscincus_jimmymcguirei	Squamata	Scincidae	Pachydactylus_wahlbergii	Squamata	Gekkonidae	Phalotris_lemniscatus	Squamata	Colubridae
Pantherophis_vulpinus	Squamata	Colubridae	Parvoscincus_leucospilos	Squamata	Scincidae	Pachydactylus_weberi	Squamata	Gekkonidae	Phalotris_mertensi	Squamata	Colubridae
Parahydrophis_mertoni	Squamata	Elapidae	Pedioplanis_benguelensis	Squamata	Lacertidae	Palea_steindachneri	Testudines	Trionychidae	Phalotris_nasutus	Squamata	Colubridae
Paralaudakia_caucasia	Squamata	Agamidae	Pedioplanis_mayeri	Squamata	Lacertidae	Paleosuchus_palpebrosus	Crocodylia	Alligatoridae	Phalotris_tricolor	Squamata	Colubridae
Paralaudakia_erythrogaster	Squamata	Agamidae	Pelodiscus_maackii	Testudines	Trionychidae	Paleosuchus_trigonatus	Crocodylia	Alligatoridae	Phasmasaurus_tillieri	Squamata	Scincidae
Paralaudakia_himalayana	Squamata	Agamidae	Pelodiscus_sinensis	Testudines	Trionychidae	Palusophis_bifossatus	Squamata	Colubridae	Phelsuma_andamanensis	Squamata	Gekkonidae
Paralaudakia_lehmanni	Squamata	Agamidae	Pelomedusa_gehafie	Testudines	Pelomedusidae	Panaspis_breviceps	Squamata	Scincidae	Phelsuma_antanosy	Squamata	Gekkonidae
Paralaudakia_microlepis	Squamata	Agamidae	Pelomedusa_subrufa	Testudines	Pelomedusidae	Panaspis_cabindae	Squamata	Scincidae	Phelsuma_barbouri	Squamata	Gekkonidae
Paralaudakia_stoliczkana	Squamata	Agamidae	Peltocephalus_dumerilianus	Testudines	Podocnemididae	Panaspis_maculicollis	Squamata	Scincidae	Phelsuma_borbonica	Squamata	Gekkonidae
Paraphimophis_rusticus	Squamata	Colubridae	Pelturagonia_nigrilabris	Squamata	Agamidae	Panaspis_wahlbergii	Squamata	Scincidae	Phelsuma_dorsivittata	Squamata	Gekkonidae
Paroedura_stellata	Squamata	Gekkonidae	Pelusios_bechuanicus	Testudines	Pelomedusidae	Pangshura_smithii	Testudines	Geoemydidae	Phelsuma_dubia	Squamata	Gekkonidae
Paroedura_vazimba	Squamata	Gekkonidae	Pelusios_niger	Testudines	Pelomedusidae	Pangshura_tentoria	Testudines	Geoemydidae	Phelsuma_inexpectata	Squamata	Gekkonidae
Paroplocephalus_atriceps	Squamata	Elapidae	Pelusios_rhodesianus	Testudines	Pelomedusidae	Pantherophis_alleghaniensis	Squamata	Colubridae	Phelsuma_madagascariensis	Squamata	Gekkonidae
Parvoscincus_laterimaculatus	Squamata	Scincidae	Pelusios_subniger	Testudines	Pelomedusidae	Pantherophis_guttatus	Squamata	Colubridae	Phelsuma_ornata	Squamata	Gekkonidae
Pedioplanis_breviceps	Squamata	Lacertidae	Perochirus_ateles	Squamata	Gekkonidae	Pantherophis_obsoletus	Squamata	Colubridae	Phelsuma_standingi	Squamata	Gekkonidae
Pedioplanis_mayeri	Squamata	Lacertidae	Phalotris_bilineatus	Squamata	Colubridae	Pantherophis_ramspotti	Squamata	Colubridae	Phelsuma_v-nigra	Squamata	Gekkonidae
Pelodiscus_maackii	Testudines	Trionychidae	Phalotris_cuyanus	Squamata	Colubridae	Pantherophis_spiloides	Squamata	Colubridae	Philodryas_aestiva	Squamata	Colubridae
Pelomedusa_galeata	Testudines	Pelomedusidae	Phalotris_mertensi	Squamata	Colubridae	Paragehyra_petiti	Squamata	Gekkonidae	Philodryas_agassizii	Squamata	Colubridae
Pelomedusa_subrufa	Testudines	Pelomedusidae	Phalotris_tricolor	Squamata	Colubridae	Parahydrophis_mertoni	Squamata	Elapidae	Philodryas_arnaldoi	Squamata	Colubridae
Peltocephalus_dumerilianus	Testudines	Podocnemididae	Phelsuma_andamanensis	Squamata	Gekkonidae	Paralaudakia_caucasia	Squamata	Agamidae	Philodryas_baroni	Squamata	Colubridae
Pelturagonia_nigrilabris	Squamata	Agamidae	Phelsuma_antanosy	Squamata	Gekkonidae	Paralaudakia_himalayana	Squamata	Agamidae	Philodryas_olfersii	Squamata	Colubridae
Pelusios_bechuanicus	Testudines	Pelomedusidae	Phelsuma_borbonica	Squamata	Gekkonidae	Paralaudakia_lehmanni	Squamata	Agamidae	Philodryas_patagoniensis	Squamata	Colubridae
Perochirus_ateles	Squamata	Gekkonidae	Phelsuma_inexpectata	Squamata	Gekkonidae	Paralaudakia_microlepis	Squamata	Agamidae	Philothamnus_angolensis	Squamata	Colubridae
Petrosaurus_mearnsi	Squamata	Phrynosomatidae	Phelsuma_standingi	Squamata	Gekkonidae	Paroedura_maingoka	Squamata	Gekkonidae	Philothamnus_battersbyi	Squamata	Colubridae
Petrosaurus_repens	Squamata	Phrynosomatidae	Philodryas_agassizii	Squamata	Colubridae	Paroedura_picta	Squamata	Gekkonidae	Philothamnus_bequaerti	Squamata	Colubridae
Petrosaurus_thalassinus	Squamata	Phrynosomatidae	Philodryas_arnaldoi	Squamata	Colubridae	Paroplocephalus_atriceps	Squamata	Elapidae	Philothamnus_dorsalis	Squamata	Colubridae
Phalotris_bilineatus	Squamata	Colubridae	Philodryas_baroni	Squamata	Colubridae	Parvoscincus_laterimaculatus	Squamata	Scincidae	Philothamnus_heterodermus	Squamata	Colubridae
Phalotris_matogrossensis	Squamata	Colubridae	Philodryas_olfersii	Squamata	Colubridae	Pedioplanis_breviceps	Squamata	Lacertidae	Philothamnus_natalensis	Squamata	Colubridae
Phalotris_mertensi	Squamata	Colubridae	Philodryas_trilineata	Squamata	Colubridae	Pedioplanis_gaerdesi	Squamata	Lacertidae	Philothamnus_nitidus	Squamata	Colubridae
Phalotris_tricolor	Squamata	Colubridae	Philothamnus_angolensis	Squamata	Colubridae	Pedioplanis_mayeri	Squamata	Lacertidae	Philothamnus_occidentalis	Squamata	Colubridae
Phasmasaurus_tillieri	Squamata	Scincidae	Philothamnus_battersbyi	Squamata	Colubridae	Pelodiscus_maackii	Testudines	Trionychidae	Philothamnus_ornatus	Squamata	Colubridae
Phelsuma_andamanensis	Squamata	Gekkonidae	Philothamnus_bequaerti	Squamata	Colubridae	Pelomedusa_subrufa	Testudines	Pelomedusidae	Philothamnus_punctatus	Squamata	Colubridae
Phelsuma_barbouri	Squamata	Gekkonidae	Philothamnus_girardi	Squamata	Colubridae	Peltocephalus_dumerilianus	Testudines	Podocnemididae	Philothamnus_semivariegatus	Squamata	Colubridae
Phelsuma_borbonica	Squamata	Gekkonidae	Philothamnus_heterodermus	Squamata	Colubridae	Pelusios_castanoides	Testudines	Pelomedusidae	Phimophis_vittatus	Squamata	Colubridae
Phelsuma_cepediana	Squamata	Gekkonidae	Philothamnus_heterolepidotus	Squamata	Colubridae	Pelusios_subniger	Testudines	Pelomedusidae	Phoenicolacerta_kulzeri	Squamata	Lacertidae
Phelsuma_dorsivittata	Squamata	Gekkonidae	Philothamnus_natalensis	Squamata	Colubridae	Perochirus_ateles	Squamata	Gekkonidae	Phoenicolacerta_laevis	Squamata	Lacertidae
Phelsuma_flavigularis	Squamata	Gekkonidae	Philothamnus_nitidus	Squamata	Colubridae	Petrosaurus_repens	Squamata	Phrynosomatidae	Phoenicolacerta_troodica	Squamata	Lacertidae
Phelsuma_inexpectata	Squamata	Gekkonidae	Philothamnus_occidentalis	Squamata	Colubridae	Petrosaurus_thalassinus	Squamata	Phrynosomatidae	Pholidobolus_macbrydei	Squamata	Gymnophthalmidae
Phelsuma_madagascariensis	Squamata	Gekkonidae	Philothamnus_ornatus	Squamata	Colubridae	Phalotris_bilineatus	Squamata	Colubridae	Pholidobolus_vertebralis	Squamata	Gymnophthalmidae
Phelsuma_modesta	Squamata	Gekkonidae	Philothamnus_punctatus	Squamata	Colubridae	Phalotris_matogrossensis	Squamata	Colubridae	Pholidoscelis_auberi	Squamata	Teiidae
Phelsuma_mutabilis	Squamata	Gekkonidae	Philothamnus_ruandae	Squamata	Colubridae	Phalotris_mertensi	Squamata	Colubridae	Pholidoscelis_chrysolaemus	Squamata	Teiidae
Phelsuma_pusilla	Squamata	Gekkonidae	Philothamnus_semivariegatus	Squamata	Colubridae	Phalotris_tricolor	Squamata	Colubridae	Pholidoscelis_exsul	Squamata	Teiidae
Phelsuma_standingi	Squamata	Gekkonidae	Phimophis_guerini	Squamata	Colubridae	Phasmasaurus_tillieri	Squamata	Scincidae	Pholidoscelis_lineolatus	Squamata	Teiidae
Phelsuma_sundbergi	Squamata	Gekkonidae	Phimophis_vittatus	Squamata	Colubridae	Phelsuma_andamanensis	Squamata	Gekkonidae	Pholidoscelis_taeniurus	Squamata	Teiidae
Phelsuma_v-nigra	Squamata	Gekkonidae	Phoenicolacerta_laevis	Squamata	Lacertidae	Phelsuma_antanosy	Squamata	Gekkonidae	Phrynocephalus_axillaris	Squamata	Agamidae
Philodryas_agassizii	Squamata	Colubridae	Phoenicolacerta_troodica	Squamata	Lacertidae	Phelsuma_breviceps	Squamata	Gekkonidae	Phrynocephalus_forsythii	Squamata	Agamidae
Philodryas_arnaldoi	Squamata	Colubridae	Pholidobolus_macbrydei	Squamata	Gymnophthalmidae	Phelsuma_cepediana	Squamata	Gekkonidae	Phrynocephalus_golubewii	Squamata	Agamidae
Philodryas_baroni	Squamata	Colubridae	Pholidobolus_prefrontalis	Squamata	Gymnophthalmidae	Phelsuma_dubia	Squamata	Gekkonidae	Phrynocephalus_guttatus	Squamata	Agamidae
Philodryas_olfersii	Squamata	Colubridae	Pholidobolus_vertebralis	Squamata	Gymnophthalmidae	Phelsuma_inexpectata	Squamata	Gekkonidae	Phrynocephalus_interscapularis	Squamata	Agamidae
Philodryas_patagoniensis	Squamata	Colubridae	Pholidoscelis_auberi	Squamata	Teiidae	Phelsuma_modesta	Squamata	Gekkonidae	Phrynocephalus_luteoguttatus	Squamata	Agamidae
Philothamnus_angolensis	Squamata	Colubridae	Pholidoscelis_chrysolaemus	Squamata	Teiidae	Phelsuma_mutabilis	Squamata	Gekkonidae	Phrynocephalus_persicus	Squamata	Agamidae
Philothamnus_battersbyi	Squamata	Colubridae	Pholidoscelis_exsul	Squamata	Teiidae	Phelsuma_ornata	Squamata	Gekkonidae	Phrynocephalus_raddei	Squamata	Agamidae
Philothamnus_carinatus	Squamata	Colubridae	Pholidoscelis_lineolatus	Squamata	Teiidae	Phelsuma_pusilla	Squamata	Gekkonidae	Phrynocephalus_reticulatus	Squamata	Agamidae
Philothamnus_heterodermus	Squamata	Colubridae	Phrynocephalus_arabicus	Squamata	Agamidae	Phelsuma_standingi	Squamata	Gekkonidae	Phrynocephalus_scutellatus	Squamata	Agamidae
Philothamnus_macrops	Squamata	Colubridae	Phrynocephalus_axillaris	Squamata	Agamidae	Phelsuma_v-nigra	Squamata	Gekkonidae	Phrynocephalus_versicolor	Squamata	Agamidae
Philothamnus_natalensis	Squamata	Colubridae	Phrynocephalus_forsythii	Squamata	Agamidae	Philodryas_olfersii	Squamata	Colubridae	Phrynonax_poecilonotus	Squamata	Colubridae
Philothamnus_punctatus	Squamata	Colubridae	Phrynocephalus_golubewii	Squamata	Agamidae	Philodryas_patagoniensis	Squamata	Colubridae	Phrynonax_polylepis	Squamata	Colubridae
Philothamnus_semivariegatus	Squamata	Colubridae	Phrynocephalus_interscapularis	Squamata	Agamidae	Philodryas_psammophidea	Squamata	Colubridae	Phrynonax_shropshirei	Squamata	Colubridae
Phimophis_vittatus	Squamata	Colubridae	Phrynocephalus_luteoguttatus	Squamata	Agamidae	Philothamnus_angolensis	Squamata	Colubridae	Phrynops_hilarii	Testudines	Chelidae
Phoboscincus_garnieri	Squamata	Scincidae	Phrynocephalus_persicus	Squamata	Agamidae	Philothamnus_carinatus	Squamata	Colubridae	Phrynops_williamsi	Testudines	Chelidae
Phoenicolacerta_laevis	Squamata	Lacertidae	Phrynocephalus_reticulatus	Squamata	Agamidae	Philothamnus_heterodermus	Squamata	Colubridae	Phrynosoma_asio	Squamata	Phrynosomatidae
Phoenicolacerta_troodica	Squamata	Lacertidae	Phrynocephalus_strauchi	Squamata	Agamidae	Philothamnus_irregularis	Squamata	Colubridae	Phrynosoma_blainvillii	Squamata	Phrynosomatidae
Pholidobolus_macbrydei	Squamata	Gymnophthalmidae	Phrynocephalus_versicolor	Squamata	Agamidae	Philothamnus_natalensis	Squamata	Colubridae	Phrynosoma_cerroense	Squamata	Phrynosomatidae
Pholidobolus_vertebralis	Squamata	Gymnophthalmidae	Phrynonax_poecilonotus	Squamata	Colubridae	Philothamnus_occidentalis	Squamata	Colubridae	Phrynosoma_cornutum	Squamata	Phrynosomatidae
Pholidoscelis_exsul	Squamata	Teiidae	Phrynonax_polylepis	Squamata	Colubridae	Philothamnus_ornatus	Squamata	Colubridae	Phrynosoma_douglasii	Squamata	Phrynosomatidae
Pholidoscelis_lineolatus	Squamata	Teiidae	Phrynonax_shropshirei	Squamata	Colubridae	Philothamnus_punctatus	Squamata	Colubridae	Phrynosoma_goodei	Squamata	Phrynosomatidae
Pholidoscelis_taeniurus	Squamata	Teiidae	Phrynops_hilarii	Testudines	Chelidae	Philothamnus_semivariegatus	Squamata	Colubridae	Phrynosoma_hernandesi	Squamata	Phrynosomatidae
Phrynocephalus_axillaris	Squamata	Agamidae	Phrynops_tuberosus	Testudines	Chelidae	Phimophis_guerini	Squamata	Colubridae	Phrynosoma_mcallii	Squamata	Phrynosomatidae
Phrynocephalus_forsythii	Squamata	Agamidae	Phrynops_williamsi	Testudines	Chelidae	Phoenicolacerta_laevis	Squamata	Lacertidae	Phrynosoma_modestum	Squamata	Phrynosomatidae
Phrynocephalus_golubewii	Squamata	Agamidae	Phrynosoma_douglasii	Squamata	Phrynosomatidae	Pholidobolus_macbrydei	Squamata	Gymnophthalmidae	Phrynosoma_platyrhinos	Squamata	Phrynosomatidae
Phrynocephalus_guttatus	Squamata	Agamidae	Phrynosoma_mcallii	Squamata	Phrynosomatidae	Pholidobolus_vertebralis	Squamata	Gymnophthalmidae	Phyllodactylus_baurii	Squamata	Phyllodactylidae
Phrynocephalus_interscapularis	Squamata	Agamidae	Phrynosoma_modestum	Squamata	Phrynosomatidae	Pholidoscelis_exsul	Squamata	Teiidae	Phyllodactylus_galapagensis	Squamata	Phyllodactylidae
Phrynocephalus_ornatus	Squamata	Agamidae	Phrynosoma_orbiculare	Squamata	Phrynosomatidae	Pholidoscelis_lineolatus	Squamata	Teiidae	Phyllodactylus_gerrhopygus	Squamata	Phyllodactylidae
Phrynocephalus_raddei	Squamata	Agamidae	Phrynosoma_platyrhinos	Squamata	Phrynosomatidae	Phrynocephalus_axillaris	Squamata	Agamidae	Phyllodactylus_homolepidurus	Squamata	Phyllodactylidae
Phrynocephalus_reticulatus	Squamata	Agamidae	Phrynosoma_solare	Squamata	Phrynosomatidae	Phrynocephalus_forsythii	Squamata	Agamidae	Phyllodactylus_inaequalis	Squamata	Phyllodactylidae
Phrynocephalus_scutellatus	Squamata	Agamidae	Phyllodactylus_baurii	Squamata	Phyllodactylidae	Phrynocephalus_golubewii	Squamata	Agamidae	Phyllodactylus_interandinus	Squamata	Phyllodactylidae
Phrynocephalus_strauchi	Squamata	Agamidae	Phyllodactylus_galapagensis	Squamata	Phyllodactylidae	Phrynocephalus_helioscopus	Squamata	Agamidae	Phyllodactylus_lepidopygus	Squamata	Phyllodactylidae
Phrynocephalus_versicolor	Squamata	Agamidae	Phyllodactylus_homolepidurus	Squamata	Phyllodactylidae	Phrynocephalus_luteoguttatus	Squamata	Agamidae	Phyllodactylus_muralis	Squamata	Phyllodactylidae
Phrynonax_poecilonotus	Squamata	Colubridae	Phyllodactylus_inaequalis	Squamata	Phyllodactylidae	Phrynocephalus_maculatus	Squamata	Agamidae	Phyllodactylus_reissii	Squamata	Phyllodactylidae
Phrynonax_polylepis	Squamata	Colubridae	Phyllodactylus_tuberculosus	Squamata	Phyllodactylidae	Phrynocephalus_persicus	Squamata	Agamidae	Phyllodactylus_tuberculosus	Squamata	Phyllodactylidae
Phrynonax_shropshirei	Squamata	Colubridae	Phyllodactylus_unctus	Squamata	Phyllodactylidae	Phrynocephalus_raddei	Squamata	Agamidae	Phyllodactylus_unctus	Squamata	Phyllodactylidae
Phrynops_hilarii	Testudines	Chelidae	Phyllodactylus_wirshingi	Squamata	Phyllodactylidae	Phrynocephalus_reticulatus	Squamata	Agamidae	Phyllodactylus_wirshingi	Squamata	Phyllodactylidae
Phrynops_tuberosus	Testudines	Chelidae	Phyllodactylus_xanti	Squamata	Phyllodactylidae	Phrynocephalus_roborowskii	Squamata	Agamidae	Phyllodactylus_xanti	Squamata	Phyllodactylidae
Phrynops_williamsi	Testudines	Chelidae	Phyllorhynchus_browni	Squamata	Colubridae	Phrynocephalus_versicolor	Squamata	Agamidae	Phyllopezus_pollicaris	Squamata	Phyllodactylidae
Phrynosoma_asio	Squamata	Phrynosomatidae	Phyllurus_caudiannulatus	Squamata	Carphodactylidae	Phrynonax_poecilonotus	Squamata	Colubridae	Phyllurus_caudiannulatus	Squamata	Carphodactylidae
Phrynosoma_braconnieri	Squamata	Phrynosomatidae	Phyllurus_nepthys	Squamata	Carphodactylidae	Phrynonax_polylepis	Squamata	Colubridae	Phyllurus_nepthys	Squamata	Carphodactylidae
Phrynosoma_cerroense	Squamata	Phrynosomatidae	Phymaturus_punae	Squamata	Liolaemidae	Phrynonax_shropshirei	Squamata	Colubridae	Phyllurus_ossa	Squamata	Carphodactylidae
Phrynosoma_douglasii	Squamata	Phrynosomatidae	Phymaturus_roigorum	Squamata	Liolaemidae	Phrynops_hilarii	Testudines	Chelidae	Phyllurus_platurus	Squamata	Carphodactylidae
Phrynosoma_goodei	Squamata	Phrynosomatidae	Phymaturus_vociferator	Squamata	Liolaemidae	Phrynops_tuberosus	Testudines	Chelidae	Phymaturus_maulense	Squamata	Liolaemidae
Phrynosoma_orbiculare	Squamata	Phrynosomatidae	Phymaturus_zapalensis	Squamata	Liolaemidae	Phrynops_williamsi	Testudines	Chelidae	Phymaturus_patagonicus	Squamata	Liolaemidae
Phrynosoma_solare	Squamata	Phrynosomatidae	Pituophis_lineaticollis	Squamata	Colubridae	Phrynosoma_asio	Squamata	Phrynosomatidae	Phymaturus_punae	Squamata	Liolaemidae
Phyllodactylus_baurii	Squamata	Phyllodactylidae	Pituophis_vertebralis	Squamata	Colubridae	Phrynosoma_cerroense	Squamata	Phrynosomatidae	Phymaturus_spurcus	Squamata	Liolaemidae
Phyllodactylus_galapagensis	Squamata	Phyllodactylidae	Placosoma_cordylinum	Squamata	Gymnophthalmidae	Phrynosoma_douglasii	Squamata	Phrynosomatidae	Pituophis_vertebralis	Squamata	Colubridae
Phyllodactylus_gerrhopygus	Squamata	Phyllodactylidae	Placosoma_glabellum	Squamata	Gymnophthalmidae	Phrynosoma_goodei	Squamata	Phrynosomatidae	Placosoma_cordylinum	Squamata	Gymnophthalmidae
Phyllodactylus_homolepidurus	Squamata	Phyllodactylidae	Plagiopholis_nuchalis	Squamata	Colubridae	Phrynosoma_hernandesi	Squamata	Phrynosomatidae	Platyceps_bholanathi	Squamata	Colubridae
Phyllodactylus_inaequalis	Squamata	Phyllodactylidae	Plagiopholis_styani	Squamata	Colubridae	Phrynosoma_mcallii	Squamata	Phrynosomatidae	Platyceps_brevis	Squamata	Colubridae
Phyllodactylus_interandinus	Squamata	Phyllodactylidae	Platyceps_bholanathi	Squamata	Colubridae	Phrynosoma_modestum	Squamata	Phrynosomatidae	Platyceps_florulentus	Squamata	Colubridae
Phyllodactylus_lepidopygus	Squamata	Phyllodactylidae	Platyceps_brevis	Squamata	Colubridae	Phrynosoma_platyrhinos	Squamata	Phrynosomatidae	Platyceps_rogersi	Squamata	Colubridae
Phyllodactylus_tuberculosus	Squamata	Phyllodactylidae	Platyceps_florulentus	Squamata	Colubridae	Phrynosoma_taurus	Squamata	Phrynosomatidae	Platyceps_saharicus	Squamata	Colubridae
Phyllodactylus_unctus	Squamata	Phyllodactylidae	Platyceps_najadum	Squamata	Colubridae	Phyllodactylus_galapagensis	Squamata	Phyllodactylidae	Platysaurus_intermedius	Squamata	Cordylidae
Phyllodactylus_wirshingi	Squamata	Phyllodactylidae	Platyceps_rogersi	Squamata	Colubridae	Phyllodactylus_inaequalis	Squamata	Phyllodactylidae	Platysaurus_lebomboensis	Squamata	Cordylidae
Phyllodactylus_xanti	Squamata	Phyllodactylidae	Platyceps_saharicus	Squamata	Colubridae	Phyllodactylus_lepidopygus	Squamata	Phyllodactylidae	Platysternon_megacephalum	Testudines	Platysternidae
Phyllorhynchus_decurtatus	Squamata	Colubridae	Platysaurus_intermedius	Squamata	Cordylidae	Phyllodactylus_microphyllus	Squamata	Phyllodactylidae	Plesiodipsas_perijanensis	Squamata	Colubridae
Phyllurus_amnicola	Squamata	Carphodactylidae	Platysaurus_lebomboensis	Squamata	Cordylidae	Phyllodactylus_nocticolus	Squamata	Phyllodactylidae	Plestiodon_bilineatus	Squamata	Scincidae
Phyllurus_caudiannulatus	Squamata	Carphodactylidae	Platysaurus_minor	Squamata	Cordylidae	Phyllodactylus_reissii	Squamata	Phyllodactylidae	Plestiodon_chinensis	Squamata	Scincidae
Phyllurus_nepthys	Squamata	Carphodactylidae	Platysternon_megacephalum	Testudines	Platysternidae	Phyllodactylus_tuberculosus	Squamata	Phyllodactylidae	Plestiodon_finitimus	Squamata	Scincidae
Phyllurus_ossa	Squamata	Carphodactylidae	Plesiodipsas_perijanensis	Squamata	Colubridae	Phyllodactylus_wirshingi	Squamata	Phyllodactylidae	Plestiodon_laticeps	Squamata	Scincidae
Phymaturus_loboi	Squamata	Liolaemidae	Plestiodon_brevirostris	Squamata	Scincidae	Phyllodactylus_xanti	Squamata	Phyllodactylidae	Plestiodon_latiscutatus	Squamata	Scincidae
Phymaturus_maulense	Squamata	Liolaemidae	Plestiodon_copei	Squamata	Scincidae	Phyllorhynchus_browni	Squamata	Colubridae	Plestiodon_lotus	Squamata	Scincidae
Phymaturus_patagonicus	Squamata	Liolaemidae	Plestiodon_egregius	Squamata	Scincidae	Phyllurus_caudiannulatus	Squamata	Carphodactylidae	Plestiodon_marginatus	Squamata	Scincidae
Phymaturus_payuniae	Squamata	Liolaemidae	Plestiodon_finitimus	Squamata	Scincidae	Phyllurus_nepthys	Squamata	Carphodactylidae	Plestiodon_multilineatus	Squamata	Scincidae
Phymaturus_punae	Squamata	Liolaemidae	Plestiodon_kishinouyei	Squamata	Scincidae	Phyllurus_ossa	Squamata	Carphodactylidae	Plestiodon_obsoletus	Squamata	Scincidae
Phymaturus_spurcus	Squamata	Liolaemidae	Plestiodon_latiscutatus	Squamata	Scincidae	Phymaturus_loboi	Squamata	Liolaemidae	Plestiodon_ochoterenae	Squamata	Scincidae
Phymaturus_verdugo	Squamata	Liolaemidae	Plestiodon_lotus	Squamata	Scincidae	Phymaturus_maulense	Squamata	Liolaemidae	Plestiodon_parviauriculatus	Squamata	Scincidae
Pituophis_lineaticollis	Squamata	Colubridae	Plestiodon_lynxe	Squamata	Scincidae	Phymaturus_patagonicus	Squamata	Liolaemidae	Plestiodon_quadrilineatus	Squamata	Scincidae
Pituophis_vertebralis	Squamata	Colubridae	Plestiodon_ochoterenae	Squamata	Scincidae	Phymaturus_payuniae	Squamata	Liolaemidae	Plestiodon_septentrionalis	Squamata	Scincidae
Placosoma_cordylinum	Squamata	Gymnophthalmidae	Plestiodon_parvulus	Squamata	Scincidae	Phymaturus_punae	Squamata	Liolaemidae	Plestiodon_sumichrasti	Squamata	Scincidae
Platyceps_bholanathi	Squamata	Colubridae	Plestiodon_septentrionalis	Squamata	Scincidae	Phymaturus_spurcus	Squamata	Liolaemidae	Pletholax_gracilis	Squamata	Pygopodidae
Platyceps_brevis	Squamata	Colubridae	Plestiodon_sumichrasti	Squamata	Scincidae	Phymaturus_tenebrosus	Squamata	Liolaemidae	Plica_plica	Squamata	Tropiduridae
Platyceps_florulentus	Squamata	Colubridae	Pletholax_gracilis	Squamata	Pygopodidae	Phymaturus_verdugo	Squamata	Liolaemidae	Pliocercus_elapoides	Squamata	Colubridae
Platyceps_rogersi	Squamata	Colubridae	Plica_plica	Squamata	Tropiduridae	Phymaturus_vociferator	Squamata	Liolaemidae	Pliocercus_euryzonus	Squamata	Colubridae
Platyceps_saharicus	Squamata	Colubridae	Pliocercus_elapoides	Squamata	Colubridae	Physignathus_cocincinus	Squamata	Agamidae	Podarcis_bocagei	Squamata	Lacertidae
Platysaurus_broadleyi	Squamata	Cordylidae	Pliocercus_euryzonus	Squamata	Colubridae	Pinoyscincus_coxi	Squamata	Scincidae	Podarcis_carbonelli	Squamata	Lacertidae
Platysaurus_intermedius	Squamata	Cordylidae	Podarcis_bocagei	Squamata	Lacertidae	Pituophis_deppei	Squamata	Colubridae	Podarcis_cretensis	Squamata	Lacertidae
Platysaurus_lebomboensis	Squamata	Cordylidae	Podarcis_carbonelli	Squamata	Lacertidae	Pituophis_lineaticollis	Squamata	Colubridae	Podarcis_guadarramae	Squamata	Lacertidae
Platysternon_megacephalum	Testudines	Platysternidae	Podarcis_guadarramae	Squamata	Lacertidae	Pituophis_vertebralis	Squamata	Colubridae	Podarcis_hispanicus	Squamata	Lacertidae
Plesiodipsas_perijanensis	Squamata	Colubridae	Podarcis_hispanicus	Squamata	Lacertidae	Placosoma_cordylinum	Squamata	Gymnophthalmidae	Podarcis_ionicus	Squamata	Lacertidae
Plestiodon_bilineatus	Squamata	Scincidae	Podarcis_ionicus	Squamata	Lacertidae	Plagiopholis_nuchalis	Squamata	Colubridae	Podarcis_lilfordi	Squamata	Lacertidae
Plestiodon_callicephalus	Squamata	Scincidae	Podarcis_liolepis	Squamata	Lacertidae	Platyceps_brevis	Squamata	Colubridae	Podarcis_melisellensis	Squamata	Lacertidae
Plestiodon_chinensis	Squamata	Scincidae	Podarcis_muralis	Squamata	Lacertidae	Platyceps_collaris	Squamata	Colubridae	Podarcis_muralis	Squamata	Lacertidae
Plestiodon_copei	Squamata	Scincidae	Podarcis_peloponnesiacus	Squamata	Lacertidae	Platyceps_florulentus	Squamata	Colubridae	Podarcis_peloponnesiacus	Squamata	Lacertidae
Plestiodon_dicei	Squamata	Scincidae	Podarcis_tiliguerta	Squamata	Lacertidae	Platyceps_najadum	Squamata	Colubridae	Podarcis_tauricus	Squamata	Lacertidae
Plestiodon_dugesii	Squamata	Scincidae	Podarcis_vaucheri	Squamata	Lacertidae	Platyceps_saharicus	Squamata	Colubridae	Podarcis_tiliguerta	Squamata	Lacertidae
Plestiodon_finitimus	Squamata	Scincidae	Podarcis_waglerianus	Squamata	Lacertidae	Platysaurus_intermedius	Squamata	Cordylidae	Podarcis_vaucheri	Squamata	Lacertidae
Plestiodon_gilberti	Squamata	Scincidae	Podocnemis_expansa	Testudines	Podocnemididae	Platysaurus_lebomboensis	Squamata	Cordylidae	Podarcis_waglerianus	Squamata	Lacertidae
Plestiodon_kishinouyei	Squamata	Scincidae	Podocnemis_lewyana	Testudines	Podocnemididae	Platysternon_megacephalum	Testudines	Platysternidae	Podocnemis_unifilis	Testudines	Podocnemididae
Plestiodon_latiscutatus	Squamata	Scincidae	Podocnemis_sextuberculata	Testudines	Podocnemididae	Plestiodon_anthracinus	Squamata	Scincidae	Podocnemis_vogli	Testudines	Podocnemididae
Plestiodon_leucostictus	Squamata	Scincidae	Pogona_henrylawsoni	Squamata	Agamidae	Plestiodon_bilineatus	Squamata	Scincidae	Pogona_henrylawsoni	Squamata	Agamidae
Plestiodon_lotus	Squamata	Scincidae	Pogona_microlepidota	Squamata	Agamidae	Plestiodon_brevirostris	Squamata	Scincidae	Pogona_microlepidota	Squamata	Agamidae
Plestiodon_lynxe	Squamata	Scincidae	Pogona_minor	Squamata	Agamidae	Plestiodon_chinensis	Squamata	Scincidae	Polemon_christyi	Squamata	Atractaspididae
Plestiodon_marginatus	Squamata	Scincidae	Pogona_vitticeps	Squamata	Agamidae	Plestiodon_copei	Squamata	Scincidae	Polychrus_acutirostris	Squamata	Polychrotidae
Plestiodon_multilineatus	Squamata	Scincidae	Polemon_christyi	Squamata	Atractaspididae	Plestiodon_dicei	Squamata	Scincidae	Polychrus_femoralis	Squamata	Polychrotidae
Plestiodon_obsoletus	Squamata	Scincidae	Polemon_gabonensis	Squamata	Atractaspididae	Plestiodon_dugesii	Squamata	Scincidae	Polychrus_gutturosus	Squamata	Polychrotidae
Plestiodon_ochoterenae	Squamata	Scincidae	Polychrus_femoralis	Squamata	Polychrotidae	Plestiodon_egregius	Squamata	Scincidae	Poromera_fordii	Squamata	Lacertidae
Plestiodon_parviauriculatus	Squamata	Scincidae	Polychrus_gutturosus	Squamata	Polychrotidae	Plestiodon_fasciatus	Squamata	Scincidae	Porthidium_arcosae	Squamata	Viperidae
Plestiodon_parvulus	Squamata	Scincidae	Porthidium_arcosae	Squamata	Viperidae	Plestiodon_finitimus	Squamata	Scincidae	Porthidium_nasutum	Squamata	Viperidae
Plestiodon_quadrilineatus	Squamata	Scincidae	Porthidium_lansbergii	Squamata	Viperidae	Plestiodon_gilberti	Squamata	Scincidae	Porthidium_ophryomegas	Squamata	Viperidae
Plestiodon_septentrionalis	Squamata	Scincidae	Porthidium_nasutum	Squamata	Viperidae	Plestiodon_kishinouyei	Squamata	Scincidae	Porthidium_porrasi	Squamata	Viperidae
Plestiodon_sumichrasti	Squamata	Scincidae	Porthidium_ophryomegas	Squamata	Viperidae	Plestiodon_latiscutatus	Squamata	Scincidae	Porthidium_yucatanicum	Squamata	Viperidae
Plica_plica	Squamata	Tropiduridae	Porthidium_yucatanicum	Squamata	Viperidae	Plestiodon_lotus	Squamata	Scincidae	Prasinohaema_virens	Squamata	Scincidae
Pliocercus_euryzonus	Squamata	Colubridae	Pristidactylus_scapulatus	Squamata	Leiosauridae	Plestiodon_lynxe	Squamata	Scincidae	Pristidactylus_scapulatus	Squamata	Leiosauridae
Podarcis_bocagei	Squamata	Lacertidae	Pristidactylus_volcanensis	Squamata	Leiosauridae	Plestiodon_multilineatus	Squamata	Scincidae	Pristidactylus_valeriae	Squamata	Leiosauridae
Podarcis_carbonelli	Squamata	Lacertidae	Pristurus_carteri	Squamata	Sphaerodactylidae	Plestiodon_obsoletus	Squamata	Scincidae	Pristidactylus_volcanensis	Squamata	Leiosauridae
Podarcis_guadarramae	Squamata	Lacertidae	Pristurus_celerrimus	Squamata	Sphaerodactylidae	Plestiodon_ochoterenae	Squamata	Scincidae	Pristurus_carteri	Squamata	Sphaerodactylidae
Podarcis_hispanicus	Squamata	Lacertidae	Pristurus_flavipunctatus	Squamata	Sphaerodactylidae	Plestiodon_parviauriculatus	Squamata	Scincidae	Pristurus_celerrimus	Squamata	Sphaerodactylidae
Podarcis_ionicus	Squamata	Lacertidae	Pristurus_gallagheri	Squamata	Sphaerodactylidae	Plestiodon_quadrilineatus	Squamata	Scincidae	Pristurus_crucifer	Squamata	Sphaerodactylidae
Podarcis_melisellensis	Squamata	Lacertidae	Pristurus_minimus	Squamata	Sphaerodactylidae	Plestiodon_septentrionalis	Squamata	Scincidae	Pristurus_gallagheri	Squamata	Sphaerodactylidae
Podarcis_peloponnesiacus	Squamata	Lacertidae	Pristurus_rupestris	Squamata	Sphaerodactylidae	Plestiodon_sumichrasti	Squamata	Scincidae	Pristurus_minimus	Squamata	Sphaerodactylidae
Podarcis_siculus	Squamata	Lacertidae	Pristurus_sokotranus	Squamata	Sphaerodactylidae	Pletholax_gracilis	Squamata	Pygopodidae	Pristurus_sokotranus	Squamata	Sphaerodactylidae
Podarcis_tauricus	Squamata	Lacertidae	Proablepharus_tenuis	Squamata	Scincidae	Plica_plica	Squamata	Tropiduridae	Proablepharus_reginae	Squamata	Scincidae
Podarcis_vaucheri	Squamata	Lacertidae	Proatheris_superciliaris	Squamata	Viperidae	Pliocercus_elapoides	Squamata	Colubridae	Proablepharus_tenuis	Squamata	Scincidae
Podarcis_virescens	Squamata	Lacertidae	Proctoporus_bolivianus	Squamata	Gymnophthalmidae	Pliocercus_euryzonus	Squamata	Colubridae	Proatheris_superciliaris	Squamata	Viperidae
Podarcis_waglerianus	Squamata	Lacertidae	Proctoporus_guentheri	Squamata	Gymnophthalmidae	Podarcis_bocagei	Squamata	Lacertidae	Proctoporus_pachyurus	Squamata	Gymnophthalmidae
Podocnemis_unifilis	Testudines	Podocnemididae	Proctoporus_pachyurus	Squamata	Gymnophthalmidae	Podarcis_carbonelli	Squamata	Lacertidae	Protobothrops_jerdonii	Squamata	Viperidae
Pogona_henrylawsoni	Squamata	Agamidae	Proctoporus_sucullucu	Squamata	Gymnophthalmidae	Podarcis_guadarramae	Squamata	Lacertidae	Protobothrops_mucrosquamatus	Squamata	Viperidae
Pogona_microlepidota	Squamata	Agamidae	Protobothrops_jerdonii	Squamata	Viperidae	Podarcis_hispanicus	Squamata	Lacertidae	Psammobates_oculifer	Testudines	Testudinidae
Pogona_vitticeps	Squamata	Agamidae	Protobothrops_mucrosquamatus	Squamata	Viperidae	Podarcis_lilfordi	Squamata	Lacertidae	Psammodromus_algirus	Squamata	Lacertidae
Polemon_barthii	Squamata	Atractaspididae	Psammodromus_algirus	Squamata	Lacertidae	Podarcis_liolepis	Squamata	Lacertidae	Psammodromus_blanci	Squamata	Lacertidae
Polemon_gabonensis	Squamata	Atractaspididae	Psammodromus_blanci	Squamata	Lacertidae	Podarcis_muralis	Squamata	Lacertidae	Psammodromus_hispanicus	Squamata	Lacertidae
Polychrus_acutirostris	Squamata	Polychrotidae	Psammodromus_edwarsianus	Squamata	Lacertidae	Podarcis_pityusensis	Squamata	Lacertidae	Psammodromus_occidentalis	Squamata	Lacertidae
Polychrus_femoralis	Squamata	Polychrotidae	Psammodromus_hispanicus	Squamata	Lacertidae	Podarcis_siculus	Squamata	Lacertidae	Psammophilus_blanfordanus	Squamata	Agamidae
Polychrus_gutturosus	Squamata	Polychrotidae	Psammodromus_occidentalis	Squamata	Lacertidae	Podarcis_tauricus	Squamata	Lacertidae	Pseudagkistrodon_rudis	Squamata	Colubridae
Polychrus_marmoratus	Squamata	Polychrotidae	Pseudagkistrodon_rudis	Squamata	Colubridae	Podarcis_tiliguerta	Squamata	Lacertidae	Pseudalsophis_biserialis	Squamata	Colubridae
Poromera_fordii	Squamata	Lacertidae	Pseudalsophis_biserialis	Squamata	Colubridae	Podarcis_vaucheri	Squamata	Lacertidae	Pseudalsophis_elegans	Squamata	Colubridae
Porthidium_arcosae	Squamata	Viperidae	Pseudalsophis_occidentalis	Squamata	Colubridae	Podarcis_waglerianus	Squamata	Lacertidae	Pseudalsophis_steindachneri	Squamata	Colubridae
Porthidium_lansbergii	Squamata	Viperidae	Pseudechis_australis	Squamata	Elapidae	Podocnemis_lewyana	Testudines	Podocnemididae	Pseudechis_australis	Squamata	Elapidae
Porthidium_nasutum	Squamata	Viperidae	Pseudechis_butleri	Squamata	Elapidae	Podocnemis_sextuberculata	Testudines	Podocnemididae	Pseudechis_colletti	Squamata	Elapidae
Porthidium_ophryomegas	Squamata	Viperidae	Pseudechis_colletti	Squamata	Elapidae	Pogona_microlepidota	Squamata	Agamidae	Pseudechis_guttatus	Squamata	Elapidae
Porthidium_porrasi	Squamata	Viperidae	Pseudechis_pailsei	Squamata	Elapidae	Polemon_notatus	Squamata	Atractaspididae	Pseudechis_pailsei	Squamata	Elapidae
Porthidium_yucatanicum	Squamata	Viperidae	Pseudelaphe_flavirufa	Squamata	Colubridae	Polychrus_femoralis	Squamata	Polychrotidae	Pseudemoia_baudini	Squamata	Scincidae
Prasinohaema_flavipes	Squamata	Scincidae	Pseudemoia_baudini	Squamata	Scincidae	Polychrus_gutturosus	Squamata	Polychrotidae	Pseudemys_alabamensis	Testudines	Emydidae
Pristidactylus_scapulatus	Squamata	Leiosauridae	Pseudemys_alabamensis	Testudines	Emydidae	Polychrus_marmoratus	Squamata	Polychrotidae	Pseudemys_concinna	Testudines	Emydidae
Pristidactylus_torquatus	Squamata	Leiosauridae	Pseudemys_concinna	Testudines	Emydidae	Poromera_fordii	Squamata	Lacertidae	Pseudemys_gorzugi	Testudines	Emydidae
Pristurus_carteri	Squamata	Sphaerodactylidae	Pseudemys_gorzugi	Testudines	Emydidae	Porthidium_arcosae	Squamata	Viperidae	Pseudemys_nelsoni	Testudines	Emydidae
Pristurus_celerrimus	Squamata	Sphaerodactylidae	Pseudemys_rubriventris	Testudines	Emydidae	Porthidium_lansbergii	Squamata	Viperidae	Pseudemys_peninsularis	Testudines	Emydidae
Pristurus_gallagheri	Squamata	Sphaerodactylidae	Pseuderemias_mucronata	Squamata	Lacertidae	Porthidium_nasutum	Squamata	Viperidae	Pseudemys_rubriventris	Testudines	Emydidae
Pristurus_rupestris	Squamata	Sphaerodactylidae	Pseuderemias_smithii	Squamata	Lacertidae	Porthidium_ophryomegas	Squamata	Viperidae	Pseuderemias_mucronata	Squamata	Lacertidae
Pristurus_sokotranus	Squamata	Sphaerodactylidae	Pseudoboa_haasi	Squamata	Colubridae	Porthidium_porrasi	Squamata	Viperidae	Pseuderemias_smithii	Squamata	Lacertidae
Proablepharus_reginae	Squamata	Scincidae	Pseudoboa_neuwiedii	Squamata	Colubridae	Porthidium_yucatanicum	Squamata	Viperidae	Pseudoboa_coronata	Squamata	Colubridae
Proablepharus_tenuis	Squamata	Scincidae	Pseudocalotes_kakhienensis	Squamata	Agamidae	Praeteropus_gowi	Squamata	Scincidae	Pseudoboa_haasi	Squamata	Colubridae
Proatheris_superciliaris	Squamata	Viperidae	Pseudocerastes_fieldi	Squamata	Viperidae	Prasinohaema_flavipes	Squamata	Scincidae	Pseudoboa_nigra	Squamata	Colubridae
Proctoporus_bolivianus	Squamata	Gymnophthalmidae	Pseudocerastes_urarachnoides	Squamata	Viperidae	Pristidactylus_valeriae	Squamata	Leiosauridae	Pseudocalotes_kakhienensis	Squamata	Agamidae
Proctoporus_sucullucu	Squamata	Gymnophthalmidae	Pseudocordylus_melanotus	Squamata	Cordylidae	Pristidactylus_volcanensis	Squamata	Leiosauridae	Pseudocalotes_kingdonwardi	Squamata	Agamidae
Protobothrops_jerdonii	Squamata	Viperidae	Pseudoficimia_frontalis	Squamata	Colubridae	Pristurus_carteri	Squamata	Sphaerodactylidae	Pseudocalotes_microlepis	Squamata	Agamidae
Psammodromus_algirus	Squamata	Lacertidae	Pseudogonatodes_guianensis	Squamata	Sphaerodactylidae	Pristurus_celerrimus	Squamata	Sphaerodactylidae	Pseudocerastes_fieldi	Squamata	Viperidae
Psammodromus_blanci	Squamata	Lacertidae	Pseudohaje_goldii	Squamata	Elapidae	Pristurus_crucifer	Squamata	Sphaerodactylidae	Pseudocordylus_transvaalensis	Squamata	Cordylidae
Psammodromus_hispanicus	Squamata	Lacertidae	Pseudonaja_aspidorhyncha	Squamata	Elapidae	Pristurus_sokotranus	Squamata	Sphaerodactylidae	Pseudoficimia_frontalis	Squamata	Colubridae
Psammodromus_occidentalis	Squamata	Lacertidae	Pseudonaja_ingrami	Squamata	Elapidae	Proablepharus_reginae	Squamata	Scincidae	Pseudogonatodes_peruvianus	Squamata	Sphaerodactylidae
Psammophilus_dorsalis	Squamata	Agamidae	Pseudonaja_mengdeni	Squamata	Elapidae	Proatheris_superciliaris	Squamata	Viperidae	Pseudoleptodeira_latifasciata	Squamata	Colubridae
Pseudagkistrodon_rudis	Squamata	Colubridae	Pseudorabdion_longiceps	Squamata	Colubridae	Proctoporus_bolivianus	Squamata	Gymnophthalmidae	Pseudonaja_aspidorhyncha	Squamata	Elapidae
Pseudalsophis_elegans	Squamata	Colubridae	Pseudorabdion_mcnamarae	Squamata	Colubridae	Proctoporus_guentheri	Squamata	Gymnophthalmidae	Pseudonaja_ingrami	Squamata	Elapidae
Pseudalsophis_occidentalis	Squamata	Colubridae	Pseudothecadactylus_australis	Squamata	Diplodactylidae	Proctoporus_pachyurus	Squamata	Gymnophthalmidae	Pseudonaja_mengdeni	Squamata	Elapidae
Pseudalsophis_steindachneri	Squamata	Colubridae	Pseudothecadactylus_cavaticus	Squamata	Diplodactylidae	Proctoporus_sucullucu	Squamata	Gymnophthalmidae	Pseudonaja_nuchalis	Squamata	Elapidae
Pseudechis_colletti	Squamata	Elapidae	Pseudothecadactylus_lindneri	Squamata	Diplodactylidae	Protobothrops_elegans	Squamata	Viperidae	Pseudorabdion_longiceps	Squamata	Colubridae
Pseudechis_guttatus	Squamata	Elapidae	Pseudotomodon_trigonatus	Squamata	Colubridae	Protobothrops_flavoviridis	Squamata	Viperidae	Pseudorabdion_mcnamarae	Squamata	Colubridae
Pseudechis_pailsei	Squamata	Elapidae	Pseudotrapelus_chlodnickii	Squamata	Agamidae	Protobothrops_jerdonii	Squamata	Viperidae	Pseudothecadactylus_australis	Squamata	Diplodactylidae
Pseudelaphe_flavirufa	Squamata	Colubridae	Pseudotrapelus_jensvindumi	Squamata	Agamidae	Psammobates_oculifer	Testudines	Testudinidae	Pseudothecadactylus_cavaticus	Squamata	Diplodactylidae
Pseudemoia_baudini	Squamata	Scincidae	Pseudotrapelus_sinaitus	Squamata	Agamidae	Psammodromus_algirus	Squamata	Lacertidae	Pseudotrapelus_chlodnickii	Squamata	Agamidae
Pseudemys_alabamensis	Testudines	Emydidae	Pseudoxenodon_macrops	Squamata	Colubridae	Psammodromus_blanci	Squamata	Lacertidae	Pseudotrapelus_dhofarensis	Squamata	Agamidae
Pseudemys_concinna	Testudines	Emydidae	Psychosaura_macrorhyncha	Squamata	Scincidae	Psammodromus_edwarsianus	Squamata	Lacertidae	Pseudotrapelus_sinaitus	Squamata	Agamidae
Pseudemys_floridana	Testudines	Emydidae	Ptenopus_carpi	Squamata	Gekkonidae	Psammodromus_hispanicus	Squamata	Lacertidae	Psomophis_joberti	Squamata	Colubridae
Pseudemys_gorzugi	Testudines	Emydidae	Ptenopus_kochi	Squamata	Gekkonidae	Psammodromus_occidentalis	Squamata	Lacertidae	Psomophis_obtusus	Squamata	Colubridae
Pseudemys_rubriventris	Testudines	Emydidae	Ptyas_carinata	Squamata	Colubridae	Pseudagkistrodon_rudis	Squamata	Colubridae	Ptenopus_kochi	Squamata	Gekkonidae
Pseuderemias_mucronata	Squamata	Lacertidae	Ptyas_dhumnades	Squamata	Colubridae	Pseudalsophis_biserialis	Squamata	Colubridae	Ptyas_major	Squamata	Colubridae
Pseuderemias_smithii	Squamata	Lacertidae	Ptyas_dipsas	Squamata	Colubridae	Pseudalsophis_elegans	Squamata	Colubridae	Ptyas_multicincta	Squamata	Colubridae
Pseudoboa_haasi	Squamata	Colubridae	Ptyas_luzonensis	Squamata	Colubridae	Pseudalsophis_occidentalis	Squamata	Colubridae	Ptyas_nigromarginata	Squamata	Colubridae
Pseudoboa_nigra	Squamata	Colubridae	Ptyas_nigromarginata	Squamata	Colubridae	Pseudechis_guttatus	Squamata	Elapidae	Ptyctolaemus_collicristatus	Squamata	Agamidae
Pseudocalotes_kakhienensis	Squamata	Agamidae	Ptyctolaemus_collicristatus	Squamata	Agamidae	Pseudechis_pailsei	Squamata	Elapidae	Ptyodactylus_guttatus	Squamata	Phyllodactylidae
Pseudocalotes_kingdonwardi	Squamata	Agamidae	Ptyodactylus_guttatus	Squamata	Phyllodactylidae	Pseudelaphe_phaescens	Squamata	Colubridae	Ptyodactylus_hasselquistii	Squamata	Phyllodactylidae
Pseudocerastes_urarachnoides	Squamata	Viperidae	Ptyodactylus_hasselquistii	Squamata	Phyllodactylidae	Pseudemoia_baudini	Squamata	Scincidae	Ptyodactylus_orlovi	Squamata	Phyllodactylidae
Pseudocordylus_melanotus	Squamata	Cordylidae	Ptyodactylus_orlovi	Squamata	Phyllodactylidae	Pseudemys_concinna	Testudines	Emydidae	Ptyodactylus_oudrii	Squamata	Phyllodactylidae
Pseudogekko_chavacano	Squamata	Gekkonidae	Ptyodactylus_oudrii	Squamata	Phyllodactylidae	Pseudemys_floridana	Testudines	Emydidae	Ptyodactylus_ragazzii	Squamata	Phyllodactylidae
Pseudogonatodes_guianensis	Squamata	Sphaerodactylidae	Ptyodactylus_puiseuxi	Squamata	Phyllodactylidae	Pseudemys_gorzugi	Testudines	Emydidae	Pygomeles_braconnieri	Squamata	Scincidae
Pseudohaje_goldii	Squamata	Elapidae	Ptyodactylus_ragazzii	Squamata	Phyllodactylidae	Pseudemys_texana	Testudines	Emydidae	Pygomeles_trivittatus	Squamata	Scincidae
Pseudonaja_aspidorhyncha	Squamata	Elapidae	Pygomeles_trivittatus	Squamata	Scincidae	Pseuderemias_mucronata	Squamata	Lacertidae	Pygopus_lepidopodus	Squamata	Pygopodidae
Pseudonaja_ingrami	Squamata	Elapidae	Pygopus_lepidopodus	Squamata	Pygopodidae	Pseuderemias_smithii	Squamata	Lacertidae	Pygopus_nigriceps	Squamata	Pygopodidae
Pseudonaja_mengdeni	Squamata	Elapidae	Pygopus_nigriceps	Squamata	Pygopodidae	Pseudoboa_coronata	Squamata	Colubridae	Pygopus_steelescotti	Squamata	Pygopodidae
Pseudonaja_modesta	Squamata	Elapidae	Pygopus_schraderi	Squamata	Pygopodidae	Pseudoboa_haasi	Squamata	Colubridae	Python_brongersmai	Squamata	Pythonidae
Pseudorabdion_longiceps	Squamata	Colubridae	Pygopus_steelescotti	Squamata	Pygopodidae	Pseudoboa_nigra	Squamata	Colubridae	Pyxis_arachnoides	Testudines	Testudinidae
Pseudorabdion_mcnamarae	Squamata	Colubridae	Python_bivittatus	Squamata	Pythonidae	Pseudocalotes_kakhienensis	Squamata	Agamidae	Pyxis_planicauda	Testudines	Testudinidae
Pseudothecadactylus_cavaticus	Squamata	Diplodactylidae	Python_brongersmai	Squamata	Pythonidae	Pseudocalotes_kingdonwardi	Squamata	Agamidae	Ramigekko_swartbergensis	Squamata	Gekkonidae
Pseudothecadactylus_lindneri	Squamata	Diplodactylidae	Pyxis_planicauda	Testudines	Testudinidae	Pseudocerastes_urarachnoides	Squamata	Viperidae	Rhabdophis_flaviceps	Squamata	Colubridae
Pseudotrapelus_aqabensis	Squamata	Agamidae	Rafetus_euphraticus	Testudines	Trionychidae	Pseudocordylus_melanotus	Squamata	Cordylidae	Rhabdophis_leonardi	Squamata	Colubridae
Pseudotrapelus_dhofarensis	Squamata	Agamidae	Ramigekko_swartbergensis	Squamata	Gekkonidae	Pseudoficimia_frontalis	Squamata	Colubridae	Rhabdophis_nuchalis	Squamata	Colubridae
Pseudotrapelus_jensvindumi	Squamata	Agamidae	Ramphotyphlops_depressus	Squamata	Typhlopidae	Pseudogonatodes_guianensis	Squamata	Sphaerodactylidae	Rhabdophis_subminiatus	Squamata	Colubridae
Pseudotrapelus_sinaitus	Squamata	Agamidae	Ramphotyphlops_flaviventer	Squamata	Typhlopidae	Pseudogonatodes_peruvianus	Squamata	Sphaerodactylidae	Rhabdophis_swinhonis	Squamata	Colubridae
Psomophis_joberti	Squamata	Colubridae	Regina_grahamii	Squamata	Colubridae	Pseudohaje_goldii	Squamata	Elapidae	Rhabdops_aquaticus	Squamata	Colubridae
Psomophis_obtusus	Squamata	Colubridae	Regina_septemvittata	Squamata	Colubridae	Pseudonaja_aspidorhyncha	Squamata	Elapidae	Rhachidelus_brazili	Squamata	Colubridae
Ptyas_dhumnades	Squamata	Colubridae	Rhabdophis_barbouri	Squamata	Colubridae	Pseudonaja_inframacula	Squamata	Elapidae	Rhacodactylus_leachianus	Squamata	Diplodactylidae
Ptyas_dipsas	Squamata	Colubridae	Rhabdophis_ceylonensis	Squamata	Colubridae	Pseudonaja_ingrami	Squamata	Elapidae	Rhadinaea_bogertorum	Squamata	Colubridae
Ptyas_multicincta	Squamata	Colubridae	Rhabdophis_chrysargoides	Squamata	Colubridae	Pseudonaja_mengdeni	Squamata	Elapidae	Rhadinaea_calligaster	Squamata	Colubridae
Ptyas_nigromarginata	Squamata	Colubridae	Rhabdophis_flaviceps	Squamata	Colubridae	Pseudonaja_nuchalis	Squamata	Elapidae	Rhadinaea_decorata	Squamata	Colubridae
Ptyctolaemus_collicristatus	Squamata	Agamidae	Rhabdophis_nuchalis	Squamata	Colubridae	Pseudorabdion_longiceps	Squamata	Colubridae	Rhadinaea_flavilata	Squamata	Colubridae
Ptyodactylus_guttatus	Squamata	Phyllodactylidae	Rhabdophis_subminiatus	Squamata	Colubridae	Pseudorabdion_mcnamarae	Squamata	Colubridae	Rhadinaea_fulvivittis	Squamata	Colubridae
Ptyodactylus_oudrii	Squamata	Phyllodactylidae	Rhabdophis_tigrinus	Squamata	Colubridae	Pseudothecadactylus_lindneri	Squamata	Diplodactylidae	Rhadinaea_gaigeae	Squamata	Colubridae
Ptyodactylus_ragazzii	Squamata	Phyllodactylidae	Rhabdops_aquaticus	Squamata	Colubridae	Pseudotrapelus_sinaitus	Squamata	Agamidae	Rhadinaea_hesperia	Squamata	Colubridae
Ptyodactylus_togoensis	Squamata	Phyllodactylidae	Rhachidelus_brazili	Squamata	Colubridae	Pseudoxenodon_macrops	Squamata	Colubridae	Rhadinaea_laureata	Squamata	Colubridae
Pygopus_lepidopodus	Squamata	Pygopodidae	Rhadinaea_calligaster	Squamata	Colubridae	Psomophis_genimaculatus	Squamata	Colubridae	Rhadinaea_marcellae	Squamata	Colubridae
Pygopus_nigriceps	Squamata	Pygopodidae	Rhadinaea_flavilata	Squamata	Colubridae	Psomophis_joberti	Squamata	Colubridae	Rhadinaea_montana	Squamata	Colubridae
Pygopus_schraderi	Squamata	Pygopodidae	Rhadinaea_fulvivittis	Squamata	Colubridae	Psomophis_obtusus	Squamata	Colubridae	Rhadinaea_myersi	Squamata	Colubridae
Python_bivittatus	Squamata	Pythonidae	Rhadinaea_gaigeae	Squamata	Colubridae	Ptenopus_carpi	Squamata	Gekkonidae	Rhadinaea_omiltemana	Squamata	Colubridae
Python_molurus	Squamata	Pythonidae	Rhadinaea_hesperia	Squamata	Colubridae	Ptyas_carinata	Squamata	Colubridae	Rhadinaea_taeniata	Squamata	Colubridae
Python_natalensis	Squamata	Pythonidae	Rhadinaea_laureata	Squamata	Colubridae	Ptyas_multicincta	Squamata	Colubridae	Rhadinella_godmani	Squamata	Colubridae
Python_sebae	Squamata	Pythonidae	Rhadinaea_marcellae	Squamata	Colubridae	Ptyas_nigromarginata	Squamata	Colubridae	Rhadinella_hempsteadae	Squamata	Colubridae
Ramigekko_swartbergensis	Squamata	Gekkonidae	Rhadinaea_montana	Squamata	Colubridae	Ptyctolaemus_collicristatus	Squamata	Agamidae	Rhadinella_lachrymans	Squamata	Colubridae
Ramphotyphlops_cumingii	Squamata	Typhlopidae	Rhadinaea_myersi	Squamata	Colubridae	Ptyodactylus_hasselquistii	Squamata	Phyllodactylidae	Rheodytes_leukops	Testudines	Chelidae
Ramphotyphlops_flaviventer	Squamata	Typhlopidae	Rhadinaea_omiltemana	Squamata	Colubridae	Ptyodactylus_oudrii	Squamata	Phyllodactylidae	Rhinobothryum_bovallii	Squamata	Colubridae
Ramphotyphlops_lineatus	Squamata	Typhlopidae	Rhadinaea_taeniata	Squamata	Colubridae	Ptyodactylus_ragazzii	Squamata	Phyllodactylidae	Rhinocheilus_antonii	Squamata	Colubridae
Rhabdophis_barbouri	Squamata	Colubridae	Rhadinella_anachoreta	Squamata	Colubridae	Ptyodactylus_togoensis	Squamata	Phyllodactylidae	Rhinoclemmys_annulata	Testudines	Geoemydidae
Rhabdophis_ceylonensis	Squamata	Colubridae	Rhadinella_godmani	Squamata	Colubridae	Pygomeles_braconnieri	Squamata	Scincidae	Rhinoclemmys_areolata	Testudines	Geoemydidae
Rhabdophis_chrysargoides	Squamata	Colubridae	Rhadinella_hempsteadae	Squamata	Colubridae	Pygomeles_trivittatus	Squamata	Scincidae	Rhinoclemmys_funerea	Testudines	Geoemydidae
Rhabdophis_flaviceps	Squamata	Colubridae	Rhadinella_montecristi	Squamata	Colubridae	Pygopus_lepidopodus	Squamata	Pygopodidae	Rhinoclemmys_melanosterna	Testudines	Geoemydidae
Rhabdophis_himalayanus	Squamata	Colubridae	Rhadinella_serperaster	Squamata	Colubridae	Pygopus_nigriceps	Squamata	Pygopodidae	Rhinoclemmys_nasuta	Testudines	Geoemydidae
Rhabdophis_leonardi	Squamata	Colubridae	Rheodytes_leukops	Testudines	Chelidae	Pygopus_schraderi	Squamata	Pygopodidae	Rhinoclemmys_pulcherrima	Testudines	Geoemydidae
Rhabdophis_nuchalis	Squamata	Colubridae	Rhineura_floridana	Squamata	Rhineuridae	Python_natalensis	Squamata	Pythonidae	Rhinoclemmys_punctularia	Testudines	Geoemydidae
Rhabdophis_rhodomelas	Squamata	Colubridae	Rhinobothryum_bovallii	Squamata	Colubridae	Pyxis_planicauda	Testudines	Testudinidae	Rhinophis_homolepis	Squamata	Uropeltidae
Rhabdophis_tigrinus	Squamata	Colubridae	Rhinoclemmys_annulata	Testudines	Geoemydidae	Rafetus_euphraticus	Testudines	Trionychidae	Rhinophis_melanogaster	Squamata	Uropeltidae
Rhabdops_aquaticus	Squamata	Colubridae	Rhinoclemmys_areolata	Testudines	Geoemydidae	Ramigekko_swartbergensis	Squamata	Gekkonidae	Rhinophis_philippinus	Squamata	Uropeltidae
Rhachidelus_brazili	Squamata	Colubridae	Rhinoclemmys_funerea	Testudines	Geoemydidae	Ramphotyphlops_depressus	Squamata	Typhlopidae	Rhinophis_roshanpererai	Squamata	Uropeltidae
Rhacodactylus_leachianus	Squamata	Diplodactylidae	Rhinoclemmys_melanosterna	Testudines	Geoemydidae	Ramphotyphlops_flaviventer	Squamata	Typhlopidae	Rhinoplocephalus_bicolor	Squamata	Elapidae
Rhadinaea_bogertorum	Squamata	Colubridae	Rhinoclemmys_nasuta	Testudines	Geoemydidae	Rhabdophis_ceylonensis	Squamata	Colubridae	Rhinotyphlops_lalandei	Squamata	Typhlopidae
Rhadinaea_calligaster	Squamata	Colubridae	Rhinoclemmys_pulcherrima	Testudines	Geoemydidae	Rhabdophis_chrysargoides	Squamata	Colubridae	Rhinotyphlops_unitaeniatus	Squamata	Typhlopidae
Rhadinaea_decorata	Squamata	Colubridae	Rhinoclemmys_punctularia	Testudines	Geoemydidae	Rhabdophis_flaviceps	Squamata	Colubridae	Rhoptropus_biporosus	Squamata	Gekkonidae
Rhadinaea_flavilata	Squamata	Colubridae	Rhinophis_blythii	Squamata	Uropeltidae	Rhabdophis_himalayanus	Squamata	Colubridae	Rhoptropus_diporus	Squamata	Gekkonidae
Rhadinaea_fulvivittis	Squamata	Colubridae	Rhinophis_homolepis	Squamata	Uropeltidae	Rhabdophis_leonardi	Squamata	Colubridae	Rhoptropus_taeniostictus	Squamata	Gekkonidae
Rhadinaea_gaigeae	Squamata	Colubridae	Rhinophis_melanogaster	Squamata	Uropeltidae	Rhabdophis_nuchalis	Squamata	Colubridae	Rhynchocalamus_melanocephalus	Squamata	Colubridae
Rhadinaea_hesperia	Squamata	Colubridae	Rhinophis_philippinus	Squamata	Uropeltidae	Rhabdophis_subminiatus	Squamata	Colubridae	Rhynchoedura_angusta	Squamata	Diplodactylidae
Rhadinaea_macdougalli	Squamata	Colubridae	Rhinophis_roshanpererai	Squamata	Uropeltidae	Rhachidelus_brazili	Squamata	Colubridae	Rhynchoedura_mentalis	Squamata	Diplodactylidae
Rhadinaea_marcellae	Squamata	Colubridae	Rhinotyphlops_unitaeniatus	Squamata	Typhlopidae	Rhadinaea_bogertorum	Squamata	Colubridae	Rhynchoedura_ormsbyi	Squamata	Diplodactylidae
Rhadinaea_myersi	Squamata	Colubridae	Rhoptropus_taeniostictus	Squamata	Gekkonidae	Rhadinaea_calligaster	Squamata	Colubridae	Riama_columbiana	Squamata	Gymnophthalmidae
Rhadinaea_omiltemana	Squamata	Colubridae	Rhynchocalamus_melanocephalus	Squamata	Colubridae	Rhadinaea_decorata	Squamata	Colubridae	Riama_simotera	Squamata	Gymnophthalmidae
Rhadinella_anachoreta	Squamata	Colubridae	Rhynchoedura_angusta	Squamata	Diplodactylidae	Rhadinaea_flavilata	Squamata	Colubridae	Riama_striata	Squamata	Gymnophthalmidae
Rhadinella_godmani	Squamata	Colubridae	Rhynchoedura_mentalis	Squamata	Diplodactylidae	Rhadinaea_fulvivittis	Squamata	Colubridae	Riopa_lineata	Squamata	Scincidae
Rhadinella_hempsteadae	Squamata	Colubridae	Rhynchoedura_ormsbyi	Squamata	Diplodactylidae	Rhadinaea_gaigeae	Squamata	Colubridae	Riopa_lineolata	Squamata	Scincidae
Rhadinella_lachrymans	Squamata	Colubridae	Riama_columbiana	Squamata	Gymnophthalmidae	Rhadinaea_hesperia	Squamata	Colubridae	Riopa_popae	Squamata	Scincidae
Rhadinella_montecristi	Squamata	Colubridae	Riama_striata	Squamata	Gymnophthalmidae	Rhadinaea_laureata	Squamata	Colubridae	Saara_asmussi	Squamata	Agamidae
Rheodytes_leukops	Testudines	Chelidae	Riopa_lineata	Squamata	Scincidae	Rhadinaea_macdougalli	Squamata	Colubridae	Saara_hardwickii	Squamata	Agamidae
Rhineura_floridana	Squamata	Rhineuridae	Riopa_lineolata	Squamata	Scincidae	Rhadinaea_marcellae	Squamata	Colubridae	Saara_loricata	Squamata	Agamidae
Rhinobothryum_bovallii	Squamata	Colubridae	Riopa_popae	Squamata	Scincidae	Rhadinaea_myersi	Squamata	Colubridae	Saiphos_equalis	Squamata	Scincidae
Rhinocheilus_antonii	Squamata	Colubridae	Saara_hardwickii	Squamata	Agamidae	Rhadinaea_omiltemana	Squamata	Colubridae	Saltuarius_salebrosus	Squamata	Carphodactylidae
Rhinoclemmys_annulata	Testudines	Geoemydidae	Saltuarius_moritzi	Squamata	Carphodactylidae	Rhadinaea_taeniata	Squamata	Colubridae	Saltuarius_wyberba	Squamata	Carphodactylidae
Rhinoclemmys_areolata	Testudines	Geoemydidae	Saltuarius_wyberba	Squamata	Carphodactylidae	Rhadinella_godmani	Squamata	Colubridae	Salvadora_bairdi	Squamata	Colubridae
Rhinoclemmys_diademata	Testudines	Geoemydidae	Salvadora_bairdi	Squamata	Colubridae	Rhadinella_hempsteadae	Squamata	Colubridae	Salvadora_grahamiae	Squamata	Colubridae
Rhinoclemmys_funerea	Testudines	Geoemydidae	Salvadora_deserticola	Squamata	Colubridae	Rhadinella_montecristi	Squamata	Colubridae	Salvadora_lemniscata	Squamata	Colubridae
Rhinoclemmys_pulcherrima	Testudines	Geoemydidae	Salvadora_intermedia	Squamata	Colubridae	Rheodytes_leukops	Testudines	Chelidae	Salvadora_mexicana	Squamata	Colubridae
Rhinoclemmys_punctularia	Testudines	Geoemydidae	Salvadora_lemniscata	Squamata	Colubridae	Rhinemys_rufipes	Squamata	Chelidae	Sanzinia_volontany	Squamata	Boidae
Rhinophis_drummondhayi	Squamata	Uropeltidae	Salvator_rufescens	Squamata	Teiidae	Rhineura_floridana	Squamata	Rhineuridae	Saphenophis_boursieri	Squamata	Colubridae
Rhinophis_homolepis	Squamata	Uropeltidae	Sanzinia_volontany	Squamata	Boidae	Rhinobothryum_bovallii	Squamata	Colubridae	Saproscincus_mustelinus	Squamata	Scincidae
Rhinophis_melanogaster	Squamata	Uropeltidae	Saphenophis_boursieri	Squamata	Colubridae	Rhinobothryum_lentiginosum	Squamata	Colubridae	Saproscincus_rosei	Squamata	Scincidae
Rhinophis_oxyrhynchus	Squamata	Uropeltidae	Sauresia_sepsoides	Squamata	Diploglossidae	Rhinocheilus_antonii	Squamata	Colubridae	Saproscincus_spectabilis	Squamata	Scincidae
Rhinophis_philippinus	Squamata	Uropeltidae	Saurodactylus_brosseti	Squamata	Sphaerodactylidae	Rhinoclemmys_annulata	Testudines	Geoemydidae	Saproscincus_tetradactylus	Squamata	Scincidae
[truncated: 508 more rows]
